# Supplementary material for: Comparative analysis of miRNAs and their targets across four plant species
Source: BMC Res Notes. 2011 Nov 8;4:483. doi: 10.1186/1756-0500-4-483 (PMC3225354; doi:10.1186/1756-0500-4-483)
Supplement: Additional file 1 — Contents: RNAhybrid-based miRNA-target pairs for all four plant species and additional score, minimum-free-energy, mfe-ratio (actual mfe divided by mfe for perfect match) and sequence detail information. Note that the degradome-targets are available from their respective original publications [11,12]. [file 1756-0500-4-483-S1.XLSX]

## Sheet: overview
>75% mfe	ara	bra	mtr	cre
total miRNA-target pairs	3700	466	3736	4865
total miRNAs	195	38	310	69
total targets	2967	367	2045	3350
unique targets	2486	367	2045	3350
total targets per miRNA	19	12	12	71
unique targets per miRNA	15.6	12	12	71
miRNAs per target	1.25	1.3	1.82	1.45

## Sheet: arabidopsis
miRNA	target	score	mfe	mfe_ratio	start	gap	mismatch	GU	seed_gap	seed_mismatch	seed_GU	type	miRNA 3'	Alignment	target 5'	miRNA seq
ath-miR847	AT1G80900.1	7.5	-28.4	0.7	607	2	1	3	0	1	1	target cleavage	GTAGTTC-TTCTTCTCCTCACT	.||oo||.|o||o|||||||..	AATTGAGCAGGAGGAGGAGTA-	TCACTCCTCTTCTTCTTGATG
ath-miR858	AT2G01350.1	6.5	-27.7	0.7	369	0	0	1	1	0	4	target cleavage	TTCCAGCTTGTCTGTTGCTTT	|||||o|||oo||oo.|||||	AAGGTTGAATGGATG-CGAAA	TTTCGTTGTCTGTTCGACCTT
ath-miR407	AT2G01350.2	3.5	-21.1	0.7	278	0	1	3	0	0	1	target cleavage	TGGTTTTCATATACTAAATTT	oo|||||.||||||||||o|o	GTCAAAAATATATGATTTGAG	TTTAAATCATATACTTTTGGT
ath-miR858	AT2G01350.2	6.5	-27.7	0.7	435	0	0	1	1	0	4	target cleavage	TTCCAGCTTGTCTGTTGCTTT	|||||o|||oo||oo.|||||	AAGGTTGAATGGATG-CGAAA	TTTCGTTGTCTGTTCGACCTT
ath-miR858	AT2G01350.4	6.5	-27.7	0.7	445	0	0	1	1	0	4	target cleavage	TTCCAGCTTGTCTGTTGCTTT	|||||o|||oo||oo.|||||	AAGGTTGAATGGATG-CGAAA	TTTCGTTGTCTGTTCGACCTT
ath-miR419	AT2G01620.1	7	-26.7	0.7	534	1	1	0	1	1	1	target cleavage	GTTGTAG-GAGTCGTAA-GTATT	|||||||.|||||||.|.o|||.	CAACATCTCTCAGCACTGTATAC	TTATGAATGCTGAGGATGTTG
ath-miR396a	AT2G02350.1	7.5	-27.6	0.7	292	0	1	3	1	1	1	target cleavage	GTCAAGTTCTTTCGA-CACCTT	oo|||.o|||||||..||||o|	TGGTTAGAGAAAGCGAGTGGGA	TTCCACAGCTTTCTTGAACTG
ath-miR396a	AT2G02360.1	7.5	-27.6	0.7	321	0	1	3	1	1	1	target cleavage	GTCAAGTTCTTTCGA-CACCTT	oo|||.o|||||||..||||o|	TGGTTAGAGAAAGCGAGTGGGA	TTCCACAGCTTTCTTGAACTG
ath-miR407	AT2G02370.2	9.5	-21	0.7	170	2	2	1	0	1	3	target cleavage	TGGTTTTCATATACTAAATTT	.||o..|||o|o||||||o..	TCCGT-AGTGTGTGATTTGT-	TTTAAATCATATACTTTTGGT
ath-miR426	AT2G03010.1	8	-23.8	0.7	586	0	1	2	0	1	4	target cleavage	GCATTCCTGTTTAAAGGTTTT	o||o||||.|oo||||.o|o|	TGTGAGGAGAGGTTTCAGAGA	TTTTGGAAATTTGTCCTTACG
ath-miR837-5p	AT2G03260.1	6.5	-24.8	0.7	1423	0	4	3	0	0	1	target cleavage	ACTTTGCTTGTTCTTTGACTA	.|o.o|.|o||||o||||||.	GGGTGCAAGCAAGGAACTGAA	ATCAGTTTCTTGTTCGTTTCA
ath-miR866-3p	AT2G03470.1	5.5	-24.3	0.7	1191	1	2	1	1	0	0	target cleavage	AGAAG-TTTCTGCCTAAAACA	.||||.|o||||||.|||||.	GCTTCAAGAGACGG-TTTTGG	ACAAAATCCGTCTTTGAAGA
ath-miR866-3p	AT2G03470.2	5.5	-24.3	0.7	1188	1	2	1	1	0	0	target cleavage	AGAAG-TTTCTGCCTAAAACA	.||||.|o||||||.|||||.	GCTTCAAGAGACGG-TTTTGG	ACAAAATCCGTCTTTGAAGA
ath-miR413	AT2G03480.1	6	-26.6	0.7	279	0	2	2	0	0	3	target cleavage	CACGTCTTGTTCTCTTTGATA	|||o|.|o|o||||o||o||.	GTGTACAGCGAGAGGAATTAG	ATAGTTTCTCTTGTTCTGCAC
ath-miR413	AT2G03480.2	6	-26.6	0.7	375	0	2	2	0	0	3	target cleavage	CACGTCTTGTTCTCTTTGATA	|||o|.|o|o||||o||o||.	GTGTACAGCGAGAGGAATTAG	ATAGTTTCTCTTGTTCTGCAC
ath-miR396b	AT2G04990.1	6.5	-26.8	0.7	1851	1	2	1	0	1	1	target cleavage	TTCAAGTTCTTTCGACACCTT	..||||.||o|||||.||||o	#NAME?	TTCCACAGCTTTCTTGAACTT
ath-miR1886.1	AT2G05660.1	7	-26.9	0.7	115	1	1	0	1	1	1	target cleavage	CTAAAGTAGAGTGAAGAGA-GT	..||||||||o||||||.|.||	#NAME?	TGAGAGAAGTGAGATGAAATC
ath-miR847	AT2G06490.1	6.5	-28.5	0.7	454	0	1	1	2	0	1	target cleavage	GTAGTTCTTCTTCT-CCTCA-CT	|||.||||o|||||.||o||.||	CATGAAGAGGAAGATGGGGTAGA	TCACTCCTCTTCTTCTTGATG
ath-miR776	AT2G06840.1	5.5	-24.4	0.7	305	0	2	1	1	0	1	target cleavage	TTGTAGTTATCTTCT-GAATCT	||.o||||.|||o||.||||||	AAGGTCAACAGAGGATCTTAGA	TCTAAGTCTTCTATTGATGTT
ath-miR773	AT2G07220.1	8	-27.9	0.7	587	1	2	2	0	1	2	target cleavage	CTCTGTTTTCGACCTTCGTTT	|||||.oo.|o|||||||o..	GAGACTGGTGTTGGAAGCGT-	TTTGCTTCCAGCTTTTGTCTC
ath-miR839	AT2G07320.1	8	-29.1	0.7	1436	0	2	4	1	0	2	target cleavage	CCCTTGCTACTTTCCAACCAT	.||ooo|o||o|o||.||||.	TGGGGTGGTGGAGGG-TGGTT	TACCAACCTTTCATCGTTCCC
ath-miR847	AT2G07460.1	6.5	-28.2	0.7	1667	1	1	1	2	0	0	target cleavage	GTAGT-TCTTCTTCTCCT-C-ACT	.||||.o|||||||||||.|.|||	AATCACGGAAGAAGAGGACGTTGA	TCACTCCTCTTCTTCTTGATG
ath-miR413	AT2G07782.1	8	-26.4	0.7	401	1	2	2	0	0	4	target cleavage	CACGTCTTGTTCTCTTTGATA	..||||oo.|o|o|o||o|||	#NAME?	ATAGTTTCTCTTGTTCTGCAC
ath-miR831	AT2G09865.1	7	-28.9	0.7	713	1	2	2	0	0	3	target cleavage	GTTCTTCTCATGCTTCTCTAGT	..||o||||.|o||o|||||oo	#NAME?	TGATCTCTTCGTACTCTTCTTG
ath-miR781	AT2G10210.1	6.5	-24.6	0.7	188	0	2	3	0	0	3	target cleavage	ATTCATAGGTCTTTTGAGATT	.|o||o.o|o|||o|||o|||	CAGGTGATCGGAAGACTTTAA	TTAGAGTTTTCTGGATACTTA
ath-miR863-5p	AT2G10240.1	6	-24.4	0.7	2038	2	2	0	0	0	2	target cleavage	TAACTCTAGTTGTTCTGTATT	..||||||.|||||||o||o.	#NAME?	TTATGTCTTGTTGATCTCAAT
ath-miR843	AT2G10610.1	7	-28.4	0.7	1500	1	2	0	0	1	2	target cleavage	AGGTTACTTCGAGCTGGATTT	.||||.||||||o||.||o|.	ACCAA-GAAGCTTGAGCTGAT	TTTAGGTCGAGCTTCATTGGA
ath-miR407	AT2G11100.1	9	-20.9	0.7	1503	1	2	2	0	1	3	target cleavage	TGGTTTTCATATACTAAATTT	.|o.||o||o|o||||||o..	TCTCAAGGTGTGTGATTTGT-	TTTAAATCATATACTTTTGGT
ath-miR837-5p	AT2G11650.1	7.5	-24.9	0.7	207	1	1	1	0	1	3	target cleavage	ACTTTGCT-TGTTCTTTGACTA	.|||||||.o|||||o.o||o|	GGAAACGATGCAAGAGCTTGGT	ATCAGTTTCTTGTTCGTTTCA
ath-miR847	AT2G12060.1	6	-28.5	0.7	1479	0	0	4	2	0	0	target cleavage	GTAGTTCTTCTTCT-CCTC-ACT	o||oo|||||||||.||||.||o	TATTGAGAAGAAGAAGGAGGTGG	TCACTCCTCTTCTTCTTGATG
ath-miR172d	AT2G12390.1	6	-28.2	0.7	3909	1	3	0	1	0	0	target cleavage	GACGTCGTAGTAGTTCTAAGA	..||||||.|||||||.|||.	#NAME?	AGAATCTTGATGATGCTGCAG
ath-miR859	AT2G12480.1	7.5	-27.4	0.7	1322	2	1	1	0	1	2	target cleavage	AAACT-GAAGTGTTGTCTCTCT	..|||.|||oo||||o|.||||	#NAME?	TCTCTCTGTTGTGAAGTCAAA
ath-miR859	AT2G12480.2	7.5	-27.4	0.7	1325	2	1	1	0	1	2	target cleavage	AAACT-GAAGTGTTGTCTCTCT	..|||.|||oo||||o|.||||	#NAME?	TCTCTCTGTTGTGAAGTCAAA
ath-miR447c	AT2G12910.1	7.5	-29.5	0.7	680	2	0	3	0	1	2	target cleavage	GTTGTTTTCTACAGCAGGGGTT	ooo|.|||||||||||||oo..	TGGC-AAAGATGTCGTCCTTC-	TTGGGGACGACATCTTTTGTTG
ath-miR780.2	AT2G13130.1	7.5	-27.3	0.7	223	2	3	1	0	0	2	target cleavage	TACGGT-CTATAAGTGCTTCTT	..||||.|o.||||||||o|o.	#NAME?	TTCTTCGTGAATATCTGGCAT
ath-miR867	AT2G13130.1	7.5	-24.1	0.7	1006	1	1	1	0	1	3	target cleavage	AAGGATTATTTGGTACAAGTT	|||o||||.oo|||||||o..	TTCTTAATTGGCCATGTTTC-	TTGAACATGGTTTATTAGGAA
ath-miR776	AT2G13270.1	5.5	-24.4	0.7	242	0	2	1	1	0	1	target cleavage	TTGTAGTTATCTTCT-GAATCT	||.o||||.|||o||.||||||	AAGGTCAACAGAGGATCTTAGA	TCTAAGTCTTCTATTGATGTT
ath-miR406	AT2G14320.1	8.5	-25.3	0.7	2122	1	2	1	1	1	1	target cleavage	GACCTAATGTTATC-GTAAGAT	.||||||o.|||||.|o|||..	ATGGATTGGAATAGCCGTTCA-	TAGAATGCTATTGTAATCCAG
ath-miR838	AT2G14440.1	6.5	-25.6	0.7	411	0	1	1	0	1	3	target cleavage	ACACGTTCTTCATCTTCTTTT	|||||||.||||o||.|o|oo	TGTGCAAAAAGTGGATGGAGG	TTTTCTTCTACTTCTTGCACA
ath-miR400	AT2G14980.1	9	-24.1	0.7	1181	2	2	0	0	1	3	target cleavage	CACTGAATATTATGAGAGTAT	..|||.|||o||o||o|||..	-GGACATATGATGCTTTCAG-	TATGAGAGTATTATAAGTCAC
ath-miR159c	AT2G15550.1	6.5	-30.4	0.7	1617	1	2	1	0	1	1	target cleavage	TC-CTCGAGGGAAGTTAGGTTT	.|.||||||.||||||||.o|o	CGTGAGCTCGCTTCAATCGGAG	TTTGGATTGAAGGGAGCTCCT
ath-miR166b	AT2G15630.1	7	-34.2	0.7	1382	1	1	0	0	2	1	target cleavage	CCCCTTACTTCGGACCAGGCT	.||||||||||||||.||o..	AGGGAATGAAGCCTGATCTT-	TCGGACCAGGCTTCATTCCCC
ath-miR166a	AT2G15630.1	7	-34.2	0.7	1382	1	1	0	0	2	1	target cleavage	CCCCTTACTTCGGACCAGGCT	.||||||||||||||.||o..	AGGGAATGAAGCCTGATCTT-	TCGGACCAGGCTTCATTCCCC
ath-miR166g	AT2G15630.1	7	-34.2	0.7	1382	1	1	0	0	2	1	target cleavage	CCCCTTACTTCGGACCAGGCT	.||||||||||||||.||o..	AGGGAATGAAGCCTGATCTT-	TCGGACCAGGCTTCATTCCCC
ath-miR166d	AT2G15630.1	7	-34.2	0.7	1382	1	1	0	0	2	1	target cleavage	CCCCTTACTTCGGACCAGGCT	.||||||||||||||.||o..	AGGGAATGAAGCCTGATCTT-	TCGGACCAGGCTTCATTCCCC
ath-miR783	AT2G16560.1	4	-27.2	0.7	1328	2	1	0	0	0	1	target cleavage	CTTGTACT-TGCTCGTTTCGAA	.|||.|||.|o|||||||||||	AAAC-TGATATGAGCAAAGCTT	AAGCTTTGCTCGTTCATGTTC
ath-miR865-5p	AT2G16630.1	4.5	-23.6	0.7	44	1	1	1	1	0	0	target cleavage	GAGTTAATCTAGGTTTAAGTA	.||||.|o|||||||||.|||	ATCAA-TGGATCCAAAT-CAT	ATGAATTTGGATCTAATTGAG
ath-miR773	AT2G16780.1	6	-27.6	0.7	1090	1	0	2	0	1	2	target cleavage	CTCTGTTTTCGACCTTCGTTT	||||o.|o||o||||.|||o|	GAGAT-AGAGTTGGATGCAGA	TTTGCTTCCAGCTTTTGTCTC
ath-miR870	AT2G16810.1	7	-24.5	0.7	1270	1	1	2	0	1	2	target cleavage	CTAGCTTCTTTGTGGTTTAAT	|o||.|||o||o||||o||..	GGTCAAAGGAATACCAGATC-	TAATTTGGTGTTTCTTCGATC
ath-miR159b	AT2G17580.1	7.5	-28.8	0.7	2382	0	2	1	1	0	3	target cleavage	TTCTCGAGGGAAGTTAG-GTTT	|||o.|||||||||o||.|oo.	AAGGTCTCCCTTCAGTCACGGT	TTTGGATTGAAGGGAGCTCTT
ath-miR406	AT2G18710.1	4	-25.2	0.7	547	0	2	2	0	0	1	target cleavage	GACCTAATGTTATCGTAAGAT	o|||||.|.|||||||||o|o	TTGGATCAGAATAGCATTTTG	TAGAATGCTATTGTAATCCAG
ath-miR156g	AT2G19080.1	7	-29.5	0.7	928	0	2	0	1	1	1	target cleavage	CACGAGTGAGAGAA-GACAGC	.||||||.|o|||..||||||	CTGCTCAGTTTCTAGCTGTCG	CGACAGAAGAGAGTGAGCAC
ath-miR869.1	AT2G19150.1	9.5	-26	0.7	883	1	2	3	0	1	3	target cleavage	GTTGTGGTCTTAACTTGGTTA	..o|||oo||o|||o|.||o.	#NAME?	ATTGGTTCAATTCTGGTGTTG
ath-miR847	AT2G19400.1	6	-28.5	0.7	127	0	1	2	1	1	0	target cleavage	GTAGTTCTTCTTCTCCTC-ACT	.|||||||o|||||.|||.||o	AATCAAGAGGAAGATGAGGTGG	TCACTCCTCTTCTTCTTGATG
ath-miR865-5p	AT2G19920.1	5.5	-23.5	0.7	1322	1	3	1	0	0	1	target cleavage	GAGTTAATCTAGGTTTAAGTA	|||.o.|.|||||||||||o.	CTCTGCT-GATCCAAATTCGG	ATGAATTTGGATCTAATTGAG
ath-miR172b	AT2G20030.1	4	-27.5	0.7	632	2	1	2	0	0	0	target cleavage	TAC-GTCGTAGTAGTTCTAAGA	|||.|o|.o||||||||||||.	ATGACGG-GTCATCAAGATTCA	AGAATCTTGATGATGCTGCAT
ath-miR157d	AT2G20910.1	6	-27.9	0.7	2362	2	2	0	1	0	0	target cleavage	CAC-GAGAGATAGAAGACAGT	..|.||||||||||.|||||.	#NAME?	TGACAGAAGATAGAGAGCAC
ath-miR831	AT2G20950.1	8.5	-28.6	0.7	723	2	0	3	1	1	1	target cleavage	GTTCTTCT-CATGCTTC-TCTAGT	|o||oo||.||||||o|.||||..	CGAGGGGATGTACGAGGCAGATG-	TGATCTCTTCGTACTCTTCTTG
ath-miR831	AT2G20950.2	8.5	-28.6	0.7	672	2	0	3	1	1	1	target cleavage	GTTCTTCT-CATGCTTC-TCTAGT	|o||oo||.||||||o|.||||..	CGAGGGGATGTACGAGGCAGATG-	TGATCTCTTCGTACTCTTCTTG
ath-miR831	AT2G20950.3	8.5	-28.6	0.7	674	2	0	3	1	1	1	target cleavage	GTTCTTCT-CATGCTTC-TCTAGT	|o||oo||.||||||o|.||||..	CGAGGGGATGTACGAGGCAGATG-	TGATCTCTTCGTACTCTTCTTG
ath-miR831	AT2G20950.4	8.5	-28.6	0.7	668	2	0	3	1	1	1	target cleavage	GTTCTTCT-CATGCTTC-TCTAGT	|o||oo||.||||||o|.||||..	CGAGGGGATGTACGAGGCAGATG-	TGATCTCTTCGTACTCTTCTTG
ath-miR824	AT2G21080.1	5.5	-29	0.7	205	1	0	1	0	1	2	target cleavage	AGGGAAGAGTGTTTACCAGAT	||||.|||||o||o|.||||o	TCCC-TCTCATAAGTTGTCTG	TAGACCATTTGTGAGAAGGGA
ath-miR847	AT2G21300.1	7.5	-28.3	0.7	1919	0	0	5	1	1	1	target cleavage	GTAGTTCTTCTTCTCCTC-ACT	oo|||o||o||o||.|||.||o	TGTCAGGAGGAGGAAGAGTTGG	TCACTCCTCTTCTTCTTGATG
ath-miR847	AT2G21300.2	7.5	-28.3	0.7	1821	0	0	5	1	1	1	target cleavage	GTAGTTCTTCTTCTCCTC-ACT	oo|||o||o||o||.|||.||o	TGTCAGGAGGAGGAAGAGTTGG	TCACTCCTCTTCTTCTTGATG
ath-miR775	AT2G21370.1	6.5	-29.7	0.7	198	0	2	1	0	1	2	target cleavage	ACCGTGACGATCTGTAGCTT	|||o|||.||o||.o||||.	TGGTACTTCTGGAGGTCGAT	TTCGATGTCTAGCAGTGCCA
ath-miR775	AT2G21370.2	6.5	-29.7	0.7	214	0	2	1	0	1	2	target cleavage	ACCGTGACGATCTGTAGCTT	|||o|||.||o||.o||||.	TGGTACTTCTGGAGGTCGAT	TTCGATGTCTAGCAGTGCCA
ath-miR843	AT2G21460.1	9	-28.4	0.7	4519	0	0	2	1	1	4	target cleavage	AGGTTACTTCGAGCTGG-ATTT	||||o|||o|o|o||o..|o||	TCCAGTGAGGTTTGATGATGAA	TTTAGGTCGAGCTTCATTGGA
ath-miR847	AT2G21640.1	4.5	-28.3	0.7	132	1	1	1	1	0	0	target cleavage	GTAGTTC-TTCTTCTCCTCACT	|||||.|.|o|||||||.||||	CATCATGCAGGAAGAGG-GTGA	TCACTCCTCTTCTTCTTGATG
ath-miR159b	AT2G23540.1	7	-28.8	0.7	158	0	0	2	1	0	4	target cleavage	TTCTCGAGGGAAGT-TAGGTTT	|o|||||o|o||||.||o|oo|	AGGAGCTTCTTTCATATTCGGA	TTTGGATTGAAGGGAGCTCTT
ath-miR159a	AT2G23540.1	8	-29	0.7	158	0	1	2	1	0	4	target cleavage	ATCTCGAGGGAAGT-TAGGTTT	.o|||||o|o||||.||o|oo|	AGGAGCTTCTTTCATATTCGGA	TTTGGATTGAAGGGAGCTCTA
ath-miR396a	AT2G23720.1	8.5	-27.7	0.7	656	2	1	1	1	0	3	target cleavage	GTCAAGTT-CTTTCGACAC-CTT	..||||||.|o|o||||||.|oo	#NAME?	TTCCACAGCTTTCTTGAACTG
ath-miR854d	AT2G23820.1	6.5	-33.1	0.7	312	1	0	1	0	1	3	target cleavage	GAGGAG-GAGGGATAGGAGTAG	o|||||.|||o||o|.|||o||	TTCCTCTCTCTCTGTACTCGTC	GATGAGGATAGGGAGGAGGAG
ath-miR854a	AT2G23820.1	6.5	-33.1	0.7	312	1	0	1	0	1	3	target cleavage	GAGGAG-GAGGGATAGGAGTAG	o|||||.|||o||o|.|||o||	TTCCTCTCTCTCTGTACTCGTC	GATGAGGATAGGGAGGAGGAG
ath-miR854d	AT2G23820.2	6.5	-33.1	0.7	312	1	0	1	0	1	3	target cleavage	GAGGAG-GAGGGATAGGAGTAG	o|||||.|||o||o|.|||o||	TTCCTCTCTCTCTGTACTCGTC	GATGAGGATAGGGAGGAGGAG
ath-miR854a	AT2G23820.2	6.5	-33.1	0.7	312	1	0	1	0	1	3	target cleavage	GAGGAG-GAGGGATAGGAGTAG	o|||||.|||o||o|.|||o||	TTCCTCTCTCTCTGTACTCGTC	GATGAGGATAGGGAGGAGGAG
ath-miR859	AT2G24000.1	7	-27.4	0.7	740	1	1	2	0	1	2	target cleavage	AAACTGAAGTGTTGTCTCTCT	..|||o||o|||o|o||.|||	#NAME?	TCTCTCTGTTGTGAAGTCAAA
ath-miR859	AT2G24000.2	7	-27.4	0.7	551	1	1	2	0	1	2	target cleavage	AAACTGAAGTGTTGTCTCTCT	..|||o||o|||o|o||.|||	#NAME?	TCTCTCTGTTGTGAAGTCAAA
ath-miR862-3p	AT2G24810.1	5.5	-27	0.7	527	0	0	1	1	0	3	target cleavage	GAAGTTCATCTAGGTCGTATA	||||o|||||||oo|.|||o|	CTTCGAGTAGATTTA-CATGT	ATATGCTGGATCTACTTGAAG
ath-miR857	AT2G24960.1	8.5	-24	0.7	115	1	2	1	0	1	3	target cleavage	TATGTGGAAGTTGTATGTTTT	..||||o|||||o|.o|||o.	#NAME?	TTTTGTATGTTGAAGGTGTAT
ath-miR857	AT2G24960.2	8.5	-24	0.7	115	1	2	1	0	1	3	target cleavage	TATGTGGAAGTTGTATGTTTT	..||||o|||||o|.o|||o.	#NAME?	TTTTGTATGTTGAAGGTGTAT
ath-miR836	AT2G25011.1	6.5	-34.4	0.7	52	1	1	1	1	1	0	target cleavage	GGTGCGTAGTTTCCTTTGTG-TCCT	||||.||||o||||||||||.||..	CCACCCATCGAAGGAAACACTAGA-	TCCTGTGTTTCCTTTGATGCGTGG
ath-miR863-5p	AT2G25110.1	10	-24.4	0.7	847	2	2	2	0	1	3	target cleavage	TAACT-CTAGTTGTTCTGTATT	..||o.|o|||o|||||.o|o.	#NAME?	TTATGTCTTGTTGATCTCAAT
ath-miR2111b	AT2G25130.1	9.5	-27.5	0.7	1298	2	1	3	1	1	1	target cleavage	ATTTGGAGTCCTAC-GTCTAAT	..o|o||o||||||.|o|||..	-TGATCTTAGGATGACGGATG-	TAATCTGCATCCTGAGGTTTA
ath-miR864-5p	AT2G26130.1	6	-25.8	0.7	228	2	0	2	0	1	1	target cleavage	AAACTTC-AGTTAGTATGGACT	||||oo|.|||||||||o||..	TTTGGGGATCAATCATATCTC-	TCAGGTATGATTGACTTCAAA
ath-miR167c	AT2G26140.1	5	-29.6	0.7	380	1	1	2	0	0	2	target cleavage	GTTCTAGTACGACCGTCGAAT	|o||.|o|||o|||o|||||.	CGAG-TTATGTTGGTAGCTTT	TAAGCTGCCAGCATGATCTTG
ath-miR158a	AT2G26930.1	6	-26.4	0.7	982	0	1	0	0	1	3	target cleavage	ACGAAACAGATGTAAACCCT	||||.|||o||oo|.|||||	TGCTGTGTTTATGTCTGGGA	TCCCAAATGTAGACAAAGCA
ath-miR1888	AT2G27700.1	7	-22.5	0.7	328	1	1	0	0	2	1	target cleavage	AAGAAGTGTTTAGAATTGAAT	||||.||||||||||.o||..	TTCTACACAAATCTTCGCTC-	TAAGTTAAGATTTGTGAAGAA
ath-miR1888	AT2G27700.2	7	-22.5	0.7	328	1	1	0	0	2	1	target cleavage	AAGAAGTGTTTAGAATTGAAT	||||.||||||||||.o||..	TTCTACACAAATCTTCGCTC-	TAAGTTAAGATTTGTGAAGAA
ath-miR418	AT2G28671.1	4.5	-27	0.7	511	0	1	1	1	0	1	target cleavage	CCAGTCAAGTAGTAGTGTAAT	.||o|||||||||||o.||||	AGTTAGTTCATCATCG-ATTA	TAATGTGATGATGAACTGACC
ath-miR157b	AT2G29200.1	5.5	-28.5	0.7	1345	1	2	1	1	0	0	target cleavage	CACGAGAGATAGAAGAC-AGTT	..|||o|.|||||||||.||||	#NAME?	TTGACAGAAGATAGAGAGCAC
ath-miR157c	AT2G29200.1	5.5	-28.5	0.7	1345	1	2	1	1	0	0	target cleavage	CACGAGAGATAGAAGAC-AGTT	..|||o|.|||||||||.||||	#NAME?	TTGACAGAAGATAGAGAGCAC
ath-miR156g	AT2G29260.1	3.5	-29.6	0.7	611	1	1	1	0	0	1	target cleavage	CACGAGTGAGAGAAGACAGC	|||o|||.||||||||||o.	GTGTTCA-TCTCTTCTGTTT	CGACAGAAGAGAGTGAGCAC
ath-miR776	AT2G29660.1	9	-24.6	0.7	1096	0	1	4	1	1	2	target cleavage	TTGTAGTTATCTTCTGA-ATCT	|||o.|oo|o||||||..|o|o	AACGGCGGTGGAAGACGGTGGG	TCTAAGTCTTCTATTGATGTT
ath-miR778	AT2G29750.1	7	-29	0.7	1183	1	1	0	0	0	5	target cleavage	GCCACATGTATTTGGTTCGGT	|||.||.|||oo|||oo|o||	CGG-GTTCATGGACCGGGTCA	TGGCTTGGTTTATGTACACCG
ath-miR853	AT2G29970.1	6.5	-32	0.7	3161	2	1	1	0	1	1	target cleavage	GAAGAGGTTCGATTTCTCCCCT	..|||||.o|||o||||||.||	#NAME?	TCCCCTCTTTAGCTTGGAGAAG
ath-miR414	AT2G30080.1	8.5	-27.6	0.7	388	1	1	3	0	1	3	target cleavage	ACTGCTACTACTACTTCTACT	..|||o||o||o||o.|o||o	#NAME?	TCATCTTCATCATCATCGTCA
ath-miR1888	AT2G30240.1	8	-22.5	0.7	243	1	3	0	0	1	2	target cleavage	AAGAAGTGTTTAGAATTGAAT	.|||.|.|||o||||o|||..	CTCTGCTCAAGTCTTGACTG-	TAAGTTAAGATTTGTGAAGAA
ath-miR849	AT2G30440.1	10	-24.2	0.7	521	2	1	2	0	2	2	target cleavage	ATGATGTGGTTACAAATCAAT	..||o||o|o||||.|o||..	-CCTGCATCGATGTATGGTA-	TAACTAAACATTGGTGTAGTA
ath-miR783	AT2G31425.1	7	-27.3	0.7	483	1	2	0	0	1	2	target cleavage	CTTGTACTTGCTCGTTTCGAA	|||.|.|||o|o|||||||..	GAAGACGAATGGGCAAAGCA-	AAGCTTTGCTCGTTCATGTTC
ath-miR419	AT2G31760.1	8	-26.7	0.7	881	0	2	2	1	0	3	target cleavage	GTTGTAGGAGTCGTAAGTATT	oo||||.||||||o.||o|o.	TGACATGCTCAGCG-TCGTGT	TTATGAATGCTGAGGATGTTG
ath-miR396b	AT2G31800.1	6.5	-26.9	0.7	643	2	0	1	1	1	0	target cleavage	TTCAAGTTCTTTCGAC-ACCTT	||||||.o||||||||.|||..	AAGTTC-GGAAAGCTGATGGT-	TTCCACAGCTTTCTTGAACTT
ath-miR779.2	AT2G31955.1	6.5	-24.9	0.7	933	1	0	1	0	1	3	target cleavage	TCAGTTGCTTTAAAGGTTAGT	o|||||.||oo|||||o|.||	GGTCAA-GAGGTTTCCGAGCA	TGATTGGAAATTTCGTTGACT
ath-miR779.2	AT2G31955.2	6.5	-24.9	0.7	951	1	0	1	0	1	3	target cleavage	TCAGTTGCTTTAAAGGTTAGT	o|||||.||oo|||||o|.||	GGTCAA-GAGGTTTCCGAGCA	TGATTGGAAATTTCGTTGACT
ath-miR417	AT2G32000.1	5.5	-25.9	0.7	1997	0	2	1	0	0	3	target cleavage	AGCTTGTTTAAGTGATGGAAG	.||||.||o||o|o||o||||	GCGAAGAAGTTTATTATCTTC	GAAGGTAGTGAATTTGTTCGA
ath-miR417	AT2G32000.2	5.5	-25.9	0.7	1992	0	2	1	0	0	3	target cleavage	AGCTTGTTTAAGTGATGGAAG	.||||.||o||o|o||o||||	GCGAAGAAGTTTATTATCTTC	GAAGGTAGTGAATTTGTTCGA
ath-miR870	AT2G32100.1	9.5	-24.5	0.7	710	1	2	3	0	1	3	target cleavage	CTAGCTTCTTTGTGGTTTAAT	.o|||o|.o|||o||oo||..	TGTCGGAAGAACGCCGGATA-	TAATTTGGTGTTTCTTCGATC
ath-miR413	AT2G32150.1	10	-26.4	0.7	825	2	2	2	1	0	3	target cleavage	CAC-GTCTTGTTCTC-TTTGATA	..|.|o||o||||||.o|o||o.	#NAME?	ATAGTTTCTCTTGTTCTGCAC
ath-miR826	AT2G32480.1	7.5	-28.6	0.7	776	2	1	3	0	1	1	target cleavage	GTGCATAGGTTTTGGCCTGAT	.o|.|o||o||||||||o|..	AGC-TGTCTAAAACCGGGCC-	TAGTCCGGTTTTGGATACGTG
ath-miR826	AT2G32480.2	7.5	-28.6	0.7	776	2	1	3	0	1	1	target cleavage	GTGCATAGGTTTTGGCCTGAT	.o|.|o||o||||||||o|..	AGC-TGTCTAAAACCGGGCC-	TAGTCCGGTTTTGGATACGTG
ath-miR447a	AT2G32900.1	8	-29.7	0.7	2074	1	2	4	0	1	1	target cleavage	GTTGTTTTGTAGAGCAGGGGTT	.o|oo|o||.||||||||o|..	AGATGAGACTTCTCGTCCTCT-	TTGGGGACGAGATGTTTTGTTG
ath-miR172e	AT2G33050.1	6	-28.5	0.7	885	0	1	2	0	1	2	target cleavage	TACGTCGTAGTAGTTCTAAGG	o|||o.|||o|||o||.||||	GTGCGACATTATCGAGTTTCC	GGAATCTTGATGATGCTGCAT
ath-miR838	AT2G33070.1	7.5	-25.5	0.7	143	0	2	1	1	0	3	target cleavage	ACACGTTCTTCATCTTC-TTTT	.||||||.|o||o||||.||oo	GGTGCAAAAGGTGGAAGCAAGG	TTTTCTTCTACTTCTTGCACA
ath-miR838	AT2G33070.2	7.5	-25.5	0.7	60	0	2	1	1	0	3	target cleavage	ACACGTTCTTCATCTTC-TTTT	.||||||.|o||o||||.||oo	GGTGCAAAAGGTGGAAGCAAGG	TTTTCTTCTACTTCTTGCACA
ath-miR172b	AT2G33775.1	7.5	-27.6	0.7	415	0	1	1	2	1	0	target cleavage	TACGTCGTAGTAGTTC-TAA-GA	.||||||o||||||.|.|||.||	CTGCAGCGTCATCACGCATTGCT	AGAATCTTGATGATGCTGCAT
ath-miR172a	AT2G33775.1	7.5	-27.6	0.7	415	0	1	1	2	1	0	target cleavage	TACGTCGTAGTAGTTC-TAA-GA	.||||||o||||||.|.|||.||	CTGCAGCGTCATCACGCATTGCT	AGAATCTTGATGATGCTGCAT
ath-miR863-3p	AT2G34130.1	8	-26	0.7	489	2	1	2	0	1	2	target cleavage	TAATACAGAACAACGAGAGTT	..|o|||o||||||||.|oo.	-ATGTGTTTTGTTGCTGTTG-	TTGAGAGCAACAAGACATAAT
ath-miR838	AT2G34850.1	4.5	-25.7	0.7	1025	0	3	1	0	0	1	target cleavage	ACACGTTCTTCATCTTCTTTT	.|||.|o|.||||||||||o|	AGTGAAGGTAGTAGAAGAAGA	TTTTCTTCTACTTCTTGCACA
ath-miR854d	AT2G34930.1	8	-32.8	0.7	726	2	2	0	0	0	4	target cleavage	GAGGAGGA-GGGATAGGAGTAG	..|||||..||o|o||o||o||	#NAME?	GATGAGGATAGGGAGGAGGAG
ath-miR854a	AT2G34930.1	8	-32.8	0.7	726	2	2	0	0	0	4	target cleavage	GAGGAGGA-GGGATAGGAGTAG	..|||||..||o|o||o||o||	#NAME?	GATGAGGATAGGGAGGAGGAG
ath-miR866-5p	AT2G35020.1	6	-25	0.7	1473	1	3	0	0	1	0	target cleavage	AATTGTTTTAGGCAAGGAACT	.|||||.|.||||||||||..	CTAACACATTCCGTTCCTTT-	TCAAGGAACGGATTTTGTTAA
ath-miR838	AT2G35620.1	6	-25.6	0.7	1849	1	0	2	1	0	2	target cleavage	ACACGTTCTTCATCT-TCTTTT	||||.|||o|||o||.|||o|o	TGTG-AAGGAGTGGAGAGAGAG	TTTTCTTCTACTTCTTGCACA
ath-miR860	AT2G35740.1	6.5	-25	0.7	1281	0	1	1	0	1	3	target cleavage	TATGTATCAGGTTAGATAACT	||o|||.||o||o|||o.|||	ATGCATTGTTCAGTCTGCTGA	TCAATAGATTGGACTATGTAT
ath-miR834	AT2G35945.1	8	-32	0.7	375	0	1	6	0	0	4	target cleavage	AATGGTGGCGATGACGATGGT	.|oooo|o|o|o|||||o|oo	ATGTTGCTGTTGCTGCTGCTG	TGGTAGCAGTAGCGGTGGTAA
ath-miR778	AT2G35970.1	5.5	-28.9	0.7	539	0	3	1	0	0	2	target cleavage	GCCACATGTATTTGGTTCGGT	.||.||.|||||||||o||oo	AGGCGTTCATAAACCAGGCTG	TGGCTTGGTTTATGTACACCG
ath-miR414	AT2G36530.1	5.5	-27.5	0.7	714	1	2	3	0	0	1	target cleavage	ACTGCTACTACTACTTCTACT	..|o|.||o||||||||o||o	#NAME?	TCATCTTCATCATCATCGTCA
ath-miR868	AT2G36810.1	6	-25.9	0.7	4546	0	2	0	1	0	2	target cleavage	CGTAATAGTCGTGAATTCTTC	|||||.|||||||||.o||o.	GCATTTTCAGCACTT-GGAGC	CTTCTTAAGTGCTGATAATGC
ath-miR157b	AT1G01190.1	10	-28.5	0.7	1367	1	1	2	1	1	3	target cleavage	CACGAGAGATAGAAGA-CAGTT	..|o|||||o|o|||..|||oo	#NAME?	TTGACAGAAGATAGAGAGCAC
ath-miR157c	AT1G01190.1	10	-28.5	0.7	1367	1	1	2	1	1	3	target cleavage	CACGAGAGATAGAAGA-CAGTT	..|o|||||o|o|||..|||oo	#NAME?	TTGACAGAAGATAGAGAGCAC
ath-miR157d	AT1G01190.1	9	-28	0.7	1367	1	1	2	1	1	2	target cleavage	CACGAGAGATAGAAGA-CAGT	..|o|||||o|o|||..|||o	#NAME?	TGACAGAAGATAGAGAGCAC
ath-miR869.1	AT1G01280.1	7.5	-26.1	0.7	1224	2	1	1	0	0	4	target cleavage	GTTGTG-GT-CTTAACTTGGTTA	|||o||.||.|o||||oo||o|.	CAATACACATGGATTGGGCCGAA	ATTGGTTCAATTCTGGTGTTG
ath-miR168b	AT1G01440.1	8	-34.4	0.7	806	2	1	2	1	0	2	target cleavage	AAGGGCTG-GACGTGGT-TCGCT	..||||o|.o|||||||.o|o||	#NAME?	TCGCTTGGTGCAGGTCGGGAA
ath-miR396b	AT1G01480.1	6.5	-26.8	0.7	1085	0	1	1	1	0	3	target cleavage	TTCAAGTTCTTTCGACACCTT	|||.||o||||o|o||.||o|	AAGCTCGAGAAGGTTG-GGGA	TTCCACAGCTTTCTTGAACTT
ath-miR396b	AT1G01480.2	6.5	-26.8	0.7	900	0	1	1	1	0	3	target cleavage	TTCAAGTTCTTTCGACACCTT	|||.||o||||o|o||.||o|	AAGCTCGAGAAGGTTG-GGGA	TTCCACAGCTTTCTTGAACTT
ath-miR837-5p	AT1G01530.1	7.5	-24.9	0.7	378	1	2	1	1	0	2	target cleavage	ACTTTGCTTGTTCTT-TGACTA	.||o|.|||||||o|.o||||.	AGAGA-GAACAAGGACGCTGAG	ATCAGTTTCTTGTTCGTTTCA
ath-miR847	AT1G02540.1	6	-28.4	0.7	355	0	2	0	2	0	0	target cleavage	GTAGTTCTTCTTCT-CCTC-ACT	.||.||||||||||.||||.|||	GATGAAGAAGAAGAAGGAGATGA	TCACTCCTCTTCTTCTTGATG
ath-miR778	AT1G02640.1	7	-29	0.7	2276	2	1	2	0	0	3	target cleavage	GCCACATGTATTTGGTTCGGT	..|||||.o|oo|||o||||o	#NAME?	TGGCTTGGTTTATGTACACCG
ath-miR777	AT1G03060.1	7.5	-28.1	0.7	9987	1	1	1	0	1	3	target cleavage	TTCGTTGCTTTGAGTTACGCAT	|||||||.|o|o|||o||o|..	AAGCAACCAGATTCAGTGTGC-	TACGCATTGAGTTTCGTTGCTT
ath-miR775	AT1G03190.1	7	-29.6	0.7	1159	0	2	2	0	1	2	target cleavage	ACCGTGACGATCTGTAGCTT	.||o||.|||o||||.o||o	GGGTACGGCTGGACACTGAG	TTCGATGTCTAGCAGTGCCA
ath-miR775	AT1G03190.2	7	-29.6	0.7	1222	0	2	2	0	1	2	target cleavage	ACCGTGACGATCTGTAGCTT	.||o||.|||o||||.o||o	GGGTACGGCTGGACACTGAG	TTCGATGTCTAGCAGTGCCA
ath-miR156g	AT1G03730.1	4	-29.3	0.7	242	0	2	0	1	0	0	target cleavage	CACGAGTGAGAGAAGACAGC	||||||.|||||||||.||.	GTGCTCTCTCTCTTCT-TCT	CGACAGAAGAGAGTGAGCAC
ath-miR408	AT1G03770.1	6	-34.5	0.7	1117	1	1	2	0	1	1	target cleavage	CG-GTCCCTTCTCCGTCACGTA	||.oo||||||||||o||.||.	GCATGGGGAAGAGGCGGTACAA	ATGCACTGCCTCTTCCCTGGC
ath-miR1888	AT1G04000.1	6	-22.4	0.7	124	0	2	2	0	0	3	target cleavage	AAGAAGTGTTTAGAATTGAAT	.||||o|o||||o||o|o||.	ATCTTTATAAATTTTGATTTT	TAAGTTAAGATTTGTGAAGAA
ath-miR847	AT1G04260.1	5.5	-28.3	0.7	738	0	2	3	0	1	0	target cleavage	GTAGTTCTTCTTCTCCTCACT	.o|o.|||o||||||||.|||	GGTTTAGAGGAAGAGGATTGA	TCACTCCTCTTCTTCTTGATG
ath-miR834	AT1G04710.1	6	-32	0.7	687	0	2	4	0	1	0	target cleavage	AATGGTGGCGATGACGATGGT	.|o|o.|o|||||||||.||o	CTGCTTCTGCTACTGCTTCCG	TGGTAGCAGTAGCGGTGGTAA
ath-miR831	AT1G04820.1	6.5	-28.9	0.7	1404	1	2	3	0	0	2	target cleavage	GTTCTTCTC-ATGCTTCTCTAGT	.o|||||o..||o||||||o||o	GGAGAAGGATTATGAAGAGGTCG	TGATCTCTTCGTACTCTTCTTG
ath-miR396a	AT1G05030.1	4.5	-27.8	0.7	889	1	1	1	0	1	0	target cleavage	GTCAAGTTCTTTCGACACCTT	.||.||o||||||||||.|||	AAG-TCGAGAAAGCTGTAGAA	TTCCACAGCTTTCTTGAACTG
ath-miR858	AT1G05270.1	10.5	-27.8	0.7	309	2	2	1	0	1	4	target cleavage	TTCCAGCTTGTCTGTTGCTTT	..|||.||o|o||oo|o||..	-CGGTGGAGCGGATGATGAT-	TTTCGTTGTCTGTTCGACCTT
ath-miR781	AT1G05500.1	9.5	-24.5	0.7	284	2	2	1	0	1	3	target cleavage	ATTCAT-AGGTCTTTTGAGATT	.o||.|.|||||o||o||o|..	GGAGGATTCCAGGAAGCTTTT-	TTAGAGTTTTCTGGATACTTA
ath-miR775	AT1G06630.1	5	-29.7	0.7	432	2	1	0	0	0	2	target cleavage	ACCGTGACGATCTGTAGCTT	.|||.|.|||o||o||||||	GGGC-C-GCTGGATATCGAA	TTCGATGTCTAGCAGTGCCA
ath-miR775	AT1G06630.2	5	-29.7	0.7	432	2	1	0	0	0	2	target cleavage	ACCGTGACGATCTGTAGCTT	.|||.|.|||o||o||||||	GGGC-C-GCTGGATATCGAA	TTCGATGTCTAGCAGTGCCA
ath-miR775	AT1G06630.3	5	-29.7	0.7	432	2	1	0	0	0	2	target cleavage	ACCGTGACGATCTGTAGCTT	.|||.|.|||o||o||||||	GGGC-C-GCTGGATATCGAA	TTCGATGTCTAGCAGTGCCA
ath-miR826	AT1G06640.1	10.5	-28.8	0.7	710	2	1	1	0	2	3	target cleavage	GTGCATAGGTTTTGGCCTGAT	..|||o|||oo|o||.|||..	-CCGTGTCCGGAGCCTGACC-	TAGTCCGGTTTTGGATACGTG
ath-miR826	AT1G06640.2	10.5	-28.8	0.7	710	2	1	1	0	2	3	target cleavage	GTGCATAGGTTTTGGCCTGAT	..|||o|||oo|o||.|||..	-CCGTGTCCGGAGCCTGACC-	TAGTCCGGTTTTGGATACGTG
ath-miR826	AT1G06640.3	10.5	-28.8	0.7	710	2	1	1	0	2	3	target cleavage	GTGCATAGGTTTTGGCCTGAT	..|||o|||oo|o||.|||..	-CCGTGTCCGGAGCCTGACC-	TAGTCCGGTTTTGGATACGTG
ath-miR159a	AT1G06720.1	6	-29.1	0.7	25	1	1	0	0	2	0	target cleavage	ATCTCGAGGGAAGTTAGGTTT	||||||||.||||||.|||..	TAGAGCTCACTTCAAGCCAT-	TTTGGATTGAAGGGAGCTCTA
ath-miR167c	AT1G07110.1	5	-29.9	0.7	2055	1	0	2	1	0	1	target cleavage	GTTCTAG-TACGACCGTCGAAT	|o|||||.|||||||.||o||o	CGAGATCAATGCTGG-AGTTTG	TAAGCTGCCAGCATGATCTTG
ath-miR843	AT1G07280.1	7	-28.7	0.7	1459	1	0	2	0	1	3	target cleavage	AGGTTA-CTTCGAGCTGGATTT	|||oo|.|||||||||oo.o||	TCCGGTGGAAGCTCGATTAGAA	TTTAGGTCGAGCTTCATTGGA
ath-miR843	AT1G07280.2	7	-28.7	0.7	1435	1	0	2	0	1	3	target cleavage	AGGTTA-CTTCGAGCTGGATTT	|||oo|.|||||||||oo.o||	TCCGGTGGAAGCTCGATTAGAA	TTTAGGTCGAGCTTCATTGGA
ath-miR843	AT1G07280.3	7	-28.7	0.7	1447	1	0	2	0	1	3	target cleavage	AGGTTA-CTTCGAGCTGGATTT	|||oo|.|||||||||oo.o||	TCCGGTGGAAGCTCGATTAGAA	TTTAGGTCGAGCTTCATTGGA
ath-miR390b	AT1G07570.1	7	-34	0.7	984	0	2	2	0	1	2	target cleavage	CCGCGATAGGGAGGACTCGAA	||.|o|o|||o||o.|||||.	GGGGTTGTCCTTCTGGAGCTG	AAGCTCAGGAGGGATAGCGCC
ath-miR390b	AT1G07570.2	7	-34	0.7	999	0	2	2	0	1	2	target cleavage	CCGCGATAGGGAGGACTCGAA	||.|o|o|||o||o.|||||.	GGGGTTGTCCTTCTGGAGCTG	AAGCTCAGGAGGGATAGCGCC
ath-miR843	AT1G07890.1	8	-28.5	0.7	413	1	1	2	1	0	3	target cleavage	AGGTTACTTCGAGCTG-GATTT	..||||||o|o|o|||.||o|o	#NAME?	TTTAGGTCGAGCTTCATTGGA
ath-miR843	AT1G07890.2	8	-28.5	0.7	459	1	1	2	1	0	3	target cleavage	AGGTTACTTCGAGCTG-GATTT	..||||||o|o|o|||.||o|o	#NAME?	TTTAGGTCGAGCTTCATTGGA
ath-miR843	AT1G07890.3	8	-28.5	0.7	214	1	1	2	1	0	3	target cleavage	AGGTTACTTCGAGCTG-GATTT	..||||||o|o|o|||.||o|o	#NAME?	TTTAGGTCGAGCTTCATTGGA
ath-miR843	AT1G07890.4	8	-28.5	0.7	421	1	1	2	1	0	3	target cleavage	AGGTTACTTCGAGCTG-GATTT	..||||||o|o|o|||.||o|o	#NAME?	TTTAGGTCGAGCTTCATTGGA
ath-miR843	AT1G07890.5	8	-28.5	0.7	326	1	1	2	1	0	3	target cleavage	AGGTTACTTCGAGCTG-GATTT	..||||||o|o|o|||.||o|o	#NAME?	TTTAGGTCGAGCTTCATTGGA
ath-miR843	AT1G07890.6	8	-28.5	0.7	413	1	1	2	1	0	3	target cleavage	AGGTTACTTCGAGCTG-GATTT	..||||||o|o|o|||.||o|o	#NAME?	TTTAGGTCGAGCTTCATTGGA
ath-miR843	AT1G07890.7	8	-28.5	0.7	329	1	1	2	1	0	3	target cleavage	AGGTTACTTCGAGCTG-GATTT	..||||||o|o|o|||.||o|o	#NAME?	TTTAGGTCGAGCTTCATTGGA
ath-miR843	AT1G07890.8	8	-28.5	0.7	461	1	1	2	1	0	3	target cleavage	AGGTTACTTCGAGCTG-GATTT	..||||||o|o|o|||.||o|o	#NAME?	TTTAGGTCGAGCTTCATTGGA
ath-miR847	AT1G08290.1	7	-28.3	0.7	482	0	2	0	2	0	1	target cleavage	GTAGTTCTTCTTCTCC-TC-ACT	.||.|||||||o||||.||.|||	GATGAAGAAGAGGAGGAAGATGA	TCACTCCTCTTCTTCTTGATG
ath-miR776	AT1G08410.1	8.5	-24.4	0.7	466	1	0	3	1	1	2	target cleavage	TTGTAGTTATCTTCT-GAATCT	||oo|||o|o|||||.|||o..	AATGTCAGTGGAAGAACTTGA-	TCTAAGTCTTCTATTGATGTT
ath-miR773	AT1G08465.1	7	-27.7	0.7	694	0	3	2	1	0	1	target cleavage	CTCTGTTTTCGACCT-TCGTTT	.o||o.|||||||||.o||||.	TGGATTAAAGCTGGATGGCAAC	TTTGCTTCCAGCTTTTGTCTC
ath-miR855	AT1G08640.1	4.5	-27.5	0.7	777	0	1	1	1	0	1	target cleavage	AAGGAAAAGGAATCGAAAAC-GA	|||o.|||||||||o|||||.||	TTCTCTTTCCTTAGTTTTTGGCT	AGCAAAAGCTAAGGAAAAGGAA
ath-miR865-3p	AT1G08940.1	7.5	-22.3	0.7	249	1	4	1	0	0	2	target cleavage	AACCTATTTAAACTCCTTTTT	..|||.o|.|||||||o||o.	#NAME?	TTTTTCCTCAAATTTATCCAA
ath-miR399a	AT1G09340.1	6	-30.9	0.7	398	0	1	2	1	1	0	target cleavage	GTCCCGTTTAGAGGA-AACCGT	.o|||o|||||||||.|||.||	AGGGGTAAATCTCCTATTGCCA	TGCCAAAGGAGATTTGCCCTG
ath-miR846	AT1G09520.1	10	-23.9	0.7	834	2	1	0	1	1	3	target cleavage	TTAAGTTCGTGAAGTT-AAGTT	..||||||||o|||oo.|||..	-CTTCAAGCATTTCGGCTTCT-	TTGAATTGAAGTGCTTGAATT
ath-miR771	AT1G09800.1	8	-36.3	0.7	952	2	1	0	0	2	1	target cleavage	ACTCCCGATGGTGTCTCCGAGT	.|||||||.|o|||||||.|..	GGAGGGCT-CTACAGAGGGTG-	TGAGCCTCTGTGGTAGCCCTCA
ath-miR393a	AT1G09812.1	5.5	-32	0.7	77	0	2	1	1	0	1	target cleavage	CCTAGTTACGCTAGGG-AAACCT	.|||.|||||||||o|.|||||o	CGATGAATGCGATCTCATTTGGG	TCCAAAGGGATCGCATTGATCC
ath-miR832-5p	AT1G09940.1	8.5	-31.5	0.7	194	1	1	1	1	1	2	target cleavage	AAAGCTAAGGGCTAG-GGTCGT	..||||||||o||||.|o||.o	#NAME?	TGCTGGGATCGGGAATCGAAA
ath-miR781	AT1G10050.1	5.5	-24.6	0.7	859	1	1	3	0	0	2	target cleavage	ATTC-ATAGGTCTTTTGAGATT	.|||.|||ooo|||||||||oo	AAAGATATTTGGAAAACTCTGG	TTAGAGTTTTCTGGATACTTA
ath-miR1887	AT1G10150.1	7	-26.5	0.7	850	0	1	2	1	0	3	target cleavage	AGAGAATCTGAGATGA-ATCAT	.o||||o||o|o||||.|o|||	GTTCTTGGATTTTACTCTGGTA	TACTAAGTAGAGTCTAAGAGA
ath-miR159c	AT1G10390.1	6	-30.6	0.7	2685	1	1	2	0	1	1	target cleavage	TCCT-CGAGGGAAGTTAGGTTT	.|||.||||oo||||.|||||o	CGGATGCTCTTTTCATTCCAAG	TTTGGATTGAAGGGAGCTCCT
ath-miR159c	AT1G10390.2	6	-30.6	0.7	2581	1	1	2	0	1	1	target cleavage	TCCT-CGAGGGAAGTTAGGTTT	.|||.||||oo||||.|||||o	CGGATGCTCTTTTCATTCCAAG	TTTGGATTGAAGGGAGCTCCT
ath-miR849	AT1G10745.1	5.5	-24.2	0.7	124	2	1	1	0	1	0	target cleavage	ATGATGTGGTTACAAATCAAT	..||o|.||||||||.|||||	#NAME?	TAACTAAACATTGGTGTAGTA
ath-miR397b	AT1G10750.1	6.5	-27.8	0.7	219	2	1	1	1	0	1	target cleavage	GTAGTT-GCTACGTGA-GTTACT	..||o|.|||||||o|.||||||	#NAME?	TCATTGAGTGCATCGTTGATG
ath-miR845b	AT1G10865.1	6.5	-28.4	0.7	125	1	1	1	1	0	2	target cleavage	GTAGTTAAACCATAG-TCTCGCT	.|||o||||.||o||.||o||||	AATCGATTT-GTGTCAAGGGCGA	TCGCTCTGATACCAAATTGATG
ath-miR845b	AT1G10865.2	6.5	-28.4	0.7	129	1	1	1	1	0	2	target cleavage	GTAGTTAAACCATAG-TCTCGCT	.|||o||||.||o||.||o||||	AATCGATTT-GTGTCAAGGGCGA	TCGCTCTGATACCAAATTGATG
ath-miR319b	AT1G11270.3	8	-33.7	0.7	864	1	2	0	1	1	1	target cleavage	TCCCTCGAGGGAAGTCAGGTT	..||||||||||||..|||o.	#NAME?	TTGGACTGAAGGGAGCTCCCT
ath-miR156h	AT1G11840.1	4	-27.6	0.7	1081	1	2	0	0	0	1	target cleavage	CACGAGAGAAAGAAGACAGT	||||||..||||||o||||.	GTGCTCG-TTTCTTTTGTCT	TGACAGAAGAAAGAGAGCAC
ath-miR156h	AT1G11840.2	4	-27.6	0.7	1289	1	2	0	0	0	1	target cleavage	CACGAGAGAAAGAAGACAGT	||||||..||||||o||||.	GTGCTCG-TTTCTTTTGTCT	TGACAGAAGAAAGAGAGCAC
ath-miR156h	AT1G11840.3	4	-27.6	0.7	1045	1	2	0	0	0	1	target cleavage	CACGAGAGAAAGAAGACAGT	||||||..||||||o||||.	GTGCTCG-TTTCTTTTGTCT	TGACAGAAGAAAGAGAGCAC
ath-miR156h	AT1G11840.4	4	-27.6	0.7	1068	1	2	0	0	0	1	target cleavage	CACGAGAGAAAGAAGACAGT	||||||..||||||o||||.	GTGCTCG-TTTCTTTTGTCT	TGACAGAAGAAAGAGAGCAC
ath-miR156h	AT1G11840.5	4	-27.6	0.7	1279	1	2	0	0	0	1	target cleavage	CACGAGAGAAAGAAGACAGT	||||||..||||||o||||.	GTGCTCG-TTTCTTTTGTCT	TGACAGAAGAAAGAGAGCAC
ath-miR865-3p	AT1G11990.1	7.5	-22.2	0.7	1238	2	2	1	0	1	1	target cleavage	AACCTATTTAAACTCCTTTTT	..||||o..||||||||.|o|	#NAME?	TTTTTCCTCAAATTTATCCAA
ath-miR157d	AT1G12820.1	8	-27.9	0.7	1674	1	2	0	0	2	1	target cleavage	CACGAGAGATAGAAGACAGT	..|||||||o|||.|.|||.	#NAME?	TGACAGAAGATAGAGAGCAC
ath-miR447a	AT1G13130.1	6	-29.6	0.7	1441	0	1	4	0	1	1	target cleavage	GTTGTTTTGTAGAGCAGGGGTT	ooo||o|.|||||||.||o|||	TGGCAGACCATCTCGGCCTCAA	TTGGGGACGAGATGTTTTGTTG
ath-miR396a	AT1G13140.1	6	-27.8	0.7	813	1	2	2	0	1	0	target cleavage	GTCA-AGTTCTTTCGACACCTT	.o||.|||o|||||||||.||.	AGGTCTCAGGAAAGCTGTTGAT	TTCCACAGCTTTCTTGAACTG
ath-miR777	AT1G13280.1	10.5	-28.2	0.7	877	2	1	3	1	1	2	target cleavage	TTCGTTG-CTTTGAGTTACGCAT	.o||oo|.|||o||||o.|||..	CGGCGGCTGAAGCTCAG-GCGA-	TACGCATTGAGTTTCGTTGCTT
ath-miR157d	AT1G13580.1	7.5	-27.9	0.7	1165	1	1	1	1	1	1	target cleavage	CACGAGAGATAGAAGACAGT	.||o|||||o|||.||||..	TTGTTCTCTGTCT-CTGTG-	TGACAGAAGATAGAGAGCAC
ath-miR157d	AT1G13580.2	7.5	-27.9	0.7	1083	1	1	1	1	1	1	target cleavage	CACGAGAGATAGAAGACAGT	.||o|||||o|||.||||..	TTGTTCTCTGTCT-CTGTG-	TGACAGAAGATAGAGAGCAC
ath-miR865-5p	AT1G13940.1	6.5	-23.5	0.7	1537	0	3	1	0	0	3	target cleavage	GAGTTAATCTAGGTTTAAGTA	.|||.||o|||o|||o||o|.	ATCACTTGGATTCAAGTTTAA	ATGAATTTGGATCTAATTGAG
ath-miR783	AT1G14510.1	7	-27.2	0.7	842	2	1	0	0	1	2	target cleavage	CTTGTACTTGCTCGTTTCGAA	|||.|||.||||||||o|o..	GAAGATG-ACGAGCAAGGTG-	AAGCTTTGCTCGTTCATGTTC
ath-miR396a	AT1G14670.1	4	-27.6	0.7	394	0	1	2	0	1	0	target cleavage	GTCAAGTTCTTTCGACACCTT	|||||||o.||||||||.||o	CAGTTCAGAAAAGCTGTTGAG	TTCCACAGCTTTCTTGAACTG
ath-miR159a	AT1G15540.1	6	-29	0.7	785	0	0	4	0	1	2	target cleavage	ATCTCGAGGGAAGTTAGGTTT	|||o|o||oo|||o.|||||o	TAGGGTTCTTTTCGTTCCAAG	TTTGGATTGAAGGGAGCTCTA
ath-miR832-5p	AT1G16030.1	5.5	-31.2	0.7	808	0	0	3	0	0	4	target cleavage	AAAGCTAAGGGCTAGGGTCGT	|||o||||oo|||||o|o|oo	TTTTGATTTTCGATCTCGGTG	TGCTGGGATCGGGAATCGAAA
ath-miR825	AT1G16160.1	5.5	-28.1	0.7	1479	0	1	1	1	1	0	target cleavage	CAAGTACGTGGAAGAACT-CTT	|||||.||o|||||.|||.|||	GTTCAAGCGCCTTCATGATGAA	TTCTCAAGAAGGTGCATGAAC
ath-miR773	AT1G16300.1	6.5	-27.6	0.7	373	0	2	1	0	1	2	target cleavage	CTCTGTTTTCGACCTTCGTTT	.|||||||o|o|||o|.|||.	AAGACAAAGGTTGGGATCAAC	TTTGCTTCCAGCTTTTGTCTC
ath-miR395f	AT1G16490.1	5	-31.9	0.7	578	1	1	2	0	0	2	target cleavage	CTCAG-GGGGGTTTGTGAAGTC	|||||.o|o|||||oo|||||.	GAGTCATCTCCAAATGCTTCAA	CTGAAGTGTTTGGGGGGACTC
ath-miR395b	AT1G16490.1	5	-31.9	0.7	578	1	1	2	0	0	2	target cleavage	CTCAG-GGGGGTTTGTGAAGTC	|||||.o|o|||||oo|||||.	GAGTCATCTCCAAATGCTTCAA	CTGAAGTGTTTGGGGGGACTC
ath-miR869.1	AT1G17070.1	7.5	-26.1	0.7	1088	0	1	3	2	0	1	target cleavage	GTTGTGGTCTTAAC-TTG-GTTA	|||oo||o||o|||.|||.|||.	CAATGCCGGAGTTGCAACACAAC	ATTGGTTCAATTCTGGTGTTG
ath-miR390b	AT1G17390.1	9.5	-34.4	0.7	724	2	1	1	1	1	2	target cleavage	CCGCGATAGGGAGGACT-CGAA	..||||o|||o|||||o.||..	-CCGCTGTCCTTCCTGGTGCG-	AAGCTCAGGAGGGATAGCGCC
ath-miR869.2	AT1G17480.1	5.5	-28.3	0.7	1031	1	2	1	1	0	0	target cleavage	CAGTTGATAGAGTT-GTGGTCT	.||o||.|||||||.||||||.	ATCGAC-ATCTCAATCACCAGT	TCTGGTGTTGAGATAGTTGAC
ath-miR447c	AT1G18560.1	5.5	-29.7	0.7	352	0	1	3	0	1	1	target cleavage	GTTGTTTTCTACAGCAGGGGTT	||o||o.||||||o|||.|||o	CAGCAGCAGATGTTGTCACCAG	TTGGGGACGACATCTTTTGTTG
ath-miR838	AT1G18880.1	7	-25.7	0.7	1001	1	3	0	0	0	3	target cleavage	ACACGTTCTTCATCTTCTTTT	..|||||.||||o||o|||o.	#NAME?	TTTTCTTCTACTTCTTGCACA
ath-miR776	AT1G18940.1	7.5	-24.4	0.7	245	1	0	3	1	0	3	target cleavage	TTGTAGTTATCTTCT-GAATCT	|||o||o|.o||o||.|||o|o	AACGTCGA-GGAGGACCTTGGG	TCTAAGTCTTCTATTGATGTT
ath-miR414	AT1G19440.1	6	-27.7	0.7	165	0	0	4	0	1	2	target cleavage	ACTGCTACTACTACTTCTACT	||oo||||o||o||o.||||o	TGGTGATGGTGGTGGTGATGG	TCATCTTCATCATCATCGTCA
ath-miR831	AT1G19440.1	8.5	-28.6	0.7	1526	1	2	3	0	1	2	target cleavage	GTTCTTCTCATGCTTCTCTAGT	.oo||||o.|o|||||||o|..	AGGGAAGGATGCGAAGAGGTA-	TGATCTCTTCGTACTCTTCTTG
ath-miR849	AT1G19930.1	6.5	-24.2	0.7	809	1	0	5	0	1	1	target cleavage	ATGATGTGGTTACAAATCAAT	.oo||oo||||||||.o|||o	#NAME?	TAACTAAACATTGGTGTAGTA
ath-miR390b	AT1G20515.1	4.5	-34.2	0.7	485	1	1	1	0	0	2	target cleavage	CCGCGATAGGGAGGACTCGAA	.|||o|.|||o||o|||||||	AGCGTT-TCCTTCTTGAGCTT	AAGCTCAGGAGGGATAGCGCC
ath-miR161.1	AT1G20760.1	5.5	-29.9	0.7	282	0	3	1	0	0	2	target cleavage	TGGGGCTACATCAGTGAAAGT	o|||.|||.|o|||o|||||.	GCCCAGATATGGTCGCTTTCT	TGAAAGTGACTACATCGGGGT
ath-miR1886.1	AT1G20880.1	6	-27.2	0.7	887	1	2	2	0	0	2	target cleavage	CTAAAG-TAGAGTGAAGAGAGT	.|||.o.|||||o|||||||oo	AATTGTAATCTCGCTTCTCTTG	TGAGAGAAGTGAGATGAAATC
ath-miR417	AT1G20925.1	6	-26.2	0.7	663	1	1	0	1	0	2	target cleavage	AGCTTGTT-TAAGTGATGGAAG	.|||||||.|||oo||.|||||	ACGAACAATATTTGCT-CCTTC	GAAGGTAGTGAATTTGTTCGA
ath-miR773	AT1G21650.1	6.5	-27.8	0.7	2169	2	1	3	1	0	0	target cleavage	CTCTGTTTTCGACCTTC-GTTT	..|o|.|o|||||||||.|||o	#NAME?	TTTGCTTCCAGCTTTTGTCTC
ath-miR831	AT1G22060.1	5	-28.6	0.7	2132	2	2	0	0	0	1	target cleavage	GTTCTTCTCATGCTTCTCTAGT	..||||||.||o|||||||||.	#NAME?	TGATCTCTTCGTACTCTTCTTG
ath-miR159b	AT1G22340.1	8.5	-28.7	0.7	192	1	2	3	0	1	2	target cleavage	TTCTCGAGGGAAGTTAGGTTT	..|o|o|o||||||.|||oo.	#NAME?	TTTGGATTGAAGGGAGCTCTT
ath-miR775	AT1G22430.1	9	-29.7	0.7	724	0	1	2	1	1	3	target cleavage	ACCGTGACGATCTGTA-GCTT	|||oo|||o|o|||.|.||o.	TGGTGCTGTTGGACTTGCGGT	TTCGATGTCTAGCAGTGCCA
ath-miR775	AT1G22430.2	9	-29.7	0.7	696	0	1	2	1	1	3	target cleavage	ACCGTGACGATCTGTA-GCTT	|||oo|||o|o|||.|.||o.	TGGTGCTGTTGGACTTGCGGT	TTCGATGTCTAGCAGTGCCA
ath-miR779.2	AT1G22930.1	6.5	-25	0.7	2123	0	2	1	0	1	2	target cleavage	TCAGTTGCTTTAAAGGTTAGT	.||.o||||oo||||.|||||	TGTGGACGAGGTTTCAAATCA	TGATTGGAAATTTCGTTGACT
ath-miR779.2	AT1G22930.2	6.5	-25	0.7	1849	0	2	1	0	1	2	target cleavage	TCAGTTGCTTTAAAGGTTAGT	.||.o||||oo||||.|||||	TGTGGACGAGGTTTCAAATCA	TGATTGGAAATTTCGTTGACT
ath-miR396a	AT1G23640.1	6	-27.9	0.7	279	2	2	0	0	1	0	target cleavage	GTC-AAGTTCTTTCGACACCTT	.||.||.|||||||||||||..	GAGATTGAAGAAAGCTGTGGC-	TTCCACAGCTTTCTTGAACTG
ath-miR447a	AT1G23790.1	8	-29.4	0.7	550	1	2	4	0	0	3	target cleavage	GTTGTT-TTGTAGAGCAGGGGTT	.|||oo.o||o|o|||||o||o.	AAACGGTGACGTTTCGTCTCCGT	TTGGGGACGAGATGTTTTGTTG
ath-miR396a	AT1G23920.1	8.5	-27.7	0.7	655	2	1	1	1	0	3	target cleavage	GTCAAGTT-CTTTCGACAC-CTT	..||||||.|o|o||||||.|oo	#NAME?	TTCCACAGCTTTCTTGAACTG
ath-miR838	AT1G24210.1	9	-25.5	0.7	273	3	1	0	0	1	3	target cleavage	ACACGTTCTTCATCTTCTTTT	..||||||.o||o||o|||..	-TTGCAAG-GGTGGAGGAAC-	TTTTCTTCTACTTCTTGCACA
ath-miR776	AT1G24310.1	4	-24.5	0.7	906	1	1	2	0	0	1	target cleavage	TTGTAGTTATCTTCTGAATCT	|o.||o.|||||||o||||||	AGGATT-ATAGAAGGCTTAGA	TCTAAGTCTTCTATTGATGTT
ath-miR156g	AT1G24470.1	6.5	-29.4	0.7	840	1	1	1	0	2	0	target cleavage	CACGAGTGAGAGAAGACAGC	..|||||o|||||||.||.|	#NAME?	CGACAGAAGAGAGTGAGCAC
ath-miR858	AT1G24480.1	6.5	-27.6	0.7	496	0	1	1	0	1	3	target cleavage	TTCCAGCTTGTCTGTTGCTTT	o||.||||||o||||.o||o|	GAGATCGAACGGACACTGAGA	TTTCGTTGTCTGTTCGACCTT
ath-miR835-5p	AT1G25141.1	7.5	-23.7	0.7	1432	0	2	3	0	1	2	target cleavage	CTATTTCTTGTATACGTTCTT	||.o.o||o|o|||||o.|||	GAGGTGGAGCGTATGCGTGAA	TTCTTGCATATGTTCTTTATC
ath-miR824	AT1G26420.1	6.5	-29	0.7	341	0	1	3	0	1	2	target cleavage	AGGGAAGAGTGTTTACCAGAT	.||o||||o|||oo|.||||o	GCCTTTCTTACAGGTCGTCTG	TAGACCATTTGTGAGAAGGGA
ath-miR782	AT1G26580.1	6.5	-26.8	0.7	2377	1	2	5	0	0	1	target cleavage	TTCTTGT-AGGTTCCACAAACA	.o|o|oo.|o|o|||||||||.	TGGGATGCTTCGAGGTGTTTGA	ACAAACACCTTGGATGTTCTT
ath-miR831	AT1G26760.1	6.5	-28.8	0.7	1305	1	1	3	0	1	1	target cleavage	GTTCTTCTCATGCTTCTCTAGT	.|o||||o|.|o||||||||.o	GAGGAAGGG-ATGAAGAGATGG	TGATCTCTTCGTACTCTTCTTG
ath-miR834	AT1G26810.1	7	-31.6	0.7	390	0	1	4	0	1	2	target cleavage	AATGGTGGCGATGACGATGGT	.||oo||o|||o|||||.|oo	ATATTACTGCTGCTGCTTCTG	TGGTAGCAGTAGCGGTGGTAA
ath-miR837-5p	AT1G27400.1	11	-25	0.7	328	1	2	2	1	1	3	target cleavage	ACTTTGCTTGTTCTT-TGACTA	..o||||o|||||o..o|||o.	#NAME?	ATCAGTTTCTTGTTCGTTTCA
ath-miR869.2	AT1G27660.1	7	-28.3	0.7	497	1	1	0	1	1	1	target cleavage	CAGTTGATAGAGTTGTGGTCT	.||||||||||||o.||||..	ATCAACTATCTCAG-ACCAT-	TCTGGTGTTGAGATAGTTGAC
ath-miR844	AT1G27770.1	6.5	-26	0.7	1454	0	3	3	0	0	2	target cleavage	TCGAATATTCGTTAGAATGGT	.|||.o|o.||||||||o|oo	CGCTAGTGCGCAATCTTGCTG	TGGTAAGATTGCTTATAAGCT
ath-miR844	AT1G27770.2	6.5	-26	0.7	1454	0	3	3	0	0	2	target cleavage	TCGAATATTCGTTAGAATGGT	.|||.o|o.||||||||o|oo	CGCTAGTGCGCAATCTTGCTG	TGGTAAGATTGCTTATAAGCT
ath-miR841	AT1G28010.1	7.5	-28.4	0.7	1216	2	2	1	0	1	1	target cleavage	AAGTCAAAGTTCACCGAGCAT	.||o||..|||||||o|||..	GTCGGTC-CAAGTGGTTCGG-	TACGAGCCACTTGAAACTGAA
ath-miR171c	AT1G28020.1	6.5	-30.4	0.7	1612	1	1	1	0	1	2	target cleavage	GCACTATAACCGTGCCGAGTT	.|||||o.||||||||o.o||	GGTGATG-TGGCACGGTGTAA	TTGAGCCGTGCCAATATCACG
ath-miR1888	AT1G28620.1	6	-22.6	0.7	596	1	1	0	0	2	0	target cleavage	AAGAAGTGTTTAGAATTGAAT	|||.||||||||||.||||..	TTCCTCACAAATCTCAACTC-	TAAGTTAAGATTTGTGAAGAA
ath-miR159b	AT1G29010.1	4.5	-29	0.7	404	0	2	1	0	1	0	target cleavage	TTCTCGAGGGAAGTTAGGTTT	.|||||.o|||||||.|||||	TAGAGCCTCCTTCAAGCCAAA	TTTGGATTGAAGGGAGCTCTT
ath-miR171a	AT1G29090.1	8	-30.6	0.7	1093	2	1	2	0	1	2	target cleavage	CTATA-ACCGCGCCGAGTTAGT	.||o|.|||o|o||||||o|..	CATGTGTGGTGTGGCTCAGTA-	TGATTGAGCCGCGCCAATATC
ath-miR859	AT1G29170.1	8.5	-27.2	0.7	134	2	2	1	0	1	2	target cleavage	AAACTGAAGTGTTGTCTCTCT	..|||.||oo||o||||||..	-CTGAGTTTGCAGCAGAGAT-	TCTCTCTGTTGTGAAGTCAAA
ath-miR859	AT1G29170.2	8.5	-27.2	0.7	134	2	2	1	0	1	2	target cleavage	AAACTGAAGTGTTGTCTCTCT	..|||.||oo||o||||||..	-CTGAGTTTGCAGCAGAGAT-	TCTCTCTGTTGTGAAGTCAAA
ath-miR859	AT1G29170.3	8.5	-27.2	0.7	134	2	2	1	0	1	2	target cleavage	AAACTGAAGTGTTGTCTCTCT	..|||.||oo||o||||||..	-CTGAGTTTGCAGCAGAGAT-	TCTCTCTGTTGTGAAGTCAAA
ath-miR864-5p	AT1G29710.1	5.5	-26.1	0.7	1329	0	2	1	0	1	1	target cleavage	AAACTTCAGTTAGTATGGACT	.||||.||||o|||||.|||o	GTTGATGTCAGTCATAACTGG	TCAGGTATGATTGACTTCAAA
ath-miR167c	AT1G30270.1	8	-29.6	0.7	1626	2	1	2	0	1	2	target cleavage	GTTCTAGTACGACCGTCGAAT	.|o|o|||.|o||||||o|..	AAGGGTCA-GTTGGCAGTTG-	TAAGCTGCCAGCATGATCTTG
ath-miR165b	AT1G30370.1	5.5	-35.7	0.7	1510	1	2	1	1	0	0	target cleavage	CCC-CCTACTTCGGACCAGGCT	.||.||o||||||||.|||||.	CGGTGGGTGAAGCCT-GTCCGT	TCGGACCAGGCTTCATCCCCC
ath-miR775	AT1G30420.1	9	-29.7	0.7	467	1	1	2	0	2	2	target cleavage	ACCGTGACGATCTGTAGCTT	.||oo|||||o|||.|o|..	CGGTGCTGCTGGACCTTGT-	TTCGATGTCTAGCAGTGCCA
ath-miR857	AT1G30780.1	7	-24.2	0.7	1383	2	1	2	0	0	3	target cleavage	TATGTGGAAGTTGTATGTTTT	..o|||||.||||||oo|o|o	#NAME?	TTTTGTATGTTGAAGGTGTAT
ath-miR847	AT1G31010.1	7.5	-28.5	0.7	176	2	1	3	1	0	1	target cleavage	GTAGT-TCTTCTTCTCCTCACT	..||o.o||o||o||||||.||	#NAME?	TCACTCCTCTTCTTCTTGATG
ath-miR402	AT1G31030.1	7.5	-30.1	0.7	206	1	1	1	0	1	3	target cleavage	GTCTCC-AAATTATCCGGAGCTT	||||||.|||.o|o||o.||||o	CAGAGGATTTTGTGGGTGTCGAG	TTCGAGGCCTATTAAACCTCTG
ath-miR865-5p	AT1G31093.1	7	-23.6	0.7	32	0	2	0	0	1	3	target cleavage	GAGTTAATCTAGGTTTAAGTA	|||||||.|||||oo||.|o.	CTCAATTTGATCCGGATGCGG	ATGAATTTGGATCTAATTGAG
ath-miR406	AT1G31150.1	7.5	-25.3	0.7	834	2	1	3	1	0	1	target cleavage	GACCTAAT-GTTATCGT-AAGAT	..||o||o.|||||||o.||||o	#NAME?	TAGAATGCTATTGTAATCCAG
ath-miR167b	AT1G31173.1	3.5	-30.6	0.7	514	0	1	1	1	0	0	target repression	ATCTAGTACGACCGTCGAAGT	|||o||||.||.|||||||||	TAGGTCATCCT-GCAGCTTCA	TGAAGCTGCCAGCATGATCTA
ath-miR776	AT1G31410.1	7	-24.5	0.7	788	0	1	4	1	0	2	target cleavage	TTGTAGTTATCTTCTGAATCT	oo||.|o|||||o||||.o|o	GGCACCGATAGAGGACT-GGG	TCTAAGTCTTCTATTGATGTT
ath-miR867	AT1G31450.1	6.5	-24.2	0.7	331	1	2	1	1	0	1	target cleavage	AAGGAT-TATTTGGTACAAGTT	.|||.|.o|||o|||||.||||	GTCCAATGTAAGCCATG-TCAA	TTGAACATGGTTTATTAGGAA
ath-miR830	AT1G31670.1	6	-23.4	0.7	1865	1	1	0	0	1	2	target cleavage	GTGAAGAA-GAGTTTTATCAAT	|||||||..|||||o||o.|||	CACTTCTGGCTCAAGATGATTA	TAACTATTTTGAGAAGAAGTG
ath-miR843	AT1G32150.1	6	-28.6	0.7	765	0	1	2	0	1	2	target cleavage	AGGTTACTTCGAGCTGGATTT	.|o||||o||||o|.o|||||	GCTAATGGAGCTTGTTCTAAA	TTTAGGTCGAGCTTCATTGGA
ath-miR846	AT1G32220.1	8.5	-23.9	0.7	234	1	3	1	0	1	2	target cleavage	TTAAGTTCGTGAAGTTAAGTT	..|||.o||o|||||.|||o.	#NAME?	TTGAATTGAAGTGCTTGAATT
ath-miR825	AT1G32240.1	5.5	-28.2	0.7	1295	2	1	1	1	0	0	target cleavage	CAAGTACG-TGGAAGAACTCTT	..|o||||.||||||.||||||	#NAME?	TTCTCAAGAAGGTGCATGAAC
ath-miR859	AT1G32740.1	8	-27.3	0.7	563	2	2	0	0	1	2	target cleavage	AAACTGAAGTGTTGTCTCTCT	..||||.||o||o|.|||||.	#NAME?	TCTCTCTGTTGTGAAGTCAAA
ath-miR867	AT1G32770.1	9.5	-24.2	0.7	637	3	3	1	0	1	1	target cleavage	AAGGATT-ATTTGGTACAAGTT	..||.o..||o|||||||||..	-ACCGGTTTAGACCATGTTCT-	TTGAACATGGTTTATTAGGAA
ath-miR826	AT1G33170.1	6.5	-28.5	0.7	742	1	2	1	0	0	3	target cleavage	GTGCATAGGTTTTGGCCTGAT	.o|.||||||o|||o|||o|.	AGC-TATCCAGAACTGGATTC	TAGTCCGGTTTTGGATACGTG
ath-miR857	AT1G33890.1	6.5	-24.2	0.7	14	2	2	1	0	0	2	target cleavage	TATGTG-GAAGTTGTATGTTTT	..|||..|||||o|o||||||o	#NAME?	TTTTGTATGTTGAAGGTGTAT
ath-miR858	AT1G34050.1	8	-27.7	0.7	350	2	1	0	0	1	3	target cleavage	TTCCAGCTTGTCTGTTGCTTT	..||||.|||o|||o|.||o|	#NAME?	TTTCGTTGTCTGTTCGACCTT
ath-miR843	AT1G34070.1	7	-28.4	0.7	60	0	1	2	1	0	3	target cleavage	AGGTTACTTCGAGCTG-GATTT	|||oo|||.|||o|||.o|o||	TCCGGTGATGCTTGACATTGAA	TTTAGGTCGAGCTTCATTGGA
ath-miR852	AT1G34070.1	9	-27.5	0.7	329	1	1	2	1	1	2	target cleavage	GTCT-TGATTCCGCGAA-TAGAA	.|||.o|||o||||o|..o||||	AAGATGCTAGGGCGTTGCGTCTT	AAGATAAGCGCCTTAGTTCTG
ath-miR2111b	AT1G34120.1	7.5	-27.8	0.7	298	2	1	1	1	1	0	target cleavage	ATTTG-GAGTCCTACGTC-TAAT	.||||.o|||||||||||.||..	GAAACTTTCAGGATGCAGTATA-	TAATCTGCATCCTGAGGTTTA
ath-miR2111b	AT1G34120.2	7.5	-27.8	0.7	330	2	1	1	1	1	0	target cleavage	ATTTG-GAGTCCTACGTC-TAAT	.||||.o|||||||||||.||..	GAAACTTTCAGGATGCAGTATA-	TAATCTGCATCCTGAGGTTTA
ath-miR2111b	AT1G34120.3	7.5	-27.8	0.7	330	2	1	1	1	1	0	target cleavage	ATTTG-GAGTCCTACGTC-TAAT	.||||.o|||||||||||.||..	GAAACTTTCAGGATGCAGTATA-	TAATCTGCATCCTGAGGTTTA
ath-miR847	AT1G34419.1	8.5	-28.5	0.7	18	1	1	5	0	1	2	target cleavage	GTAGTTCTTCTTCTCCTCACT	..|ooo|oo||o||||o|.||	#NAME?	TCACTCCTCTTCTTCTTGATG
ath-miR865-3p	AT1G35330.1	6.5	-22.4	0.7	394	0	2	3	0	1	1	target cleavage	AACCTATTTAAACTCCTTTTT	.||.||o|o||||||||.o|o	CTGAATGAGTTTGAGGACGAG	TTTTTCCTCAAATTTATCCAA
ath-miR838	AT1G35510.1	6.5	-25.5	0.7	1294	0	3	3	0	0	2	target cleavage	ACACGTTCTTCATCTTCTTTT	.|||o.o.o|||o||o|||||	AGTGTTGAGAGTGGAGGAAAA	TTTTCTTCTACTTCTTGCACA
ath-miR869.2	AT1G35580.1	3.5	-28.4	0.7	127	1	2	1	0	0	0	target cleavage	CAGTTGATAGAGTTGTGGTCT	.|||.o||.||||||||||||	CTCACTTA-CTCAACACCAGA	TCTGGTGTTGAGATAGTTGAC
ath-miR869.2	AT1G35580.2	3.5	-28.4	0.7	127	1	2	1	0	0	0	target cleavage	CAGTTGATAGAGTTGTGGTCT	.|||.o||.||||||||||||	CTCACTTA-CTCAACACCAGA	TCTGGTGTTGAGATAGTTGAC
ath-miR869.2	AT1G35580.3	3.5	-28.4	0.7	126	1	2	1	0	0	0	target cleavage	CAGTTGATAGAGTTGTGGTCT	.|||.o||.||||||||||||	CTCACTTA-CTCAACACCAGA	TCTGGTGTTGAGATAGTTGAC
ath-miR777	AT1G35780.1	6.5	-28.4	0.7	597	1	0	1	1	0	3	target cleavage	TTCGTTGC-TTTGAGTTACGCAT	||||||||.o|o||o|o||.|||	AAGCAACGTGAGCTTAGTG-GTA	TACGCATTGAGTTTCGTTGCTT
ath-miR396a	AT1G36090.1	8.5	-27.7	0.7	640	2	1	1	1	0	3	target cleavage	GTCAAGTT-CTTTCGACAC-CTT	..||||||.|o|o||||||.|oo	#NAME?	TTCCACAGCTTTCTTGAACTG
ath-miR2112-3p	AT1G36185.1	6	-26.9	0.7	3964	1	1	2	0	1	1	target cleavage	ACGCGTTTACGCCTATATTTC	..o||o||||o||||.|||||	#NAME?	CTTTATATCCGCATTTGCGCA
ath-miR824	AT1G36370.1	4	-29.1	0.7	1159	1	1	0	1	0	0	target cleavage	AGG-GAAGAGTGTTTACCAGAT	|||.||.||||||||.||||||	TCCACTACTCACAAA-GGTCTA	TAGACCATTTGTGAGAAGGGA
ath-miR417	AT2G37370.1	6	-26	0.7	967	0	0	4	1	0	2	target cleavage	AGCTTGTTTAAGTGATGGAAG	|o||o|||o|||o|.||o||o	TTGAGCAAGTTCGC-ACTTTT	GAAGGTAGTGAATTTGTTCGA
ath-miR396a	AT2G38040.1	5.5	-27.8	0.7	2009	0	2	1	0	1	1	target cleavage	GTCAAGTTCTTTCGACACCTT	|o||||.||o|||||||.||.	CGGTTCCAGGAAGCTGTAGAC	TTCCACAGCTTTCTTGAACTG
ath-miR396a	AT2G38040.2	5.5	-27.8	0.7	1984	0	2	1	0	1	1	target cleavage	GTCAAGTTCTTTCGACACCTT	|o||||.||o|||||||.||.	CGGTTCCAGGAAGCTGTAGAC	TTCCACAGCTTTCTTGAACTG
ath-miR159b	AT2G38290.1	10.5	-28.7	0.7	1259	1	2	1	1	2	1	target cleavage	TTCTCGAGGGAAGTTA-GGTTT	.o|||||.||||||.|.||o..	TGGAGCTGCCTTCATTGCCGT-	TTTGGATTGAAGGGAGCTCTT
ath-miR159b	AT2G38290.2	10.5	-28.7	0.7	1338	1	2	1	1	2	1	target cleavage	TTCTCGAGGGAAGTTA-GGTTT	.o|||||.||||||.|.||o..	TGGAGCTGCCTTCATTGCCGT-	TTTGGATTGAAGGGAGCTCTT
ath-miR416	AT2G38320.1	8.5	-28.8	0.7	581	1	1	3	0	2	1	target cleavage	ACTTGTCACATGCATGCTTGG	.|o|oo|||||||||.||o..	AGGATGGTGTACGTAGGAGA-	GGTTCGTACGTACACTGTTCA
ath-miR168b	AT2G38440.1	7.5	-34.4	0.7	268	1	2	1	0	1	2	target cleavage	AAGGGCTGGACGTGGTTCGCT	.|||.||o|||o|o|||||..	ATCCGGATCTGTATCAAGCT-	TCGCTTGGTGCAGGTCGGGAA
ath-miR172b	AT2G39140.1	10.5	-27.4	0.7	67	1	2	1	2	1	1	target cleavage	TACGTCGTAGTAGTT-CTA-AGA	..||o||||||||o..|||.||.	#NAME?	AGAATCTTGATGATGCTGCAT
ath-miR413	AT2G39220.1	7.5	-26.7	0.7	703	1	1	3	0	0	4	target cleavage	CACGTCTTGTTCTCTTTGATA	..|oo|||oo||||oo|o|||	#NAME?	ATAGTTTCTCTTGTTCTGCAC
ath-miR854d	AT2G39250.1	6.5	-33	0.7	1083	1	1	1	0	0	4	target cleavage	GAGG-AGGAGGGATAGGAGTAG	.|||.||o||oo|o||||o|||	ATCCTTCTTCTTTGTCCTTATC	GATGAGGATAGGGAGGAGGAG
ath-miR854b	AT2G39250.1	6.5	-33	0.7	1083	1	1	1	0	0	4	target cleavage	GAGG-AGGAGGGATAGGAGTAG	.|||.||o||oo|o||||o|||	ATCCTTCTTCTTTGTCCTTATC	GATGAGGATAGGGAGGAGGAG
ath-miR854a	AT2G39250.1	6.5	-33	0.7	1083	1	1	1	0	0	4	target cleavage	GAGG-AGGAGGGATAGGAGTAG	.|||.||o||oo|o||||o|||	ATCCTTCTTCTTTGTCCTTATC	GATGAGGATAGGGAGGAGGAG
ath-miR396a	AT2G39620.1	5.5	-27.7	0.7	2267	1	2	3	0	0	1	target cleavage	GTCAAGTTCTTTCGACACCTT	..|||ooo.o|||||||||||	#NAME?	TTCCACAGCTTTCTTGAACTG
ath-miR838	AT2G39800.1	8.5	-25.7	0.7	2373	1	1	1	0	1	4	target cleavage	ACACGTTCTTCATCTTCTTTT	.||||.|||o||o|oo|.||o	GGTGC-AGAGGTGGGGGTAAG	TTTTCTTCTACTTCTTGCACA
ath-miR838	AT2G39800.2	8.5	-25.7	0.7	2009	1	1	1	0	1	4	target cleavage	ACACGTTCTTCATCTTCTTTT	.||||.|||o||o|oo|.||o	GGTGC-AGAGGTGGGGGTAAG	TTTTCTTCTACTTCTTGCACA
ath-miR780.1	AT2G40030.1	8	-32.2	0.7	1774	2	1	0	1	1	1	target cleavage	TGGACGAGTTGTCGA-CGATCT	..|||||||||||o|.||||..	-ACTGCTCAACAGTTAGCTAT-	TCTAGCAGCTGTTGAGCAGGT
ath-miR847	AT2G40320.1	4	-28.3	0.7	617	1	0	2	1	0	0	target cleavage	GTAGTTCT-TCTTCTCCTCACT	|||o||||.o||||||||.|||	CATTAAGAGGGAAGAGGA-TGA	TCACTCCTCTTCTTCTTGATG
ath-miR834	AT2G40380.1	7.5	-31.9	0.7	666	0	3	3	0	0	3	target cleavage	AATGGTGGCGATGACGATGGT	.|o|o||o.||o|||||o|o.	CTGCTACTTCTGCTGCTGCTT	TGGTAGCAGTAGCGGTGGTAA
ath-miR869.2	AT2G40430.1	7	-28.5	0.7	494	0	1	2	0	1	3	target cleavage	CAGTTGATAGAGTTGTGGTCT	.||o|o|||o|||o||.o|||	TTCGATTATTTCAGCAGTAGA	TCTGGTGTTGAGATAGTTGAC
ath-miR414	AT2G40430.1	5.5	-27.4	0.7	926	0	3	1	0	0	2	target cleavage	ACTGCTACTACTACTTCTACT	.|o|.|||.||o|||||o|||	GGGCAATGTTGGTGAAGGTGA	TCATCTTCATCATCATCGTCA
ath-miR869.2	AT2G40430.2	7	-28.5	0.7	494	0	1	2	0	1	3	target cleavage	CAGTTGATAGAGTTGTGGTCT	.||o|o|||o|||o||.o|||	TTCGATTATTTCAGCAGTAGA	TCTGGTGTTGAGATAGTTGAC
ath-miR414	AT2G40430.2	5.5	-27.4	0.7	926	0	3	1	0	0	2	target cleavage	ACTGCTACTACTACTTCTACT	.|o|.|||.||o|||||o|||	GGGCAATGTTGGTGAAGGTGA	TCATCTTCATCATCATCGTCA
ath-miR415	AT2G40520.3	5	-27.2	0.7	10	1	3	0	0	0	1	target cleavage	TACAAGACAAAGACGAGACAA	.||.||||.|||||o|||||.	TTGCTCTG-TTCTGTTCTGTG	AACAGAGCAGAAACAGAACAT
ath-miR415	AT2G40520.4	5	-27.2	0.7	42	1	3	0	0	0	1	target cleavage	TACAAGACAAAGACGAGACAA	.||.||||.|||||o|||||.	TTGCTCTG-TTCTGTTCTGTG	AACAGAGCAGAAACAGAACAT
ath-miR781	AT2G40720.1	8	-24.4	0.7	1884	1	2	0	1	1	1	target cleavage	ATTCATAGGTCTTTTG-AGATT	.||||||.||||o|||.|||..	GAAGTATGCAGAGAACATCTT-	TTAGAGTTTTCTGGATACTTA
ath-miR845a	AT2G40955.1	8	-28.4	0.7	1775	1	0	0	1	1	3	target cleavage	GTAGTTAACCATAGTCTCGGC	|||||||||||o|oo|.||..	CATCAATTGGTGTTGG-GCA-	CGGCTCTGATACCAATTGATG
ath-miR854d	AT2G41290.1	5.5	-32.8	0.7	1255	2	1	1	0	0	2	target cleavage	GAGGAGGAGGGATAGGAGTAG	..|||||.||||||o||o||o	#NAME?	GATGAGGATAGGGAGGAGGAG
ath-miR854a	AT2G41290.1	5.5	-32.8	0.7	1255	2	1	1	0	0	2	target cleavage	GAGGAGGAGGGATAGGAGTAG	..|||||.||||||o||o||o	#NAME?	GATGAGGATAGGGAGGAGGAG
ath-miR838	AT2G41370.1	8	-25.7	0.7	1513	0	4	0	0	0	4	target cleavage	ACACGTTCTTCATCTTCTTTT	.|||.|||.|||o||o|o|o.	AGTGGAAGCAGTGGAGGGAGC	TTTTCTTCTACTTCTTGCACA
ath-miR426	AT2G41970.1	8.5	-24.1	0.7	1293	3	1	1	0	1	2	target cleavage	GCATTCCTGTTTAAAGGTTTT	..|o|||.||o||||||o|..	-ATGAGG-CAGATTTCCGAC-	TTTTGGAAATTTGTCCTTACG
ath-miR167b	AT2G41997.1	7.5	-30.9	0.7	192	1	1	3	1	0	2	target cleavage	ATCTAGTACGACCGTCGAAGT	..|o|o|||||||oo|||.|o	#NAME?	TGAAGCTGCCAGCATGATCTA
ath-miR854d	AT2G42000.1	9.5	-32.9	0.7	150	2	1	1	1	1	2	target cleavage	GAGGAGGAGGGATAGGAGTAG	..|||o||||||o|||.|o..	-CCCTTCTCCCTGTCC-CGG-	GATGAGGATAGGGAGGAGGAG
ath-miR854a	AT2G42000.1	9.5	-32.9	0.7	150	2	1	1	1	1	2	target cleavage	GAGGAGGAGGGATAGGAGTAG	..|||o||||||o|||.|o..	-CCCTTCTCCCTGTCC-CGG-	GATGAGGATAGGGAGGAGGAG
ath-miR419	AT2G42010.1	8	-26.8	0.7	2076	2	0	2	0	2	1	target cleavage	GTTGT-AGGAGTCGTAAGTATT	oo|||.||||||||||.|o|..	TGACACTCCTCAGCATCCGTT-	TTATGAATGCTGAGGATGTTG
ath-miR833-5p	AT2G42100.1	6	-29.3	0.7	1081	1	1	2	0	0	3	target cleavage	TGATC-TGGCTCATGTTGTTTGT	||||..o|o|||||oo||o||||	ACTAAAGCTGAGTATGACGAACA	TGTTTGTTGTACTCGGTCTAGT
ath-miR838	AT2G42190.1	7	-25.5	0.7	314	2	2	0	0	0	3	target cleavage	ACACG-TTCTTCATCTTCTTTT	..||..||||o|||||o|o|||	#NAME?	TTTTCTTCTACTTCTTGCACA
ath-miR405d	AT2G42200.1	7.5	-32.8	0.7	426	0	2	3	1	0	2	target cleavage	TCAATACCCAATCTGGGTTGAGTA	o|||o||||.|o||o|o|||.||.	GGTTGTGGGATGGATCTAAC-CAA	ATGAGTTGGGTCTAACCCATAACT
ath-miR405b	AT2G42200.1	7.5	-32.8	0.7	426	0	2	3	1	0	2	target cleavage	TCAATACCCAATCTGGGTTGAGTA	o|||o||||.|o||o|o|||.||.	GGTTGTGGGATGGATCTAAC-CAA	ATGAGTTGGGTCTAACCCATAACT
ath-miR164c	AT2G42580.1	5.5	-34.6	0.7	283	2	1	1	0	0	2	target cleavage	GC-GTGCA-CGGGACGAAGAGGT	o|.|||||.||o||||||||o|.	TGCCACGTGGCTCTGCTTCTTCT	TGGAGAAGCAGGGCACGTGCG
ath-miR869.2	AT2G43470.1	6.5	-28.5	0.7	359	0	2	1	0	1	2	target cleavage	CAGTTGATAGAGTTGTGGTCT	.|||||.|||||||||o.o|o	TTCAACCATCTCAACATGGGG	TCTGGTGTTGAGATAGTTGAC
ath-miR159c	AT2G43790.1	4.5	-30.5	0.7	1324	1	1	1	0	0	2	target cleavage	TCCTCGAG-GGAAGTTAGGTTT	|||.|||o.|o|||||||||o|	AGGCGCTTGCTTTCAATCCAGA	TTTGGATTGAAGGGAGCTCCT
ath-miR398c	AT2G44040.1	7	-33	0.7	921	2	0	2	1	0	2	target cleavage	GTC-CCCAC-TGGACTC-TTGTGT	oo|.|||||.|||||||.|o||o|	TGGTGGGTGTACCTGAGGAGCATA	TGTGTTCTCAGGTCACCCCTG
ath-miR398b	AT2G44040.1	7	-33	0.7	921	2	0	2	1	0	2	target cleavage	GTC-CCCAC-TGGACTC-TTGTGT	oo|.|||||.|||||||.|o||o|	TGGTGGGTGTACCTGAGGAGCATA	TGTGTTCTCAGGTCACCCCTG
ath-miR870	AT2G44065.1	8.5	-24.3	0.7	480	2	1	3	0	1	2	target cleavage	CTAGCTTCTTTGTGGTTTAAT	.o||.|o|oo|||||||o|..	CGTC-AGGGGACACCAAGTG-	TAATTTGGTGTTTCTTCGATC
ath-miR870	AT2G44065.2	8.5	-24.3	0.7	519	2	1	3	0	1	2	target cleavage	CTAGCTTCTTTGTGGTTTAAT	.o||.|o|oo|||||||o|..	CGTC-AGGGGACACCAAGTG-	TAATTTGGTGTTTCTTCGATC
ath-miR162b	AT2G44160.1	8.5	-29.3	0.7	1455	0	1	3	1	1	2	target cleavage	GACCTACGTCTCCAA-ATAGCT	o||||||.o|||||..|o|o|o	TTGGATGGGGAGGTCCTGTTGG	TCGATAAACCTCTGCATCCAG
ath-miR1886.1	AT2G44170.1	5	-27.1	0.7	9	2	2	0	0	0	1	target cleavage	CTAAAGTAGAGTGAAGAGAGT	..||||.||||||||o||||.	#NAME?	TGAGAGAAGTGAGATGAAATC
ath-miR781	AT2G44240.1	6	-24.4	0.7	470	0	3	2	0	1	0	target cleavage	ATTCATAGGTCTTTTGAGATT	.o|||o.|||||||||.|||.	AGAGTGCCCAGAAAACACTAT	TTAGAGTTTTCTGGATACTTA
ath-miR826	AT2G44260.1	7	-28.7	0.7	1320	0	1	2	1	0	3	target cleavage	GTGCATAGGTTTTGG-CCTGAT	.|o||||||o|||||.||oo|o	GATGTATCCGAAACCTGGGTTG	TAGTCCGGTTTTGGATACGTG
ath-miR826	AT2G44260.2	7	-28.7	0.7	1551	0	1	2	1	0	3	target cleavage	GTGCATAGGTTTTGG-CCTGAT	.|o||||||o|||||.||oo|o	GATGTATCCGAAACCTGGGTTG	TAGTCCGGTTTTGGATACGTG
ath-miR869.1	AT2G44620.1	5.5	-26.2	0.7	116	0	2	1	0	0	3	target cleavage	GTTGTGGTCTTAACTTGGTTA	.|||.|o||o||||||o||o|	AAACCCTAGGATTGAATCAGT	ATTGGTTCAATTCTGGTGTTG
ath-miR858	AT2G45480.1	5	-27.7	0.7	1045	2	1	2	0	0	1	target cleavage	TTC-CAGC-TTGTCTGTTGCTTT	|o|.||o|.|||||||||o|||.	AGGAGTTGAAACAGACAATGAAC	TTTCGTTGTCTGTTCGACCTT
ath-miR415	AT2G46820.1	6.5	-27	0.7	88	0	2	1	1	0	2	target cleavage	TACAAGACAAAGAC-GAGACAA	.||||o|||||o||.o|||||.	CTGTTTTGTTTTTGTTTCTGTG	AACAGAGCAGAAACAGAACAT
ath-miR831	AT2G46900.1	6	-28.6	0.7	196	0	2	0	2	0	0	target cleavage	GTTCTTCTCATGCTTC-TC-TAGT	.||||||||.||||||.||.||||	GAAGAAGAGGACGAAGAAGAATCA	TGATCTCTTCGTACTCTTCTTG
ath-miR159c	AT2G47060.1	8	-30.4	0.7	789	3	1	0	0	2	0	target cleavage	TCC-TCGAG-GGAAGTTAGGTTT	.||.|||||.||||||.||||..	TGGCAGCTCGCCTTCATTCCAC-	TTTGGATTGAAGGGAGCTCCT
ath-miR159c	AT2G47060.2	8	-30.4	0.7	759	3	1	0	0	2	0	target cleavage	TCC-TCGAG-GGAAGTTAGGTTT	.||.|||||.||||||.||||..	TGGCAGCTCGCCTTCATTCCAC-	TTTGGATTGAAGGGAGCTCCT
ath-miR159c	AT2G47060.3	8	-30.4	0.7	767	3	1	0	0	2	0	target cleavage	TCC-TCGAG-GGAAGTTAGGTTT	.||.|||||.||||||.||||..	TGGCAGCTCGCCTTCATTCCAC-	TTTGGATTGAAGGGAGCTCCT
ath-miR159c	AT2G47060.4	8	-30.4	0.7	786	3	1	0	0	2	0	target cleavage	TCC-TCGAG-GGAAGTTAGGTTT	.||.|||||.||||||.||||..	TGGCAGCTCGCCTTCATTCCAC-	TTTGGATTGAAGGGAGCTCCT
ath-miR395c	AT2G47230.1	7	-31.8	0.7	1834	1	1	2	0	1	2	target cleavage	CTCAGGGGGGTTTGTGAAGTC	..||oo||||||o||||.o||	#NAME?	CTGAAGTGTTTGGGGGGACTC
ath-miR779.2	AT2G47310.1	6	-24.9	0.7	1257	1	1	2	0	0	3	target cleavage	TCAGTTGCTTTAAAGGTTAGT	o||||o..|o|||||o|o|||	GGTCAGA-AGATTTCTAGTCA	TGATTGGAAATTTCGTTGACT
ath-miR413	AT2G47820.1	8.5	-26.5	0.7	695	1	2	1	0	1	3	target cleavage	CACGTCTTGTTCTCTTTGATA	.|||.||o|||||||ooo|..	ATGCTGAGCAAGAGAGGTTT-	ATAGTTTCTCTTGTTCTGCAC
ath-miR847	AT3G01160.1	7	-28.3	0.7	818	0	2	0	2	0	1	target cleavage	GTAGTTCTTCTTCTCC-TC-ACT	.||.|||||||o||||.||.|||	GATGAAGAAGAGGAGGAAGATGA	TCACTCCTCTTCTTCTTGATG
ath-miR863-5p	AT3G01327.1	10	-24.3	0.7	150	1	0	2	0	2	4	target cleavage	TAACTCTAGTTGTTCTGTATT	o|||||||o|o|oo.o|||..	GTTGAGATTAGCGGTGCATC-	TTATGTCTTGTTGATCTCAAT
ath-miR391	AT3G01630.1	6	-33	0.7	486	0	1	2	1	0	2	target cleavage	ACCGCGATAGAGAG-GACGCTT	||||.||o||||||.o||o||o	TGGCCCTGTCTCTCGTTGTGAG	TTCGCAGGAGAGATAGCGCCA
ath-miR776	AT3G01670.1	7.5	-24.5	0.7	392	1	2	3	0	0	3	target cleavage	TTGTAGTTATCTTCTGAATCT	.o|.||oo|o|||||o||o|.	CGC-TCGGTGGAAGATTTGGT	TCTAAGTCTTCTATTGATGTT
ath-miR447c	AT3G01690.1	7.5	-29.7	0.7	1385	1	2	3	1	0	1	target cleavage	GTTGTTT-TCTACAGC-AGGGGTT	o||||.o.o|||||||.|||o||.	TAACATGTGGATGTCGCTCCTCAT	TTGGGGACGACATCTTTTGTTG
ath-miR167d	AT3G01820.1	5.5	-33.6	0.7	824	0	3	1	0	0	2	target cleavage	GGTCTAGTACGACCGTCGAAGT	.|||o.|.||o|||||||||o|	GCAGGGCTTGTTGGCAGCTTTA	TGAAGCTGCCAGCATGATCTGG
ath-miR167a	AT3G01820.1	5.5	-31	0.7	825	0	3	1	0	0	2	target cleavage	ATCTAGTACGACCGTCGAAGT	.||o.|.||o|||||||||o|	CAGGGCTTGTTGGCAGCTTTA	TGAAGCTGCCAGCATGATCTA
ath-miR870	AT3G02010.1	11	-24.5	0.7	1528	2	1	0	0	2	4	target cleavage	CTAGCTTCTTTGTGGTTTAAT	..|||||||o|oo||.o||..	-TTCGAAGAGATGCCCGATA-	TAATTTGGTGTTTCTTCGATC
ath-miR413	AT3G02040.1	9.5	-26.5	0.7	1436	2	1	3	1	0	3	target cleavage	CAC-GTCTTGTTCTCTTT-GATA	..|.|o|oo|||||||oo.||o|	#NAME?	ATAGTTTCTCTTGTTCTGCAC
ath-miR838	AT3G02260.1	8	-25.5	0.7	14535	2	2	0	0	0	4	target cleavage	ACACGTTCTTCATCTTCTTTT	..|||..||o||o||o|||o|	#NAME?	TTTTCTTCTACTTCTTGCACA
ath-miR426	AT3G02300.1	4.5	-23.9	0.7	152	1	0	3	0	0	2	target cleavage	GCATTCCTGTTTAAAGGTTTT	o||o|||o.o||||||o||||	TGTGAGGG-GAATTTCTAAAA	TTTTGGAAATTTGTCCTTACG
ath-miR773	AT3G02515.1	10.5	-27.8	0.7	294	2	1	3	1	1	2	target cleavage	CTCTGTTTTCGACCTTC-GTTT	..|o|oo|||o||||o|.||..	-CGGCGGAAGTTGGAGGGCAT-	TTTGCTTCCAGCTTTTGTCTC
ath-miR868	AT3G02520.1	5	-25.8	0.7	1069	1	0	2	0	0	3	target cleavage	CGTAATAGTCGTGAATTCTTC	||.||o|o||o|o|||o||||	GC-TTGTTAGTATTTAGGAAG	CTTCTTAAGTGCTGATAATGC
ath-miR858	AT3G02630.1	8.5	-27.8	0.7	701	1	1	3	1	0	3	target cleavage	TTCCAGCTTGTCTGTTGCTTT	..|||||ooo|||||.o||oo	#NAME?	TTTCGTTGTCTGTTCGACCTT
ath-miR1888	AT3G03130.1	9	-22.4	0.7	1387	2	1	0	1	1	2	target cleavage	AAGAAGT-GTTTAGAATTGAAT	.||||||.|||o||||.o||..	CTCTTCATCAAGTCTT-GCTG-	TAAGTTAAGATTTGTGAAGAA
ath-miR1888	AT3G03260.1	8	-22.4	0.7	1615	1	2	2	0	1	2	target cleavage	AAGAAGTGTTTAGAATTGAAT	..|||oo|||o||||.o|||.	#NAME?	TAAGTTAAGATTTGTGAAGAA
ath-miR396a	AT3G03330.1	6.5	-27.7	0.7	957	1	2	3	1	0	0	target cleavage	GTCAAGTT-CTTTCG-ACACCTT	.o|||.o|.||||||.||||||o	AGGTTGGAGGAAAGCGTGTGGAG	TTCCACAGCTTTCTTGAACTG
ath-miR775	AT3G03380.1	7	-29.7	0.7	545	1	2	0	1	0	2	target cleavage	ACCGT-GACGATCTGTAGCTT	.|||..|||o|o|||.|||||	CGGCTTCTGTTGGAC-TCGAA	TTCGATGTCTAGCAGTGCCA
ath-miR832-5p	AT3G03520.1	7.5	-31.5	0.7	336	2	2	1	0	0	3	target cleavage	AAAGCTAAGGGCTAGGGTCGT	..|o||.|||o||||||o|o.	#NAME?	TGCTGGGATCGGGAATCGAAA
ath-miR1886.2	AT3G03855.1	7.5	-25.1	0.7	778	1	1	1	1	1	1	target cleavage	GGTTAGTT-TCTAAAGTAGA-GT	.|||||||.o||||||o||..||	GCAATCAAGGGATTTCGTCGGCA	TGAGATGAAATCTTTGATTGG
ath-miR1886.2	AT3G03890.1	6	-25.1	0.7	458	1	1	2	0	0	3	target cleavage	GGTTAGTTTCTAAAGTAGAGT	.|||.|o|||o||||o|o||o	ACAA-CGAAGGTTTCGTTTCG	TGAGATGAAATCTTTGATTGG
ath-miR1886.2	AT3G03890.2	6	-25.1	0.7	57	1	1	2	0	0	3	target cleavage	GGTTAGTTTCTAAAGTAGAGT	.|||.|o|||o||||o|o||o	ACAA-CGAAGGTTTCGTTTCG	TGAGATGAAATCTTTGATTGG
ath-miR869.2	AT3G03960.1	6	-28.5	0.7	1983	1	1	4	1	0	0	target cleavage	CAGTTGA-TAGAGTTGTG-GTCT	.|ooo||.o|||||||||.||||	TTTGGCTCGTCTCAACACTCAGA	TCTGGTGTTGAGATAGTTGAC
ath-miR1886.1	AT3G04210.1	7	-27.2	0.7	203	1	2	0	0	0	4	target cleavage	CTAAAGTAGAGTGAAGAGAGT	..||||||||oo|||o|||o.	#NAME?	TGAGAGAAGTGAGATGAAATC
ath-miR399b	AT3G04820.1	5.5	-32.5	0.7	914	1	2	1	0	1	0	target cleavage	GTCCCGTTGAGAGGAAACCGT	.|||||..o|||||||.||||	GAGGGCC-TTCTCCTTGGGCA	TGCCAAAGGAGAGTTGCCCTG
ath-miR169k	AT3G05165.1	8	-31.4	0.7	333	3	1	0	0	2	0	target cleavage	GTCCGTTCAGTAGGAACCGAT	..|||.|||||||||.|||..	-TGGC-AGTCATCCTCGGCA-	TAGCCAAGGATGACTTGCCTG
ath-miR169m	AT3G05165.1	8	-31.4	0.7	333	3	1	0	0	2	0	target cleavage	GTCCGTTCAGTAGGAACCGAT	..|||.|||||||||.|||..	-TGGC-AGTCATCCTCGGCA-	TAGCCAAGGATGACTTGCCTG
ath-miR169i	AT3G05165.1	8	-31.4	0.7	333	3	1	0	0	2	0	target cleavage	GTCCGTTCAGTAGGAACCGAT	..|||.|||||||||.|||..	-TGGC-AGTCATCCTCGGCA-	TAGCCAAGGATGACTTGCCTG
ath-miR169k	AT3G05165.2	8	-31.4	0.7	449	3	1	0	0	2	0	target cleavage	GTCCGTTCAGTAGGAACCGAT	..|||.|||||||||.|||..	-TGGC-AGTCATCCTCGGCA-	TAGCCAAGGATGACTTGCCTG
ath-miR169m	AT3G05165.2	8	-31.4	0.7	449	3	1	0	0	2	0	target cleavage	GTCCGTTCAGTAGGAACCGAT	..|||.|||||||||.|||..	-TGGC-AGTCATCCTCGGCA-	TAGCCAAGGATGACTTGCCTG
ath-miR169n	AT3G05165.2	8	-31.4	0.7	449	3	1	0	0	2	0	target cleavage	GTCCGTTCAGTAGGAACCGAT	..|||.|||||||||.|||..	-TGGC-AGTCATCCTCGGCA-	TAGCCAAGGATGACTTGCCTG
ath-miR169j	AT3G05165.2	8	-31.4	0.7	449	3	1	0	0	2	0	target cleavage	GTCCGTTCAGTAGGAACCGAT	..|||.|||||||||.|||..	-TGGC-AGTCATCCTCGGCA-	TAGCCAAGGATGACTTGCCTG
ath-miR169k	AT3G05165.3	8	-31.4	0.7	335	3	1	0	0	2	0	target cleavage	GTCCGTTCAGTAGGAACCGAT	..|||.|||||||||.|||..	-TGGC-AGTCATCCTCGGCA-	TAGCCAAGGATGACTTGCCTG
ath-miR169m	AT3G05165.3	8	-31.4	0.7	335	3	1	0	0	2	0	target cleavage	GTCCGTTCAGTAGGAACCGAT	..|||.|||||||||.|||..	-TGGC-AGTCATCCTCGGCA-	TAGCCAAGGATGACTTGCCTG
ath-miR169i	AT3G05165.3	8	-31.4	0.7	335	3	1	0	0	2	0	target cleavage	GTCCGTTCAGTAGGAACCGAT	..|||.|||||||||.|||..	-TGGC-AGTCATCCTCGGCA-	TAGCCAAGGATGACTTGCCTG
ath-miR169k	AT3G05165.4	8	-31.4	0.7	449	3	1	0	0	2	0	target cleavage	GTCCGTTCAGTAGGAACCGAT	..|||.|||||||||.|||..	-TGGC-AGTCATCCTCGGCA-	TAGCCAAGGATGACTTGCCTG
ath-miR169m	AT3G05165.4	8	-31.4	0.7	449	3	1	0	0	2	0	target cleavage	GTCCGTTCAGTAGGAACCGAT	..|||.|||||||||.|||..	-TGGC-AGTCATCCTCGGCA-	TAGCCAAGGATGACTTGCCTG
ath-miR169n	AT3G05165.4	8	-31.4	0.7	449	3	1	0	0	2	0	target cleavage	GTCCGTTCAGTAGGAACCGAT	..|||.|||||||||.|||..	-TGGC-AGTCATCCTCGGCA-	TAGCCAAGGATGACTTGCCTG
ath-miR169j	AT3G05165.4	8	-31.4	0.7	449	3	1	0	0	2	0	target cleavage	GTCCGTTCAGTAGGAACCGAT	..|||.|||||||||.|||..	-TGGC-AGTCATCCTCGGCA-	TAGCCAAGGATGACTTGCCTG
ath-miR413	AT3G05380.1	7.5	-26.7	0.7	2196	1	2	1	0	1	2	target cleavage	CACGTCTTGTTCTCTTTGATA	.||.|||o|oo||||||||..	ATGAAGAGCGGGAGAAACTT-	ATAGTTTCTCTTGTTCTGCAC
ath-miR413	AT3G05380.2	7.5	-26.7	0.7	2260	1	2	1	0	1	2	target cleavage	CACGTCTTGTTCTCTTTGATA	.||.|||o|oo||||||||..	ATGAAGAGCGGGAGAAACTT-	ATAGTTTCTCTTGTTCTGCAC
ath-miR413	AT3G05380.3	7.5	-26.7	0.7	2346	1	2	1	0	1	2	target cleavage	CACGTCTTGTTCTCTTTGATA	.||.|||o|oo||||||||..	ATGAAGAGCGGGAGAAACTT-	ATAGTTTCTCTTGTTCTGCAC
ath-miR780.2	AT3G05530.1	9	-27.1	0.7	863	2	2	0	1	0	3	target cleavage	TAC-GGTCTATAAGT-GCTTCTT	..|.||||||o||||.o|o|||.	#NAME?	TTCTTCGTGAATATCTGGCAT
ath-miR169b	AT3G05690.1	5	-32.8	0.7	1184	1	3	0	0	0	1	target cleavage	GGCCGTTCAGTAGGAACCGAC	..|||||.|||||o||||||.	#NAME?	CAGCCAAGGATGACTTGCCGG
ath-miR1888	AT3G05940.1	7	-22.7	0.7	328	1	2	0	1	0	2	target cleavage	AAGAAGT-GTTTAGAATTGAAT	.|||||..||o|||||.o||||	CTCTTCTCCAGATCTT-GCTTA	TAAGTTAAGATTTGTGAAGAA
ath-miR846	AT3G06400.1	7	-23.8	0.7	1898	1	0	2	0	1	3	target cleavage	TTAAGTTCGTGAAGTTAAGTT	|o||||||ooo|||o||||..	AGTTCAAGTGTTTCGATTCT-	TTGAATTGAAGTGCTTGAATT
ath-miR159b	AT3G06780.1	7.5	-28.9	0.7	148	0	1	3	1	0	3	target cleavage	TTCTCGAGGGAAGTTAG-GTTT	.o|||o||o|||oo|||.||o|	TGGAGTTCTCTTTGATCGCAGA	TTTGGATTGAAGGGAGCTCTT
ath-miR414	AT3G07040.1	5.5	-27.5	0.7	1578	0	2	1	0	1	1	target cleavage	ACTGCTACTACTACTTCTACT	||||.o|||||o|||.||||.	TGACAGTGATGGTGATGATGC	TCATCTTCATCATCATCGTCA
ath-miR830	AT3G07260.1	7	-23.4	0.7	211	1	0	2	0	1	3	target cleavage	GTGAAGA-AGAGTTTTATCAAT	|o|||||.||||o|oo||.||o	CGCTTCTCTCTCGAGGTACTTG	TAACTATTTTGAGAAGAAGTG
ath-miR413	AT3G07460.1	6	-26.5	0.7	829	2	0	0	0	1	2	target cleavage	CAC-GTCTT-GTTCTCTTTGATA	|||.|||||.|o||||||.||o|	GTGACAGAACCGAGAGAATCTGT	ATAGTTTCTCTTGTTCTGCAC
ath-miR413	AT3G07460.2	6	-26.5	0.7	812	2	0	0	0	1	2	target cleavage	CAC-GTCTT-GTTCTCTTTGATA	|||.|||||.|o||||||.||o|	GTGACAGAACCGAGAGAATCTGT	ATAGTTTCTCTTGTTCTGCAC
ath-miR867	AT3G07610.1	7	-24.1	0.7	1655	1	2	2	0	1	1	target cleavage	AAGGATTATTTGGTACAAGTT	..||.o||||o||||||.||o	#NAME?	TTGAACATGGTTTATTAGGAA
ath-miR867	AT3G07610.2	7	-24.1	0.7	1734	1	2	2	0	1	1	target cleavage	AAGGATTATTTGGTACAAGTT	..||.o||||o||||||.||o	#NAME?	TTGAACATGGTTTATTAGGAA
ath-miR157d	AT3G08640.1	6	-27.9	0.7	1389	0	1	0	0	1	3	target cleavage	CACGAGAGATAGAAGACAGT	|||||||||||o|.o|||o.	GTGCTCTCTATTTATTGTTT	TGACAGAAGATAGAGAGCAC
ath-miR857	AT3G08660.1	9	-24	0.7	245	0	2	2	0	1	4	target cleavage	TATGTGGAAGTTGTATGTTTT	o|o.||||||o||o|.oo||.	GTGGACCTTCGACGTTTGAAC	TTTTGTATGTTGAAGGTGTAT
ath-miR826	AT3G08750.1	8	-28.7	0.7	312	1	1	2	0	2	1	target cleavage	GTGCATAGGTTTTGGCCTGAT	o||||o||.||||o.||||..	TACGTGTCGAAAATGGGACA-	TAGTCCGGTTTTGGATACGTG
ath-miR779.1	AT3G08840.1	5.5	-29	0.7	101	0	1	1	0	1	2	target cleavage	TACTCGTCGTTGTATCGTCTT	||||.o|||oo|||||.||||	ATGACTAGCGGCATAGGAGAA	TTCTGCTATGTTGCTGCTCAT
ath-miR779.1	AT3G08840.2	5.5	-29	0.7	64	0	1	1	0	1	2	target cleavage	TACTCGTCGTTGTATCGTCTT	||||.o|||oo|||||.||||	ATGACTAGCGGCATAGGAGAA	TTCTGCTATGTTGCTGCTCAT
ath-miR779.1	AT3G08840.3	5.5	-29	0.7	64	0	1	1	0	1	2	target cleavage	TACTCGTCGTTGTATCGTCTT	||||.o|||oo|||||.||||	ATGACTAGCGGCATAGGAGAA	TTCTGCTATGTTGCTGCTCAT
ath-miR157d	AT3G08960.1	6.5	-27.8	0.7	212	2	2	1	1	0	0	target cleavage	CACGA-GAGATAGAAGACAGT	..||..||||||||.|||||o	#NAME?	TGACAGAAGATAGAGAGCAC
ath-miR779.2	AT3G09070.1	8	-25.1	0.7	1023	1	0	4	0	0	5	target cleavage	TCA-GTTGCTTTAAAGGTTAGT	o||.|o|||o|o|||oooo||o	GGTACGACGGAGTTTTTGGTCG	TGATTGGAAATTTCGTTGACT
ath-miR156h	AT3G09780.1	5.5	-27.7	0.7	120	2	1	1	1	0	0	target cleavage	CACGAGA-GAAAGAAGACAGT	..|||||.||||||||||.|o	#NAME?	TGACAGAAGAAAGAGAGCAC
ath-miR844	AT3G10380.1	7	-25.9	0.7	709	1	2	0	0	1	2	target cleavage	TCGAATATTCGTTAGAATGGT	.|||.|||||||o|o||||..	TGCTGATAAGCAGTTTTACG-	TGGTAAGATTGCTTATAAGCT
ath-miR843	AT3G10550.1	7	-28.6	0.7	2022	1	0	4	0	1	2	target cleavage	AGGTTACTTCGAGCTGGATTT	|||oo||.o|||o|.|||o|o	TCCGGTG-GGCTTGTCCTGAG	TTTAGGTCGAGCTTCATTGGA
ath-miR783	AT3G10630.1	8	-27.4	0.7	1296	1	1	2	0	1	3	target cleavage	CTTGTACTTGCTCGTTTCGAA	|oo|||.||o|o|||o|||..	GGGCATCAATGGGCAGAGCC-	AAGCTTTGCTCGTTCATGTTC
ath-miR396a	AT3G11240.1	6.5	-27.6	0.7	1781	1	0	3	1	0	2	target cleavage	GTCAA-GTTCTTTCGAC-ACCTT	o||||.||o|||||o||.|||oo	TAGTTACAGGAAAGTTGTTGGGG	TTCCACAGCTTTCTTGAACTG
ath-miR426	AT3G11570.1	6.5	-23.8	0.7	1304	0	3	1	0	0	3	target cleavage	GCATTCCTGTTTAAAGGTTTT	.||||||.o||o||||oo||.	AGTAAGGTTAAGTTTCTGAAC	TTTTGGAAATTTGTCCTTACG
ath-miR850	AT3G11870.1	7.5	-28.6	0.7	37	1	2	1	0	1	2	target cleavage	GAAACAACATCAGGCCTAGAAT	..|||||||o|||o|.o||||.	#NAME?	TAAGATCCGGACTACAACAAAG
ath-miR834	AT3G12240.1	9.5	-32	0.7	20	2	1	5	0	1	2	target cleavage	AATGGTGGCGATGACGATGGT	..oooo|o|||o|||||o|..	-AGTTGCTGCTGCTGCTGCA-	TGGTAGCAGTAGCGGTGGTAA
ath-miR416	AT3G12450.1	5.5	-28.8	0.7	585	0	2	3	0	0	2	target cleavage	ACTTGTCACATGCATGCTTGG	|||.oo|.||o|||||||o|o	TGATTGGAGTGCGTACGAGCT	GGTTCGTACGTACACTGTTCA
ath-miR863-5p	AT3G12940.1	8.5	-24.6	0.7	1459	1	2	1	0	1	3	target cleavage	TAACTCTAGTTGTTCTGTATT	..|||||.||o||o|.|||oo	#NAME?	TTATGTCTTGTTGATCTCAAT
ath-miR847	AT3G13130.1	6	-28.3	0.7	600	1	1	2	1	0	1	target cleavage	GTAGTTCTTCTTCTCCTC-ACT	||||o|..o||o||||||.|||	CATCGAC-GGAGGAGGAGATGA	TCACTCCTCTTCTTCTTGATG
ath-miR156h	AT3G13175.1	8.5	-27.7	0.7	288	1	1	1	1	2	0	target cleavage	CACGAGAGAAAGAA-GACAGT	..|||||||||||..|||.|o	#NAME?	TGACAGAAGAAAGAGAGCAC
ath-miR396b	AT3G13226.1	7	-26.9	0.7	1047	1	3	0	0	1	1	target cleavage	TTCAAGTTCTTTCGACACCTT	..||.||||o||||.|||||.	#NAME?	TTCCACAGCTTTCTTGAACTT
ath-miR159a	AT3G13800.2	5.5	-29.1	0.7	281	2	2	1	0	0	1	target cleavage	ATCTCGAG-GGAAGTTAGGTTT	.||.|||o.|||||||||||o.	CAG-GCTTGCCTTCAATCCAGT	TTTGGATTGAAGGGAGCTCTA
ath-miR859	AT3G14025.1	8.5	-27.2	0.7	456	1	1	1	1	1	2	target cleavage	AAACTGAAGTGTTGTCTCTCT	.|||||||oo||o|||.||..	ATTGACTTTGCAGCAG-GAT-	TCTCTCTGTTGTGAAGTCAAA
ath-miR1886.1	AT3G14075.1	5.5	-27.2	0.7	126	0	0	1	1	0	3	target cleavage	CTAAAGTAGAGTGAAGAGAGT	||||||o|||o|o||o||.||	GATTTCGTCTTATTTTTC-CA	TGAGAGAAGTGAGATGAAATC
ath-miR1886.1	AT3G14460.1	5	-27.2	0.7	3776	0	4	2	0	0	0	target cleavage	CTAAAGTAGAGTGAAGAGAGT	.o|||.o.||||||||||||.	TGTTTGGACTCACTTCTCTCT	TGAGAGAAGTGAGATGAAATC
ath-miR838	AT3G14740.1	5	-25.6	0.7	385	1	2	0	0	0	2	target cleavage	ACACGTTCTTCATCTTCTTTT	.||.|.|||o|||||||||o|	AGT-CTAGAGGTAGAAGAAGA	TTTTCTTCTACTTCTTGCACA
ath-miR838	AT3G14740.2	5	-25.6	0.7	466	1	2	0	0	0	2	target cleavage	ACACGTTCTTCATCTTCTTTT	.||.|.|||o|||||||||o|	AGT-CTAGAGGTAGAAGAAGA	TTTTCTTCTACTTCTTGCACA
ath-miR172c	AT3G14770.1	4	-28.3	0.7	1266	0	2	4	0	0	0	target cleavage	GACGTCGTAGTAGTTCTAAGA	.||oo|oo.||||||||||||	ATGTGGTGACATCAAGATTCT	AGAATCTTGATGATGCTGCAG
ath-miR776	AT3G14900.1	6.5	-24.6	0.7	1276	0	0	3	1	1	1	target cleavage	TTGTAGTTATCTTCTGAATCT	|o|||o|o|o||||.||.|||	AGCATTAGTGGAAG-CTCAGA	TCTAAGTCTTCTATTGATGTT
ath-miR780.2	AT3G15095.1	7.5	-27.2	0.7	1866	1	1	1	0	1	3	target cleavage	TACGGTCTATAAGTGCTTCTT	..|o|||||o||o||.|o|||	#NAME?	TTCTTCGTGAATATCTGGCAT
ath-miR780.2	AT3G15095.2	7.5	-27.2	0.7	1615	1	1	1	0	1	3	target cleavage	TACGGTCTATAAGTGCTTCTT	..|o|||||o||o||.|o|||	#NAME?	TTCTTCGTGAATATCTGGCAT
ath-miR780.2	AT3G15095.3	7.5	-27.2	0.7	1355	1	1	1	0	1	3	target cleavage	TACGGTCTATAAGTGCTTCTT	..|o|||||o||o||.|o|||	#NAME?	TTCTTCGTGAATATCTGGCAT
ath-miR847	AT3G15357.1	5.5	-28.3	0.7	436	0	2	1	1	0	1	target cleavage	GTAGTTCTTCTTCTCCTCACT	.||.|o|||||o|||||.|||	GATGAGGAAGAGGAGGA-TGA	TCACTCCTCTTCTTCTTGATG
ath-miR157d	AT3G15357.1	6.5	-27.8	0.7	499	0	2	1	0	0	4	target cleavage	CACGAGAGATAGAAGACAGT	.||||o|||o|o||o|||o.	ATGCTTTCTGTTTTTTGTTT	TGACAGAAGATAGAGAGCAC
ath-miR775	AT3G15380.1	6.5	-29.4	0.7	2001	1	0	1	0	0	5	target cleavage	ACCGTGACGATCTGTAGCTT	|||||.||o|o|o|||o|oo	TGGCA-TGTTGGGCATTGGG	TTCGATGTCTAGCAGTGCCA
ath-miR854d	AT3G15605.1	7.5	-33	0.7	154	0	0	1	0	2	3	target cleavage	GAGGAGGAGGGATAGGAGTAG	|||o||||||o|o||.|o.||	CTCTTCCTCCTTGTCGTTTTC	GATGAGGATAGGGAGGAGGAG
ath-miR854a	AT3G15605.1	7.5	-33	0.7	154	0	0	1	0	2	3	target cleavage	GAGGAGGAGGGATAGGAGTAG	|||o||||||o|o||.|o.||	CTCTTCCTCCTTGTCGTTTTC	GATGAGGATAGGGAGGAGGAG
ath-miR854d	AT3G15605.2	7.5	-33	0.7	154	0	0	1	0	2	3	target cleavage	GAGGAGGAGGGATAGGAGTAG	|||o||||||o|o||.|o.||	CTCTTCCTCCTTGTCGTTTTC	GATGAGGATAGGGAGGAGGAG
ath-miR854a	AT3G15605.2	7.5	-33	0.7	154	0	0	1	0	2	3	target cleavage	GAGGAGGAGGGATAGGAGTAG	|||o||||||o|o||.|o.||	CTCTTCCTCCTTGTCGTTTTC	GATGAGGATAGGGAGGAGGAG
ath-miR779.2	AT3G15960.1	8.5	-25.1	0.7	55	1	1	1	0	1	4	target cleavage	TCAGTTGCTTTAAAGGTTAGT	..||||o||oo||||o.o|||	#NAME?	TGATTGGAAATTTCGTTGACT
ath-miR159a	AT3G16460.1	5	-29	0.7	1276	0	1	2	0	1	1	target cleavage	ATCTCGAGGGAAGTTAGGTTT	|o|||||o.||||o.||||||	TGGAGCTTACTTCGTTCCAAA	TTTGGATTGAAGGGAGCTCTA
ath-miR159a	AT3G16460.2	5	-29	0.7	1278	0	1	2	0	1	1	target cleavage	ATCTCGAGGGAAGTTAGGTTT	|o|||||o.||||o.||||||	TGGAGCTTACTTCGTTCCAAA	TTTGGATTGAAGGGAGCTCTA
ath-miR845a	AT3G16910.1	8	-28.6	0.7	1691	1	1	2	0	1	3	target cleavage	GTAGTTAACCATAGTCTCGGC	.o|||o.||||o|o.|o||||	AGTCAG-TGGTGTTTGGGCCG	CGGCTCTGATACCAATTGATG
ath-miR859	AT3G17360.1	7.5	-27.4	0.7	4752	2	2	1	0	1	1	target cleavage	AAACTGAA-GTGTTGTCTCTCT	.||||||..o|||o||||||..	CTTGACTACTACAGCAGAGAA-	TCTCTCTGTTGTGAAGTCAAA
ath-miR403	AT3G17450.1	5.5	-26.9	0.7	2312	0	1	1	0	1	2	target cleavage	GCTCAAACACGCACTTAGATT	o|||.|||||||||o|.o|||	TGAGGTTGTGCGTGGAGTTAA	TTAGATTCACGCACAAACTCG
ath-miR397a	AT3G18220.1	4	-29.3	0.7	278	0	2	2	0	0	1	target cleavage	GTAGTTGCGACGTGAGTTACT	||||o||.o||o||||||||.	CATCGACATTGTACTCAATGT	TCATTGAGTGCAGCGTTGATG
ath-miR426	AT3G18460.1	7	-24.1	0.7	233	0	1	0	0	1	4	target cleavage	GCATTCCTGTTTAAAGGTTTT	|||.||||||o|||.|oo|o|	CGTTAGGACAGATTGCTGAGA	TTTTGGAAATTTGTCCTTACG
ath-miR847	AT3G18790.1	6	-28.4	0.7	856	0	0	6	1	0	1	target cleavage	GTAGTTCTTCTTCTCCTCACT	oo|oo||o||o||||||.||o	TGTTGAGGAGGAGAGGA-TGG	TCACTCCTCTTCTTCTTGATG
ath-miR857	AT3G19184.1	9.5	-24.2	0.7	442	0	1	3	1	1	3	target cleavage	TATGTGGAAGTTGTA-TGTTTT	o|||o|.|||o|||..o||o|o	GTACGCATTCGACAGGGCAGAG	TTTTGTATGTTGAAGGTGTAT
ath-miR863-5p	AT3G19370.1	7.5	-24.3	0.7	515	2	1	1	0	1	2	target cleavage	TAACTCTAGTTGTTCTGTATT	..||||o.||||o||||.|o|	#NAME?	TTATGTCTTGTTGATCTCAAT
ath-miR863-5p	AT3G19370.2	7.5	-24.3	0.7	458	2	1	1	0	1	2	target cleavage	TAACTCTAGTTGTTCTGTATT	..||||o.||||o||||.|o|	#NAME?	TTATGTCTTGTTGATCTCAAT
ath-miR863-5p	AT3G19370.3	7.5	-24.3	0.7	466	2	1	1	0	1	2	target cleavage	TAACTCTAGTTGTTCTGTATT	..||||o.||||o||||.|o|	#NAME?	TTATGTCTTGTTGATCTCAAT
ath-miR859	AT3G19420.1	6	-27.4	0.7	698	2	1	0	0	1	1	target cleavage	AAACTGAA-GTGTTGTCTCTCT	||||||.|.||o||||||||..	TTTGACGTACATAACAGAGAA-	TCTCTCTGTTGTGAAGTCAAA
ath-miR865-5p	AT3G19620.1	7	-23.4	0.7	1087	1	2	2	0	1	1	target cleavage	GAGTTAA-TCTAGGTTTAAGTA	o||o||..|||||||||.||o.	TTCGATGGAGATCCAAAGTCGC	ATGAATTTGGATCTAATTGAG
ath-miR167c	AT3G19890.1	5	-29.6	0.7	895	0	4	0	0	0	1	target cleavage	GTTCTAGTACGACCGTCGAAT	.|||||.|.||||||||o||.	AAAGATGAAGCTGGCAGTTTT	TAAGCTGCCAGCATGATCTTG
ath-miR398c	AT3G19960.1	6	-32.7	0.7	2818	2	2	0	0	0	2	target cleavage	GTCCCCACTGGACTCTTGTGT	..|||||..|o||||o|||||	#NAME?	TGTGTTCTCAGGTCACCCCTG
ath-miR398b	AT3G19960.1	6	-32.7	0.7	2818	2	2	0	0	0	2	target cleavage	GTCCCCACTGGACTCTTGTGT	..|||||..|o||||o|||||	#NAME?	TGTGTTCTCAGGTCACCCCTG
ath-miR398c	AT3G19960.2	6	-32.7	0.7	2787	2	2	0	0	0	2	target cleavage	GTCCCCACTGGACTCTTGTGT	..|||||..|o||||o|||||	#NAME?	TGTGTTCTCAGGTCACCCCTG
ath-miR398b	AT3G19960.2	6	-32.7	0.7	2787	2	2	0	0	0	2	target cleavage	GTCCCCACTGGACTCTTGTGT	..|||||..|o||||o|||||	#NAME?	TGTGTTCTCAGGTCACCCCTG
ath-miR838	AT3G20550.1	7	-25.5	0.7	176	1	2	2	1	0	1	target cleavage	ACACGTTCTTCATCT-TCTTTT	..||.o|||||||||.|||o|o	#NAME?	TTTTCTTCTACTTCTTGCACA
ath-miR413	AT3G20760.1	9.5	-26.6	0.7	1749	1	4	1	0	0	4	target cleavage	CACGTCTTGTTCTCTTTGATA	..||||.o.o||||o|o||o.	#NAME?	ATAGTTTCTCTTGTTCTGCAC
ath-miR832-5p	AT3G20800.1	6	-31.5	0.7	170	1	2	2	0	0	2	target cleavage	AAAGCTAAGGGCTAGGGTCGT	..|o|o|.|o|||||o|||||	#NAME?	TGCTGGGATCGGGAATCGAAA
ath-miR413	AT3G20940.1	8	-26.6	0.7	1362	2	1	2	0	0	4	target cleavage	CACGTCTTGTTCTCTTTGATA	..||o|o|.|o||||oo||o|	#NAME?	ATAGTTTCTCTTGTTCTGCAC
ath-miR158b	AT3G21000.1	7	-27.1	0.7	1108	0	1	0	0	2	2	target cleavage	ACGAAACAGATGTAAACCCC	|||.||||||o|o.|.||||	TGCATTGTCTGCGATCGGGG	CCCCAAATGTAGACAAAGCA
ath-miR781	AT3G21180.1	7.5	-24.4	0.7	1348	1	1	1	0	1	3	target cleavage	ATTCATAG-GTCTTTTGAGATT	.|||||||.|||||o|o.||oo	CAAGTATCTCAGAAGATACTGG	TTAGAGTTTTCTGGATACTTA
ath-miR857	AT3G21350.1	9.5	-24	0.7	70	2	1	1	1	1	2	target cleavage	TATGTGGAAGTTGTATGTTTT	..|o|||||||||o.o|||..	-GATACCTTCAACG-GCAAT-	TTTTGTATGTTGAAGGTGTAT
ath-miR857	AT3G21350.2	9.5	-24	0.7	70	2	1	1	1	1	2	target cleavage	TATGTGGAAGTTGTATGTTTT	..|o|||||||||o.o|||..	-GATACCTTCAACG-GCAAT-	TTTTGTATGTTGAAGGTGTAT
ath-miR870	AT3G21670.1	7	-24.3	0.7	1657	1	2	2	0	0	3	target cleavage	CTAGCTTCTTTGTGGTTTAAT	.|||||..o|o||||oo|||o	AATCGAT-GAGCACCGGATTG	TAATTTGGTGTTTCTTCGATC
ath-miR414	AT3G21700.1	7	-27.6	0.7	436	0	0	4	0	1	3	target cleavage	ACTGCTACTACTACTTCTACT	||oo|o||o||o||o.|o|||	TGGTGGTGGTGGTGGTGGTGA	TCATCTTCATCATCATCGTCA
ath-miR414	AT3G21700.2	7	-27.6	0.7	331	0	0	4	0	1	3	target cleavage	ACTGCTACTACTACTTCTACT	||oo|o||o||o||o.|o|||	TGGTGGTGGTGGTGGTGGTGA	TCATCTTCATCATCATCGTCA
ath-miR414	AT3G21700.3	7	-27.6	0.7	456	0	0	4	0	1	3	target cleavage	ACTGCTACTACTACTTCTACT	||oo|o||o||o||o.|o|||	TGGTGGTGGTGGTGGTGGTGA	TCATCTTCATCATCATCGTCA
ath-miR418	AT3G21730.1	5.5	-26.8	0.7	243	0	1	1	1	0	2	target cleavage	CCAGTCAAGTAGTAG-TGTAAT	||||.|||o|||o|o.||||||	GGTCTGTTTATCGTTGACATTA	TAATGTGATGATGAACTGACC
ath-miR418	AT3G21730.2	5.5	-26.8	0.7	221	0	1	1	1	0	2	target cleavage	CCAGTCAAGTAGTAG-TGTAAT	||||.|||o|||o|o.||||||	GGTCTGTTTATCGTTGACATTA	TAATGTGATGATGAACTGACC
ath-miR167b	AT3G21810.1	7.5	-30.6	0.7	624	1	1	1	0	1	3	target cleavage	ATCTAGTACGACCGTCGAAGT	..|||o|||||||oo|o||.|	#NAME?	TGAAGCTGCCAGCATGATCTA
ath-miR773	AT3G22320.1	8	-27.6	0.7	363	0	0	2	1	1	3	target cleavage	CTCTGTTTTCGACCTTCGTTT	|||o|o||||o|||..|oo||	GAGGCGAAAGTTGGT-GTGAA	TTTGCTTCCAGCTTTTGTCTC
ath-miR870	AT3G22370.1	7	-24.5	0.7	520	1	1	0	0	1	3	target cleavage	CTAG-CTTCTTTGTGGTTTAAT	||||.||||||o||o||.o||.	GATCTGAAGAAGCATCATGTTC	TAATTTGGTGTTTCTTCGATC
ath-miR401	AT3G23460.1	6	-31.3	0.7	358	0	3	0	0	1	1	target cleavage	ACAGCCAGCTGTGGTCAAAGC	.||||||.|||||||.|||o.	GGTCGGTGGACACCAATTTTT	CGAAACTGGTGTCGACCGACA
ath-miR827	AT3G23830.1	8	-25.8	0.7	207	2	1	0	1	1	1	target cleavage	TCAAACAACTACCAGTAGATT	..|||||||o|||||.|||..	-TTTTGTTGGTGGTC-TCTC-	TTAGATGACCATCAACAAACT
ath-miR827	AT3G23830.2	8	-25.8	0.7	223	2	1	0	1	1	1	target cleavage	TCAAACAACTACCAGTAGATT	..|||||||o|||||.|||..	-TTTTGTTGGTGGTC-TCTC-	TTAGATGACCATCAACAAACT
ath-miR825	AT3G23920.1	5.5	-28.3	0.7	927	0	2	1	1	0	1	target cleavage	CAAGTACGTGGAAGAAC-TCTT	.||||.|||o|||||||.|||o	CTTCAAGCATCTTCTTGGAGAG	TTCTCAAGAAGGTGCATGAAC
ath-miR847	AT3G24140.1	7	-28.4	0.7	566	1	2	0	0	1	2	target cleavage	GTAGTTCTTCTTCTCCTCACT	..||||||||o||o.|||||.	#NAME?	TCACTCCTCTTCTTCTTGATG
ath-miR172b	AT3G25490.1	7	-27.4	0.7	1351	0	2	2	1	0	2	target cleavage	TACGTCGTAGTAGTTCTAAGA	.||oo|||||||oo.|||||.	TTGTGGCATCATTG-GATTCA	AGAATCTTGATGATGCTGCAT
ath-miR173	AT3G25495.1	8.5	-30.2	0.7	586	0	2	1	1	1	2	target cleavage	CACTAAAGAGAGACGT-TCGCTT	.||||||o||||||o..||o||.	ATGATTTTTCTCTGTTTAGTGAT	TTCGCTTGCAGAGAGAAATCAC
ath-miR156g	AT3G25540.1	6.5	-29.6	0.7	130	1	2	1	1	0	1	target cleavage	CACGAG-TGAGAGAAGA-CAGC	.|||||.o||o||||||.|||.	TTGCTCTGCTTTCTTCTGGTCA	CGACAGAAGAGAGTGAGCAC
ath-miR2111b	AT3G25960.1	8	-27.6	0.7	782	1	1	4	0	2	0	target cleavage	ATTTGGAGTCCTACGTCTAAT	.|o|o||oo|||||.||||..	GAGATCTTGGGATGGAGATA-	TAATCTGCATCCTGAGGTTTA
ath-miR168b	AT3G26060.1	7	-34.1	0.7	398	3	1	2	0	1	0	target cleavage	AAGGGCTGGACGTGGTTCGCT	..||o|o.|||||||||||..	-CCCTGG-CTGCACCAAGCA-	TCGCTTGGTGCAGGTCGGGAA
ath-miR417	AT3G26200.1	6	-25.9	0.7	1105	1	1	2	0	1	1	target cleavage	AGCTTGTTTAAGTGATGGAAG	|||||.|oo||||||||o|..	TCGAAAAGGTTCACTACTTG-	GAAGGTAGTGAATTTGTTCGA
ath-miR156h	AT3G26240.1	4	-27.4	0.7	2746	1	2	0	0	0	1	target cleavage	CACGAGAGAAAGAAGACAGT	||||..||||||||||||o.	GTGCA-TCTTTCTTCTGTTC	TGACAGAAGAAAGAGAGCAC
ath-miR414	AT3G26420.1	8	-27.6	0.7	432	2	1	2	0	1	2	target cleavage	ACTGCTACTACTACTTCTACT	.|o|||.|o||o||o||||..	GGGCGA-GGTGGTGGAGATT-	TCATCTTCATCATCATCGTCA
ath-miR414	AT3G26430.1	8	-27.6	0.7	429	2	1	2	0	1	2	target cleavage	ACTGCTACTACTACTTCTACT	.|o|||.|o||o||o||||..	GGGCGA-GGTGGTGGAGATT-	TCATCTTCATCATCATCGTCA
ath-miR782	AT3G26450.1	6.5	-27	0.7	413	1	2	3	0	1	0	target cleavage	TTCTTGT-AGGTTCCACAAACA	.o||o||.|o||||||||.||.	TGGAGCAGTTCAAGGTGTATGA	ACAAACACCTTGGATGTTCTT
ath-miR447c	AT3G27520.1	7.5	-29.6	0.7	383	2	1	1	0	1	2	target cleavage	GTTGTTTT-CTACAGCAGGGGTT	.|||o|||.||||||||oo||..	GAACGAAACGATGTCGTTTCCT-	TTGGGGACGACATCTTTTGTTG
ath-miR847	AT3G27700.1	6	-28.4	0.7	479	1	1	2	1	0	1	target cleavage	GTAGTT-CTTCTTCTCCTCACT	.||||o.||o||o|||||.|||	GATCAGTGAGGAGGAGGA-TGA	TCACTCCTCTTCTTCTTGATG
ath-miR847	AT3G27700.2	6	-28.4	0.7	479	1	1	2	1	0	1	target cleavage	GTAGTT-CTTCTTCTCCTCACT	.||||o.||o||o|||||.|||	GATCAGTGAGGAGGAGGA-TGA	TCACTCCTCTTCTTCTTGATG
ath-miR826	AT3G28360.1	8	-28.9	0.7	3603	2	0	0	1	1	2	target cleavage	GTGCATAGGTTTTGGC-CTGAT	||||.|||||o|||o|.|||..	CACG-ATCCAGAACTGCGACA-	TAGTCCGGTTTTGGATACGTG
ath-miR774	AT3G28760.1	7	-30.2	0.7	740	1	1	2	0	1	2	target cleavage	CTACCGG-TATACCCATTGGTT	.||||o|.o||||||.o|||o|	AATGGTCGGTATGGGAGACCGA	TTGGTTACCCATATGGCCATC
ath-miR774	AT3G28760.2	7	-30.2	0.7	798	1	1	2	0	1	2	target cleavage	CTACCGG-TATACCCATTGGTT	.||||o|.o||||||.o|||o|	AATGGTCGGTATGGGAGACCGA	TTGGTTACCCATATGGCCATC
ath-miR847	AT3G28917.1	7.5	-28.2	0.7	152	0	1	1	2	1	0	target cleavage	GTAGTTCTTCTTCTC-CTC-ACT	.o||||||||||||..|||.|||	AGTCAAGAAGAAGAAAGAGCTGA	TCACTCCTCTTCTTCTTGATG
ath-miR847	AT3G29060.1	8	-28.3	0.7	449	1	2	2	1	0	2	target cleavage	GTAGTTCTTCTTCTCCTC-ACT	..|.|o||||o||o||||.||o	#NAME?	TCACTCCTCTTCTTCTTGATG
ath-miR417	AT3G29090.1	5	-26.1	0.7	259	1	3	0	0	0	1	target cleavage	AGCTTGTTTAAGTGATGGAAG	..|||.||.||||o|||||||	#NAME?	GAAGGTAGTGAATTTGTTCGA
ath-miR854d	AT3G29156.1	6.5	-33	0.7	485	0	1	1	1	1	1	target cleavage	GAGGAGGAGGGATAGGA-GTAG	|||o||.||||||||o..||||	CTCTTCGTCCCTATCTCACATC	GATGAGGATAGGGAGGAGGAG
ath-miR854a	AT3G29156.1	6.5	-33	0.7	485	0	1	1	1	1	1	target cleavage	GAGGAGGAGGGATAGGA-GTAG	|||o||.||||||||o..||||	CTCTTCGTCCCTATCTCACATC	GATGAGGATAGGGAGGAGGAG
ath-miR776	AT3G29755.1	7.5	-24.4	0.7	8	1	0	3	1	0	3	target cleavage	TTGTAGTTATCTTC-TGAATCT	oo|.|||o|o||o|.|o|||||	GGC-TCAGTGGAGGAATTTAGA	TCTAAGTCTTCTATTGATGTT
ath-miR414	AT3G30211.1	7	-27.6	0.7	3791	1	1	2	1	1	0	target cleavage	ACTGCTACTACTACTTCTACT	..|||o||||||||..||||o	#NAME?	TCATCTTCATCATCATCGTCA
ath-miR847	AT3G30218.1	6.5	-28.5	0.7	459	0	1	1	2	0	1	target cleavage	GTAGTTCTTCTTCT-CCTCA-CT	|||.||||o|||||.||o||.||	CATGAAGAGGAAGATGGGGTAGA	TCACTCCTCTTCTTCTTGATG
ath-miR860	AT3G30718.1	8	-24.7	0.7	3325	3	1	0	0	1	2	target cleavage	TATGTATCAGGTTAGATAACT	..||||||.||o||||o||..	-CACATAG-CCGATCTGTTT-	TCAATAGATTGGACTATGTAT
ath-miR169c	AT3G30749.1	9	-33.1	0.7	8917	1	1	2	1	1	2	target cleavage	GGCCGTTCAGTAGGAACC-GAC	..|||oo|||o||o.|||.|||	#NAME?	CAGCCAAGGATGACTTGCCGG
ath-miR169b	AT3G30749.1	9	-33.1	0.7	8917	1	1	2	1	1	2	target cleavage	GGCCGTTCAGTAGGAACC-GAC	..|||oo|||o||o.|||.|||	#NAME?	CAGCCAAGGATGACTTGCCGG
ath-miR846	AT3G30810.1	6.5	-23.7	0.7	551	0	1	3	1	1	0	target cleavage	TTAAGTTCGTGAAGT-TAAGTT	o||.||||o|||||..|||||o	GATCCAAGTACTTCTTATTCAG	TTGAATTGAAGTGCTTGAATT
ath-miR1886.1	AT3G30837.1	7	-26.9	0.7	25	1	1	0	1	1	1	target cleavage	CTAAAGTAGAGTGAAGAGA-GT	..||||||||o||||||.|.||	#NAME?	TGAGAGAAGTGAGATGAAATC
ath-miR868	AT3G31374.1	5.5	-25.9	0.7	1432	0	3	3	0	0	1	target cleavage	CGTAATAGTCGTGAATTCTTC	.|o|.o|o||||||||||o|.	TCGTCGTTAGCACTTAAGGAT	CTTCTTAAGTGCTGATAATGC
ath-miR869.2	AT3G31935.1	7	-28.5	0.7	504	2	0	0	1	1	1	target cleavage	CAGTTGATAGAGTTGT-GGTCT	|||.|||||||||o||.|||..	GTC-ACTATCTCAGCAGCCAA-	TCTGGTGTTGAGATAGTTGAC
ath-miR865-3p	AT3G32135.1	8.5	-22.3	0.7	1557	0	3	1	1	0	3	target cleavage	AACCTATTTAAACTC-CTTTTT	.|||.|o||||||||.|oo|o.	ATGGCTGAATTTGAGAGGGAGT	TTTTTCCTCAAATTTATCCAA
ath-miR863-5p	AT3G32330.1	8.5	-24.6	0.7	965	1	2	1	0	0	5	target cleavage	TAACTCTAGTTGTTCTGTATT	..||||||.o|oo|||oo||o	#NAME?	TTATGTCTTGTTGATCTCAAT
ath-miR396a	AT3G32383.1	8	-27.8	0.7	2575	1	2	2	1	0	2	target cleavage	GTCAAGTT-CTTTCGACACCTT	.|||||oo.|oo|||||.|||.	GAGTTCGGCGGGAGCTG-GGAC	TTCCACAGCTTTCTTGAACTG
ath-miR870	AT3G32940.1	9	-24.5	0.7	490	0	1	4	1	0	4	target cleavage	CTAGCTTCTTTGTG-GTTTAAT	.||o|oo||o|o||.|o|o||o	AATTGGGGAGATACTCGAGTTG	TAATTTGGTGTTTCTTCGATC
ath-miR870	AT3G32975.1	11	-24.4	0.7	2242	1	1	2	0	2	4	target cleavage	CTAGCTTCTTTGTGGTTTAAT	.o|o||||||o||o.o|o|..	TGTTGAAGAAGCATGGAGTA-	TAATTTGGTGTTTCTTCGATC
ath-miR413	AT3G33008.1	6.5	-26.6	0.7	105	1	2	1	1	0	1	target cleavage	CACGTCTTGTTCTCTT-TGATA	..|o||||.||||||o.|||||	#NAME?	ATAGTTTCTCTTGTTCTGCAC
ath-miR170	AT3G33011.1	6.5	-27.9	0.7	1058	2	1	1	0	0	3	target cleavage	CTATAA-CTGTGCCGAGTTAGT	..||||.||o|o||o||o||||	#NAME?	TGATTGAGCCGTGTCAATATC
ath-miR868	AT3G33163.1	7	-26	0.7	367	0	2	0	1	0	3	target cleavage	CGTAATAGTCGTGAATT-CTTC	|||.||||||o||||o|.|o|.	GCACTATCAGTACTTGATGGAA	CTTCTTAAGTGCTGATAATGC
ath-miR783	AT3G42386.1	6	-27.2	0.7	1433	1	1	4	0	0	2	target cleavage	CTTGTACT-TGCTCGTTTCGAA	|oooo||..|||o||||||o||	GGGTGTGTCACGGGCAAAGTTT	AAGCTTTGCTCGTTCATGTTC
ath-miR847	AT3G42670.1	6.5	-28.3	0.7	1597	0	2	3	1	0	1	target cleavage	GTAGTTCTTCTTCTCCTCACT	.o|.|o||o||o|||||.|||	AGTGAGGAGGAGGAGGA-TGA	TCACTCCTCTTCTTCTTGATG
ath-miR413	AT3G43083.1	6.5	-26.4	0.7	152	0	4	1	0	0	2	target cleavage	CACGTCTTGTTCTCTTTGATA	.||||.o.||o|||||o|||.	CTGCATGTCAGGAGAAGCTAA	ATAGTTTCTCTTGTTCTGCAC
ath-miR396b	AT3G43156.1	5	-27	0.7	782	1	1	2	1	0	0	target cleavage	TTCAAGTTCTTTCGACACCTT	..|||o|o|||||||.|||||	#NAME?	TTCCACAGCTTTCTTGAACTT
ath-miR843	AT3G43304.1	8.5	-28.5	0.7	7987	1	2	3	1	0	2	target cleavage	AGGTTACTTCGAGCTG-GATTT	..|oo||o||o|||||.|||o.	#NAME?	TTTAGGTCGAGCTTCATTGGA
ath-miR398c	AT3G43860.1	5.5	-33	0.7	658	2	2	1	0	0	1	target cleavage	GTCCC-CACTGGACTCTTGTGT	..|||.|.||||||||||||oo	#NAME?	TGTGTTCTCAGGTCACCCCTG
ath-miR398b	AT3G43860.1	5.5	-33	0.7	658	2	2	1	0	0	1	target cleavage	GTCCC-CACTGGACTCTTGTGT	..|||.|.||||||||||||oo	#NAME?	TGTGTTCTCAGGTCACCCCTG
ath-miR159c	AT3G44410.1	8	-30.4	0.7	698	1	2	0	1	1	1	target cleavage	TCCTCGAGGGAAGT-TAGGTTT	.||||.||||||||.||o||..	TGGAGGTCCCTTCATATTCAT-	TTTGGATTGAAGGGAGCTCCT
ath-miR417	AT3G44540.1	7.5	-26.1	0.7	1098	1	0	1	0	2	2	target cleavage	AGCTTGTTTAAGTGATGGAAG	|||||||o|||||o.|o||..	TCGAACAGATTCATGATCTC-	GAAGGTAGTGAATTTGTTCGA
ath-miR417	AT3G44540.2	7.5	-26.1	0.7	1098	1	0	1	0	2	2	target cleavage	AGCTTGTTTAAGTGATGGAAG	|||||||o|||||o.|o||..	TCGAACAGATTCATGATCTC-	GAAGGTAGTGAATTTGTTCGA
ath-miR781	AT3G44716.1	5.5	-24.4	0.7	171	2	2	1	0	0	1	target cleavage	ATTCATAGGTCTTTTGAGATT	..||.|||oo||||||||||.	#NAME?	TTAGAGTTTTCTGGATACTTA
ath-miR781	AT3G44716.2	5.5	-24.4	0.7	171	2	2	1	0	0	1	target cleavage	ATTCATAGGTCTTTTGAGATT	..||.|||oo||||||||||.	#NAME?	TTAGAGTTTTCTGGATACTTA
ath-miR1888	AT3G44910.1	6	-22.5	0.7	1199	2	1	2	0	0	2	target cleavage	AAGAAGTGTTTAGAATTGAAT	.||.||.|oo|||||o||||o	ATC-TC-CGGATCTTGACTTG	TAAGTTAAGATTTGTGAAGAA
ath-miR167b	AT3G45310.1	5.5	-30.8	0.7	629	0	0	3	0	1	2	target cleavage	ATCTAGTACGACCGTCGAAGT	|o|||oo||||||o|.o||||	TGGATTGTGCTGGTACTTTCA	TGAAGCTGCCAGCATGATCTA
ath-miR167b	AT3G45310.2	5.5	-30.8	0.7	629	0	0	3	0	1	2	target cleavage	ATCTAGTACGACCGTCGAAGT	|o|||oo||||||o|.o||||	TGGATTGTGCTGGTACTTTCA	TGAAGCTGCCAGCATGATCTA
ath-miR414	AT3G45446.1	4	-27.5	0.7	517	2	2	0	0	0	0	target cleavage	ACTG-CTACTACTACTTCTACT	.|||.|||..||||||||||||	AGACAGATT-TGATGAAGATGA	TCATCTTCATCATCATCGTCA
ath-miR868	AT3G46487.1	5	-25.8	0.7	1922	0	2	2	1	0	0	target cleavage	CGTAATAGTCGTGA-ATTCTTC	||||.o|o||||||.||||||.	GCATGGTTAGCACTGTAAGAAC	CTTCTTAAGTGCTGATAATGC
ath-miR413	AT3G46560.1	8	-26.7	0.7	211	2	1	0	1	1	1	target cleavage	CACGTCTT-GTTCTC-TTTGATA	.|||||||.||||||.|o|||..	CTGCAGAAACAAGAGGAGACTT-	ATAGTTTCTCTTGTTCTGCAC
ath-miR870	AT3G46620.1	8.5	-24.4	0.7	298	1	0	3	1	1	2	target cleavage	CTAGCTTCTTTGTG-GTTTAAT	|o|o||o|||||||.o|o||..	GGTTGAGGAAACACATAGATC-	TAATTTGGTGTTTCTTCGATC
ath-miR831	AT3G47120.1	8	-28.5	0.7	408	0	2	2	1	1	1	target cleavage	GTTCTTCTCATGCTTCTCTA-GT	.||||o|||.|o|||||||..|o	GAAGAGGAGGATGAAGAGACGCG	TGATCTCTTCGTACTCTTCTTG
ath-miR396a	AT3G47310.1	8.5	-27.7	0.7	502	2	1	1	1	0	3	target cleavage	GTCAAGTT-CTTTCGACAC-CTT	..||||||.|o|o||||||.|oo	#NAME?	TTCCACAGCTTTCTTGAACTG
ath-miR826	AT3G47610.1	7	-28.6	0.7	1193	3	1	0	0	1	1	target cleavage	GTGCATAGGTTTTGGCCTGAT	..||.||||||||o|||||..	-CCG-ATCCAAAATCGGACG-	TAGTCCGGTTTTGGATACGTG
ath-miR414	AT3G47620.1	5.5	-27.7	0.7	1592	0	1	3	0	1	1	target cleavage	ACTGCTACTACTACTTCTACT	||o.|o||o||||||o||.||	TGGAGGTGGTGATGAGGAGGA	TCATCTTCATCATCATCGTCA
ath-miR859	AT3G47910.1	7.5	-27.2	0.7	1245	1	2	1	0	1	2	target cleavage	AAACTGAAGTGTTGTCTCTCT	..||o||.||||o|o||.|||	#NAME?	TCTCTCTGTTGTGAAGTCAAA
ath-miR859	AT3G47910.2	7.5	-27.2	0.7	1237	1	2	1	0	1	2	target cleavage	AAACTGAAGTGTTGTCTCTCT	..||o||.||||o|o||.|||	#NAME?	TCTCTCTGTTGTGAAGTCAAA
ath-miR837-5p	AT3G47950.1	9.5	-24.9	0.7	581	1	0	5	0	2	2	target cleavage	ACTTTGCTTGTTCTTTGACTA	||oooo||o||o||.o|||..	TGGGGTGAGCAGGATGCTGC-	ATCAGTTTCTTGTTCGTTTCA
ath-miR838	AT3G47960.1	6.5	-25.6	0.7	1073	1	3	1	0	0	2	target cleavage	ACACGTTCTTCATCTTCTTTT	..||||o.||||o||||||o.	#NAME?	TTTTCTTCTACTTCTTGCACA
ath-miR838	AT3G48250.1	6.5	-25.5	0.7	215	1	2	3	0	0	2	target cleavage	ACACG-TTCTTCATCTTCTTTT	.||.o.|o||||||||o|||oo	GGTCTAAGGAAGTAGAGGAAGG	TTTTCTTCTACTTCTTGCACA
ath-miR172d	AT3G49100.1	7	-28.3	0.7	488	1	3	2	0	0	2	target cleavage	GACGTCGTAGTAGTTCTAAGA	..|o||.o|oo|||||||||.	#NAME?	AGAATCTTGATGATGCTGCAG
ath-miR399a	AT3G49420.1	5.5	-30.9	0.7	342	1	3	1	0	0	1	target cleavage	GTCCCGTT-TAGAGGAAACCGT	.||||.|..|||||o||||||o	AAGGGAACCATCTCTTTTGGCG	TGCCAAAGGAGATTTGCCCTG
ath-miR777	AT3G49470.1	6.5	-28.3	0.7	263	1	1	1	0	1	2	target cleavage	TTC-GTTGCTTTGAGTTACGCAT	|||.|o||||.o|||||.|o|||	AAGACGACGATGCTCAAGGTGTA	TACGCATTGAGTTTCGTTGCTT
ath-miR775	AT3G49880.1	7	-29.5	0.7	884	0	2	2	1	0	2	target cleavage	ACCGTGACGATCTGTAGCTT	.||oo||||||||.o|o||.	AGGTGCTGCTAGA-GTTGAT	TTCGATGTCTAGCAGTGCCA
ath-miR157d	AT3G49880.1	5.5	-27.8	0.7	1903	1	0	1	1	0	2	target cleavage	CACGA-GAGATAGAAGACAGT	|||||.||||o|o|||.|||o	GTGCTGCTCTGTTTTC-GTCG	TGACAGAAGATAGAGAGCAC
ath-miR830	AT3G50150.1	5	-23.3	0.7	1298	1	1	0	1	0	1	target cleavage	GTGAAGAAGAGTTTTATCAAT	.||.|||||||||o||.||||	AAC-TCTTCTCAAGAT-GTTA	TAACTATTTTGAGAAGAAGTG
ath-miR866-5p	AT3G50270.1	7.5	-25.1	0.7	329	1	1	1	1	1	1	target cleavage	AATTGTTTTAGGCA-AGGAACT	..|o|||||||o||.|||.|||	#NAME?	TCAAGGAACGGATTTTGTTAA
ath-miR837-5p	AT3G50690.1	8.5	-24.8	0.7	468	0	2	1	1	0	4	target cleavage	ACTTTGCTTGTTCTTT-GACTA	||||o.|||oo|||oo.||||.	TGAAGGGAATGAGAGGCCTGAG	ATCAGTTTCTTGTTCGTTTCA
ath-miR869.2	AT3G50755.1	6	-28.4	0.7	20	1	2	2	0	0	2	target cleavage	CAGTTGA-TAGAGTTGTGGTCT	.|||o.|.o|||||||||oo||	ATCAGATCGTCTCAACACTGGA	TCTGGTGTTGAGATAGTTGAC
ath-miR159b	AT3G50845.1	6	-28.8	0.7	528	0	1	2	1	0	2	target cleavage	TTCTCGAGGGAAGTTAG-GTTT	o|||||.|o|||o||||.||o|	GAGAGCGCTCTTTAATCTCAGA	TTTGGATTGAAGGGAGCTCTT
ath-miR847	AT3G50890.1	6.5	-28.3	0.7	678	0	2	1	2	0	0	target cleavage	GTAGTTCTTCTTCT-C-CTCACT	.||.|o||||||||.|.||||||	GATGAGGAAGAAGAAGAGAGTGA	TCACTCCTCTTCTTCTTGATG
ath-miR1886.2	AT3G51130.1	5.5	-25	0.7	325	1	2	1	0	0	2	target cleavage	GGT-TAGTTTCTAAAGTAGAGT	|||.||||.o|o||||||||o.	CCAGATCATGGGTTTCATCTTC	TGAGATGAAATCTTTGATTGG
ath-miR319c	AT3G51220.1	9	-32.2	0.7	49	2	1	0	0	2	2	target cleavage	TTCCTCGAGGGAAGTCAGGTT	..||||||||o|||.||o|..	-CGGAGCTCCTTTCCGTTCT-	TTGGACTGAAGGGAGCTCCTT
ath-miR414	AT3G51300.1	6	-27.7	0.7	339	1	1	2	0	1	1	target cleavage	ACTGCT-ACTACTACTTCTACT	|||||o.||o|||||o||.||.	TGACGGTTGGTGATGGAGCTGT	TCATCTTCATCATCATCGTCA
ath-miR834	AT3G51340.1	8	-31.9	0.7	1702	2	1	0	0	1	3	target cleavage	AATGGTGG-CGATGACGATGGT	..||||||.|||o||.||o|o|	#NAME?	TGGTAGCAGTAGCGGTGGTAA
ath-miR870	AT3G51570.1	8	-24.6	0.7	809	0	1	2	1	0	4	target cleavage	CTAGCTTCTTTGTGGTTTAAT	.|||||||o|o|||.ooo||o	CATCGAAGGAGCAC-GGGTTG	TAATTTGGTGTTTCTTCGATC
ath-miR869.2	AT3G52990.1	8.5	-28.3	0.7	325	1	2	3	0	1	2	target cleavage	CAGTTGATAGAGTTGTGGTCT	..|oo||o||||||.o||o|.	#NAME?	TCTGGTGTTGAGATAGTTGAC
ath-miR869.2	AT3G52990.2	8.5	-28.3	0.7	437	1	2	3	0	1	2	target cleavage	CAGTTGATAGAGTTGTGGTCT	..|oo||o||||||.o||o|.	#NAME?	TCTGGTGTTGAGATAGTTGAC
ath-miR846	AT3G53080.1	8.5	-23.7	0.7	631	2	1	1	0	1	3	target cleavage	TTAAGTTCGTGAAGTTAAGTT	..||||||oo|||o||||o..	-TTTCAAGTGCTTTAATTTT-	TTGAATTGAAGTGCTTGAATT
ath-miR861-5p	AT3G53080.1	7.5	-27.6	0.7	234	1	1	1	1	1	1	target cleavage	AACTGCGTATAAAGAG-GTTCC	.||||||o|||||||o.|||..	CTGACGCGTATTTCTTGCAAT-	CCTTGGAGAAATATGCGTCAA
ath-miR414	AT3G53235.1	7	-27.7	0.7	177	0	1	4	0	1	2	target cleavage	ACTGCTACTACTACTTCTACT	.|oo|o||o||o||o|||.||	AGGTGGTGGTGGTGGAGAAGA	TCATCTTCATCATCATCGTCA
ath-miR415	AT3G53680.1	8	-27.2	0.7	846	3	3	0	0	1	0	target cleavage	TACAA-GACAAAGACGAGACAA	..||..|||.||||||||||..	-AGTGGCTGGTTCTGCTCTGA-	AACAGAGCAGAAACAGAACAT
ath-miR838	AT3G53720.1	7	-25.4	0.7	737	0	2	2	1	0	2	target cleavage	ACACGTTCTTCATCT-TCTTTT	.|||.oo||o||o||.||||||	GGTGAGGGAGGTGGAGAGAAAA	TTTTCTTCTACTTCTTGCACA
ath-miR417	AT3G54363.1	7	-26.2	0.7	52	0	0	6	0	0	4	target cleavage	AGCTTGTTTAAGTGATGGAAG	|||ooooo|||oo||o|o||o	TCGGGTGGATTTGCTGCTTTT	GAAGGTAGTGAATTTGTTCGA
ath-miR780.1	AT3G54440.1	8	-32	0.7	1586	2	2	2	0	1	1	target cleavage	TGGA-CGAGTTGTCGACGATCT	o||..|||.oo|||||||||..	GCCAAGCTGGGCAGCTGCTAT-	TCTAGCAGCTGTTGAGCAGGT
ath-miR780.1	AT3G54440.2	8	-32	0.7	1586	2	2	2	0	1	1	target cleavage	TGGA-CGAGTTGTCGACGATCT	o||..|||.oo|||||||||..	GCCAAGCTGGGCAGCTGCTAT-	TCTAGCAGCTGTTGAGCAGGT
ath-miR781	AT3G54760.1	7.5	-24.6	0.7	703	1	2	1	0	1	2	target cleavage	ATTCATAGGTCTTTTGAGATT	.|o||.||||||oo|.||||.	CAGGT-TCCAGAGGAGTCTAC	TTAGAGTTTTCTGGATACTTA
ath-miR840	AT3G54804.1	9	-28.9	0.7	70	1	2	2	1	1	1	target cleavage	CAATCAAATCCAGGAA-GTCACA	..|o||.|o||||||..o|||||	#NAME?	ACACTGAAGGACCTAAACTAAC
ath-miR447a	AT3G56277.1	7	-29.6	0.7	132	0	1	2	0	1	3	target cleavage	GTTGTTTTGTAGAGCAGGGGTT	.||oo||||||||o|.||o|o|	GAATGAAACATCTTGCCCTCGA	TTGGGGACGAGATGTTTTGTTG
ath-miR870	AT3G56690.1	8	-24.3	0.7	2019	1	1	2	1	1	1	target cleavage	CTAGCTTCTTTGTGGTTTAAT	..|o||||||o||||..|||o	#NAME?	TAATTTGGTGTTTCTTCGATC
ath-miR396a	AT3G57140.1	6.5	-27.8	0.7	1492	0	2	3	1	0	1	target cleavage	GTCAAGTTCTTTCGA-CACCTT	.||||oo.||o||||.|||||o	GAGTTTGTGAGAGCTTGTGGAG	TTCCACAGCTTTCTTGAACTG
ath-miR396b	AT3G57330.1	7	-26.8	0.7	1742	1	3	2	0	0	2	target cleavage	TTCAAGTTCTTTCGACACCTT	..||.oo||||o|o||||||.	#NAME?	TTCCACAGCTTTCTTGAACTT
ath-miR780.2	AT3G57800.1	7.5	-27	0.7	886	0	2	1	1	1	1	target cleavage	TACGGTCTATAAGTGCT-TCTT	.|||||.||o||||||..|||o	CTGCCATATGTTCACGTTAGAG	TTCTTCGTGAATATCTGGCAT
ath-miR780.2	AT3G57800.2	7.5	-27	0.7	995	0	2	1	1	1	1	target cleavage	TACGGTCTATAAGTGCT-TCTT	.|||||.||o||||||..|||o	CTGCCATATGTTCACGTTAGAG	TTCTTCGTGAATATCTGGCAT
ath-miR156h	AT3G57920.1	6	-27.5	0.7	141	2	2	0	1	0	0	target cleavage	CACG-AGAGAAAGAAGACAGT	..||.|||||||||.|||||.	#NAME?	TGACAGAAGAAAGAGAGCAC
ath-miR171a	AT3G58160.1	9.5	-30.4	0.7	2510	1	1	1	1	1	3	target cleavage	CTATAACCGCGCCGA-GTTAGT	.o||||||||o||o|.||o|..	CGTATTGGCGTGGTTACAGTG-	TGATTGAGCCGCGCCAATATC
ath-miR863-5p	AT3G58170.1	7	-24.6	0.7	291	1	1	0	1	0	3	target cleavage	TAACTCTAGTTGTTCTGTATT	..|||||||||oo|.||||o|	#NAME?	TTATGTCTTGTTGATCTCAAT
ath-miR834	AT3G58580.1	8	-31.6	0.7	337	1	3	2	0	0	3	target cleavage	AATGGTGGCGATGACGATGGT	..|o|.|o|||o|||||o|o.	#NAME?	TGGTAGCAGTAGCGGTGGTAA
ath-miR172d	AT3G58660.1	7.5	-28.1	0.7	655	1	1	3	0	1	2	target cleavage	GACGTCGTAGTAGTTCTAAGA	.||o||oo||||o|||o||..	GTGTAGTGTCATTAAGGTTG-	AGAATCTTGATGATGCTGCAG
ath-miR158a	AT3G59000.1	7	-26.4	0.7	662	0	1	0	1	1	2	target cleavage	ACGAAACAGATGTAAAC-CCT	|||||||.||o|o.|||.|||	TGCTTTGCCTGCGCTTGAGGA	TCCCAAATGTAGACAAAGCA
ath-miR823	AT3G59050.1	6.5	-28	0.7	673	0	1	3	0	1	2	target cleavage	TAGAATATACTAGTGGTGGGT	o|o||o|||||||||.|o|o.	GTTTTGTATGATCACGATCTT	TGGGTGGTGATCATATAAGAT
ath-miR823	AT3G59052.1	6.5	-28	0.7	673	0	1	3	0	1	2	target cleavage	TAGAATATACTAGTGGTGGGT	o|o||o|||||||||.|o|o.	GTTTTGTATGATCACGATCTT	TGGGTGGTGATCATATAAGAT
ath-miR860	AT3G59570.1	4.5	-24.9	0.7	1195	1	1	1	0	0	2	target cleavage	TATGTATCAGGTTAGATAACT	o|||||..|o||||||o||||	GTACATC-TTCAATCTGTTGA	TCAATAGATTGGACTATGTAT
ath-miR1886.1	AT3G59600.1	7	-27.2	0.7	9	2	3	0	0	0	2	target cleavage	CTAAAGT-AGAGTGAAGAGAGT	..||||..||||o|||||||o.	#NAME?	TGAGAGAAGTGAGATGAAATC
ath-miR865-5p	AT3G59610.1	7	-23.6	0.7	1064	2	2	0	0	1	1	target cleavage	GAGTTAATCTAGGTTTAAGTA	..|||||.|||||||o|||..	-CCAATTTGATCCAAGTTCC-	ATGAATTTGGATCTAATTGAG
ath-miR834	AT3G59840.1	7.5	-31.9	0.7	212	2	1	3	0	0	3	target cleavage	AATGGTGGCGATGACGATGGT	..o|o.|||o|o|||||||oo	#NAME?	TGGTAGCAGTAGCGGTGGTAA
ath-miR839	AT3G59940.1	5.5	-29.1	0.7	352	0	1	3	1	0	1	target cleavage	CCCTTGCTACTTTCCAACCAT	||.o|o||||o||||.||||o	GGCGATGATGGAAGG-TGGTG	TACCAACCTTTCATCGTTCCC
ath-miR396a	AT3G60400.1	5.5	-27.8	0.7	1136	1	1	1	1	0	1	target cleavage	GTCA-AGTTCTTTCGACACCTT	.|||.|||||||o|||.||||o	GAGTATCAAGAAGGCT-TGGAG	TTCCACAGCTTTCTTGAACTG
ath-miR834	AT3G60470.1	8.5	-32	0.7	1536	1	2	3	0	1	2	target cleavage	AATGGTGGCGATGACGATGGT	..o.o||||||||||o.o||o	#NAME?	TGGTAGCAGTAGCGGTGGTAA
ath-miR777	AT3G60780.1	6	-28.2	0.7	104	1	1	2	1	0	1	target cleavage	TTCGTTG-CTTTGAGTTACGCAT	||||.||.||o||||o|.||||o	AAGCTACAGAGACTCGA-GCGTG	TACGCATTGAGTTTCGTTGCTT
ath-miR395f	AT3G61035.1	7	-32.1	0.7	123	0	1	2	1	0	3	target cleavage	CTCAGGGGGGTTTGTGAAGTC	|o|.||o|||oo||.||||o|	GGGACCTCCCGGAC-CTTCGG	CTGAAGTGTTTGGGGGGACTC
ath-miR395b	AT3G61035.1	7	-32.1	0.7	123	0	1	2	1	0	3	target cleavage	CTCAGGGGGGTTTGTGAAGTC	|o|.||o|||oo||.||||o|	GGGACCTCCCGGAC-CTTCGG	CTGAAGTGTTTGGGGGGACTC
ath-miR157b	AT3G61040.1	6.5	-28.8	0.7	28	1	1	1	0	2	0	target cleavage	CACGAGAGATAGAAGACAGTT	.||||||o||||||||.||..	CTGCTCTTTATCTTCTTTCT-	TTGACAGAAGATAGAGAGCAC
ath-miR157c	AT3G61040.1	6.5	-28.8	0.7	28	1	1	1	0	2	0	target cleavage	CACGAGAGATAGAAGACAGTT	.||||||o||||||||.||..	CTGCTCTTTATCTTCTTTCT-	TTGACAGAAGATAGAGAGCAC
ath-miR157b	AT3G61040.2	6.5	-28.8	0.7	28	1	1	1	0	2	0	target cleavage	CACGAGAGATAGAAGACAGTT	.||||||o||||||||.||..	CTGCTCTTTATCTTCTTTCT-	TTGACAGAAGATAGAGAGCAC
ath-miR157c	AT3G61040.2	6.5	-28.8	0.7	28	1	1	1	0	2	0	target cleavage	CACGAGAGATAGAAGACAGTT	.||||||o||||||||.||..	CTGCTCTTTATCTTCTTTCT-	TTGACAGAAGATAGAGAGCAC
ath-miR158b	AT3G61170.1	7	-26.9	0.7	933	1	2	0	0	1	2	target cleavage	ACGAAACAGATGTAAACCCC	.|||.||||||oo|||||..	AGCTCTGTCTATGTTTGGA-	CCCCAAATGTAGACAAAGCA
ath-miR396b	AT3G61360.1	7.5	-26.9	0.7	667	0	1	3	2	0	1	target cleavage	TTCAAGTTCTTTCGACAC-CTT	oo|||o|||o||||||.|.||.	GGGTTTAAGGAAGCTG-GTGAT	TTCCACAGCTTTCTTGAACTT
ath-miR869.1	AT3G61880.1	5.5	-26.1	0.7	818	2	1	1	0	0	2	target cleavage	GTTGTGGTCTTAACTTGGTTA	..||||o.||||||o|||o||	#NAME?	ATTGGTTCAATTCTGGTGTTG
ath-miR169g	AT3G62360.1	6.5	-32.1	0.7	218	1	1	1	1	0	2	target cleavage	GCCGTTC-AGTAGGAACCGAGT	.|||o||.||o||o||||.|||	AGGCGAGTTCGTCTTTGG-TCA	TGAGCCAAGGATGACTTGCCG
ath-miR169d	AT3G62360.1	6.5	-32.1	0.7	218	1	1	1	1	0	2	target cleavage	GCCGTTC-AGTAGGAACCGAGT	.|||o||.||o||o||||.|||	AGGCGAGTTCGTCTTTGG-TCA	TGAGCCAAGGATGACTTGCCG
ath-miR169e	AT3G62360.1	6.5	-32.1	0.7	218	1	1	1	1	0	2	target cleavage	GCCGTTC-AGTAGGAACCGAGT	.|||o||.||o||o||||.|||	AGGCGAGTTCGTCTTTGG-TCA	TGAGCCAAGGATGACTTGCCG
ath-miR169f	AT3G62360.1	6.5	-32.1	0.7	218	1	1	1	1	0	2	target cleavage	GCCGTTC-AGTAGGAACCGAGT	.|||o||.||o||o||||.|||	AGGCGAGTTCGTCTTTGG-TCA	TGAGCCAAGGATGACTTGCCG
ath-miR859	AT3G62370.1	8.5	-27.5	0.7	60	2	1	1	0	1	3	target cleavage	AAACT-GAAGTGTTGTCTCTCT	.||||.o|||||oo|o||||..	CTTGATTTTCACGGCGGAGAC-	TCTCTCTGTTGTGAAGTCAAA
ath-miR870	AT3G62580.1	7.5	-24.3	0.7	442	2	0	1	0	1	3	target cleavage	CTAGCTTCTTTGTGGTTTAAT	|o|||.|||||o|o||o||..	GGTCG-AGAAATATCAGATA-	TAATTTGGTGTTTCTTCGATC
ath-miR1886.1	AT3G62690.1	6.5	-26.9	0.7	1250	1	0	1	0	2	1	target cleavage	CTAAAGTAGAGTGAAGAGAGT	|||||o||||o||||||.|..	GATTTTATCTTACTTCTGTA-	TGAGAGAAGTGAGATGAAATC
ath-miR866-3p	AT3G62890.1	6.5	-24.3	0.7	1693	0	2	3	0	1	1	target cleavage	AGAAGTTTCTGCCTAAAACA	.o||o|o||||||o|.|||.	ATTTTAGAGACGGGTCTTGC	ACAAAATCCGTCTTTGAAGA
ath-miR775	AT3G63110.1	8.5	-29.6	0.7	1003	2	2	1	0	1	2	target cleavage	ACCGT-GACGATCTGTAGCTT	.||o..|||||o|||||o|..	CGGTTTCTGCTGGACATTGC-	TTCGATGTCTAGCAGTGCCA
ath-miR854d	AT3G63140.1	8	-32.8	0.7	104	0	1	0	0	1	5	target cleavage	GAGGAGGAGGGATAGGAGTAG	.||||||||o||o|oo|o.||	ATCCTCCTCTCTGTTTTTCTC	GATGAGGATAGGGAGGAGGAG
ath-miR854a	AT3G63140.1	8	-32.8	0.7	104	0	1	0	0	1	5	target cleavage	GAGGAGGAGGGATAGGAGTAG	.||||||||o||o|oo|o.||	ATCCTCCTCTCTGTTTTTCTC	GATGAGGATAGGGAGGAGGAG
ath-miR831	AT3G63500.1	7	-28.8	0.7	2943	1	1	2	1	0	2	target cleavage	GTTCTTCT-CATGCTTCTCTAGT	.|o||o||.||||||o|||.|o|	GAGGAGGAGGTACGAGGAG-TTA	TGATCTCTTCGTACTCTTCTTG
ath-miR831	AT3G63500.2	7	-28.8	0.7	3469	1	1	2	1	0	2	target cleavage	GTTCTTCT-CATGCTTCTCTAGT	.|o||o||.||||||o|||.|o|	GAGGAGGAGGTACGAGGAG-TTA	TGATCTCTTCGTACTCTTCTTG
ath-miR847	AT3G63520.1	5.5	-28.2	0.7	1048	1	1	3	1	0	0	target cleavage	GTAGTTCTTCTTCTCCTCACT	..|ooo|||||||||||.|||	#NAME?	TCACTCCTCTTCTTCTTGATG
ath-miR447c	AT4G00190.1	6.5	-29.7	0.7	237	1	0	3	1	0	2	target cleavage	GTTGTTTTC-TACAGCA-GGGGTT	||||o|o||.o|||o||.o|||||	CAACGAGAGCGTGTTGTGTCCCAA	TTGGGGACGACATCTTTTGTTG
ath-miR846	AT4G01040.1	6.5	-23.7	0.7	476	0	1	1	1	0	3	target cleavage	TTAAGTTCGTGAAGTTAAGTT	o|||||||.o||||oo|.|||	GATTCAAGAGCTTCGGT-CAA	TTGAATTGAAGTGCTTGAATT
ath-miR167c	AT4G01400.1	5	-29.7	0.7	2528	1	1	4	0	0	1	target cleavage	GTTCTAGTACGACCGTCGAAT	oo||..o|||||||o|||||o	TGAGC-TATGCTGGTAGCTTG	TAAGCTGCCAGCATGATCTTG
ath-miR167c	AT4G01400.2	5	-29.7	0.7	1448	1	1	4	0	0	1	target cleavage	GTTCTAGTACGACCGTCGAAT	oo||..o|||||||o|||||o	TGAGC-TATGCTGGTAGCTTG	TAAGCTGCCAGCATGATCTTG
ath-miR834	AT4G01490.1	7.5	-31.6	0.7	1272	1	2	1	0	1	2	target cleavage	AATGGTGGCGATGACGATGGT	..|||o|.||||||.||o|o|	#NAME?	TGGTAGCAGTAGCGGTGGTAA
ath-miR168b	AT4G01490.1	9	-34	0.7	1378	2	1	0	1	1	2	target cleavage	AAGGGCTGGACGTGG-TTCGCT	.||||.||||||o||.o|||..	CTCCC-ACCTGCGCCTGAGCC-	TCGCTTGGTGCAGGTCGGGAA
ath-miR867	AT4G01710.1	8	-24.1	0.7	482	1	4	2	1	0	0	target cleavage	AAGGATTA-TTTGGTACA-AGTT	.||||.o..o||||||||.|||.	CTCCTTGAGGAACCATGTCTCAC	TTGAACATGGTTTATTAGGAA
ath-miR407	AT4G01925.1	8.5	-20.9	0.7	249	1	1	3	0	2	1	target cleavage	TGGTTTTCATATACTAAATTT	o|||o|o|.||o|||.|||..	GCCAGAGGAATGTGAATTAC-	TTTAAATCATATACTTTTGGT
ath-miR870	AT4G01990.1	7.5	-24.3	0.7	193	1	2	1	0	1	2	target cleavage	CTAGCTTCTTTGTGGTTTAAT	.||.||o|||||o|o||||..	AATGGAGGAAACGCTAAATC-	TAATTTGGTGTTTCTTCGATC
ath-miR867	AT4G01995.1	7	-24.1	0.7	719	1	2	2	0	1	1	target cleavage	AAGGATTATTTGGTACAAGTT	.|.o||||o|||||||||o..	ATGTTAATGAACCATGTTTT-	TTGAACATGGTTTATTAGGAA
ath-miR863-3p	AT4G02314.1	8	-26	0.7	489	2	1	2	0	1	2	target cleavage	TAATACAGAACAACGAGAGTT	..|o|||o||||||||.|oo.	-ATGTGTTTTGTTGCTGTTG-	TTGAGAGCAACAAGACATAAT
ath-miR164c	AT4G02482.1	5	-34.7	0.7	375	2	1	2	0	0	1	target cleavage	GC-GTGCACGGGACGAAGAGGT	o|.||o|.||o||||||||||.	TGTCATG-GCTCTGCTTCTCCT	TGGAGAAGCAGGGCACGTGCG
ath-miR415	AT4G02600.1	8	-27	0.7	1601	2	2	0	1	1	0	target cleavage	TACAAGACAAAGACGA-GACAA	..||||||.|||||||.|||..	-GGTTCTGGTTCTGCTCCTGC-	AACAGAGCAGAAACAGAACAT
ath-miR415	AT4G02600.2	8	-27	0.7	1554	2	2	0	1	1	0	target cleavage	TACAAGACAAAGACGA-GACAA	..||||||.|||||||.|||..	-GGTTCTGGTTCTGCTCCTGC-	AACAGAGCAGAAACAGAACAT
ath-miR169a	AT4G02660.1	5.5	-32.4	0.7	1224	0	1	1	1	1	0	target cleavage	AGCCGTTCAGTAGGAAC-CGAC	|o||||||.|||||||..||||	TTGGCAAGCCATCCTTCTGCTG	CAGCCAAGGATGACTTGCCGA
ath-miR854d	AT4G02725.1	6.5	-33.1	0.7	25	1	1	1	0	1	2	target cleavage	GAGGAGG-AGGGATAGGAGTAG	.|||||o.|||o||||.||o||	GTCCTCTATCCTTATCGTCGTC	GATGAGGATAGGGAGGAGGAG
ath-miR854a	AT4G02725.1	6.5	-33.1	0.7	25	1	1	1	0	1	2	target cleavage	GAGGAGG-AGGGATAGGAGTAG	.|||||o.|||o||||.||o||	GTCCTCTATCCTTATCGTCGTC	GATGAGGATAGGGAGGAGGAG
ath-miR854d	AT4G02725.2	6.5	-33.1	0.7	25	1	1	1	0	1	2	target cleavage	GAGGAGG-AGGGATAGGAGTAG	.|||||o.|||o||||.||o||	GTCCTCTATCCTTATCGTCGTC	GATGAGGATAGGGAGGAGGAG
ath-miR854a	AT4G02725.2	6.5	-33.1	0.7	25	1	1	1	0	1	2	target cleavage	GAGGAGG-AGGGATAGGAGTAG	.|||||o.|||o||||.||o||	GTCCTCTATCCTTATCGTCGTC	GATGAGGATAGGGAGGAGGAG
ath-miR418	AT4G02760.1	7	-26.9	0.7	1875	2	1	0	1	1	0	target cleavage	CCAGTC-AAGTAGTAGT-GTAAT	.|||||.||||||||||.|||..	CGTCAGATTCATCATCATCATC-	TAATGTGATGATGAACTGACC
ath-miR418	AT4G02760.2	7	-26.9	0.7	2100	2	1	0	1	1	0	target cleavage	CCAGTC-AAGTAGTAGT-GTAAT	.|||||.||||||||||.|||..	CGTCAGATTCATCATCATCATC-	TAATGTGATGATGAACTGACC
ath-miR867	AT4G02880.1	6.5	-24.3	0.7	1521	0	1	1	0	1	3	target cleavage	AAGGATTATTTGGTACAAGTT	|||||.||oo|o||||.||o|	TTCCTTATGGATCATGGTCGA	TTGAACATGGTTTATTAGGAA
ath-miR834	AT4G03190.1	7.5	-31.9	0.7	510	0	1	3	0	1	3	target cleavage	AATGGTGGCGATGACGATGGT	.||o|o|o||||o|||.o|o|	GTATCGCTGCTATTGCAGCTA	TGGTAGCAGTAGCGGTGGTAA
ath-miR414	AT4G03565.1	5	-27.7	0.7	180	0	3	0	0	1	0	target cleavage	ACTGCTACTACTACTTCTACT	.||.||.||||||||.|||||	AGAGGAAGATGATGACGATGA	TCATCTTCATCATCATCGTCA
ath-miR417	AT4G03610.1	8	-26.2	0.7	494	2	2	0	0	1	2	target cleavage	AGCTTGTTTAAGTGATGGAAG	.|||||..||||o||o|||..	ACGAACC-ATTCGCTGCCTC-	GAAGGTAGTGAATTTGTTCGA
ath-miR867	AT4G03770.2	8.5	-24.2	0.7	981	1	1	1	1	1	2	target cleavage	AAGGATTATTTGGTACAAGTT	..||||||o|o|||..|||o|	#NAME?	TTGAACATGGTTTATTAGGAA
ath-miR395f	AT4G03830.1	9	-32.1	0.7	550	0	2	2	1	0	4	target cleavage	CTCAGGGGGGTTTG-TGAAGTC	.o|||o.|||o|o|.o||||o|	TGGTCTGCCCGAGCTGCTTCGG	CTGAAGTGTTTGGGGGGACTC
ath-miR395b	AT4G03830.1	9	-32.1	0.7	550	0	2	2	1	0	4	target cleavage	CTCAGGGGGGTTTG-TGAAGTC	.o|||o.|||o|o|.o||||o|	TGGTCTGCCCGAGCTGCTTCGG	CTGAAGTGTTTGGGGGGACTC
ath-miR837-5p	AT4G03860.1	6	-24.9	0.7	2593	1	2	4	0	0	1	target cleavage	ACTTTGCT-TGTTCTTTGACTA	.|||oo|o.o||||||||||o.	AGAAGTGGTGCAAGAAACTGGA	ATCAGTTTCTTGTTCGTTTCA
ath-miR406	AT4G04393.1	8.5	-25.3	0.7	2061	1	2	1	1	1	1	target cleavage	GACCTAATGTTATC-GTAAGAT	.||||||o.|||||.|o|||..	ATGGATTGGAATAGCCGTTCA-	TAGAATGCTATTGTAATCCAG
ath-miR863-3p	AT4G04430.1	8	-26	0.7	470	2	1	2	0	1	2	target cleavage	TAATACAGAACAACGAGAGTT	..|o|||o||||||||.|oo.	-ATGTGTTTTGTTGCTGTTG-	TTGAGAGCAACAAGACATAAT
ath-miR862-3p	AT4G04610.1	8.5	-26.8	0.7	784	1	2	1	0	1	3	target cleavage	GAAGTTCATCTAGGTCGTATA	.||||o||.|||||o|oo|..	GTTCAGGTTGATCCGGTGTT-	ATATGCTGGATCTACTTGAAG
ath-miR780.1	AT4G04850.1	5	-32.3	0.7	1319	1	1	2	0	0	2	target cleavage	TGGACGAGTTGTCGACGATCT	o|||.|||.||||o||||o|o	GCCTTCTC-ACAGTTGCTGGG	TCTAGCAGCTGTTGAGCAGGT
ath-miR172b	AT4G05080.1	7.5	-27.7	0.7	149	1	3	1	1	0	1	target cleavage	TACGTCGTAGTAGTTC-TAAGA	..||||o.||||||||.o|||.	#NAME?	AGAATCTTGATGATGCTGCAT
ath-miR172a	AT4G05080.1	7.5	-27.7	0.7	149	1	3	1	1	0	1	target cleavage	TACGTCGTAGTAGTTC-TAAGA	..||||o.||||||||.o|||.	#NAME?	AGAATCTTGATGATGCTGCAT
ath-miR447c	AT4G05100.1	6	-29.7	0.7	253	0	1	6	0	0	2	target cleavage	GTTGTTTTCTACAGCAGGGGTT	oooo||o||.|||||||o||oo	TGGTAAGAGTTGTCGTCTCCGG	TTGGGGACGACATCTTTTGTTG
ath-miR865-5p	AT4G06491.1	7	-23.5	0.7	2226	1	2	2	1	0	1	target cleavage	GAGTTA-ATCTAGGT-TTAAGTA	||o||..|o||||||.o|||||.	CTTAACGTGGATCCAAGATTCAA	ATGAATTTGGATCTAATTGAG
ath-miR867	AT4G06578.1	7	-24.3	0.7	1836	0	1	2	1	0	3	target cleavage	AAGGATTATTTGGTACA-AGTT	|||.||o|oo||o||||.||o|	TTCGTAGTGGACTATGTATCGA	TTGAACATGGTTTATTAGGAA
ath-miR780.2	AT4G06579.1	7.5	-27.3	0.7	1510	1	2	1	0	1	2	target cleavage	TACGGTCTATAAGTGCTTCTT	..||.o|||o||||.|o||||	#NAME?	TTCTTCGTGAATATCTGGCAT
ath-miR396a	AT4G06593.1	6	-27.9	0.7	733	1	2	0	1	0	1	target cleavage	GTCAAGTTCTTTCGACACCTT	..|||.|||||o||||.||||	#NAME?	TTCCACAGCTTTCTTGAACTG
ath-miR1888	AT4G06664.1	7	-22.6	0.7	1905	2	0	0	0	1	3	target cleavage	AAG-AAGTGTTTAGAATTGAAT	|||.|||||||||o||o|o|..	TTCTTTCACAAATTTTGATTA-	TAAGTTAAGATTTGTGAAGAA
ath-miR870	AT4G06670.1	9	-24.6	0.7	243	0	2	2	1	0	4	target cleavage	CTAGCTTCTTTGTGG-TTTAAT	|o|.||o||o|||||.ooo||.	GGTGGAGGAGACACCTGGGTTT	TAATTTGGTGTTTCTTCGATC
ath-miR868	AT4G06698.1	5	-25.8	0.7	1520	0	2	2	1	0	0	target cleavage	CGTAATAGTCGTGA-ATTCTTC	||||.o|o||||||.||||||.	GCATGGTTAGCACTGTAAGAAC	CTTCTTAAGTGCTGATAATGC
ath-miR780.2	AT4G06699.1	7.5	-27.3	0.7	120	1	2	1	0	1	2	target cleavage	TACGGTCTATAAGTGCTTCTT	..||.o|||o||||.|o||||	#NAME?	TTCTTCGTGAATATCTGGCAT
ath-miR867	AT4G07338.1	5	-24.1	0.7	1815	1	2	0	0	0	2	target cleavage	AAGGATTATTTGGTACAAGTT	.|||.||.|o|o|||||||||	ATCCGAA-AGATCATGTTCAA	TTGAACATGGTTTATTAGGAA
ath-miR396b	AT4G07460.1	6.5	-26.9	0.7	238	0	1	3	0	1	2	target cleavage	TTCAAGTTCTTTCGACACCTT	o|||||o.|||o|o||.|||o	GAGTTCGTGAAGGTTGAGGAG	TTCCACAGCTTTCTTGAACTT
ath-miR826	AT4G07810.1	6.5	-28.5	0.7	6055	1	0	3	0	1	2	target cleavage	GTGCATAGGTTTTGGCCTGAT	o||.|o|||||o|o.|||||o	TAC-TGTCCAAGATGGGACTG	TAGTCCGGTTTTGGATACGTG
ath-miR170	AT4G07840.1	6.5	-27.9	0.7	1086	2	1	1	0	0	3	target cleavage	CTATAA-CTGTGCCGAGTTAGT	..||||.||o|o||o||o||||	#NAME?	TGATTGAGCCGTGTCAATATC
ath-miR867	AT4G08022.1	5.5	-24.3	0.7	252	0	1	1	0	1	2	target cleavage	AAGGATTATTTGGTACAAGTT	||.||o|||o||||.|||o||	TTGCTGATAGACCAAGTTTAA	TTGAACATGGTTTATTAGGAA
ath-miR413	AT4G08033.1	5	-26.4	0.7	233	1	2	0	0	0	2	target cleavage	CACGTCTTGTTCTCTTTGATA	.|||||||.|||||o||o||.	TTGCAGAA-AAGAGGAATTAA	ATAGTTTCTCTTGTTCTGCAC
ath-miR782	AT4G08220.1	7.5	-26.8	0.7	117	1	0	3	0	2	1	target cleavage	TTCTTGTAGGTTCCACAAACA	|o||o|||o|o|||.||||..	AGGAGCATTCGAGGAGTTTA-	ACAAACACCTTGGATGTTCTT
ath-miR870	AT4G08340.1	7.5	-24.5	0.7	1729	2	1	1	0	1	2	target cleavage	CTAGCTTCTTTGTGGTTTAAT	.o||.||||oo||||||||..	AGTC-AAGAGGCACCAAATC-	TAATTTGGTGTTTCTTCGATC
ath-miR870	AT4G08455.1	8	-24.5	0.7	451	1	2	2	0	1	2	target cleavage	CTAGCTTCTTTGTGGTTTAAT	.o||.o|||||o|||||o|..	TGTCAGAGAAATACCAAGTG-	TAATTTGGTGTTTCTTCGATC
ath-miR780.2	AT4G08650.1	7.5	-27.3	0.7	1528	1	2	1	0	1	2	target cleavage	TACGGTCTATAAGTGCTTCTT	..||.o|||o||||.|o||||	#NAME?	TTCTTCGTGAATATCTGGCAT
ath-miR172e	AT4G08830.1	9.5	-28.6	0.7	2501	2	1	3	1	0	3	target cleavage	TACGTCG-TAGTAGT-TCTAAGG	..||o||.o||o||o.o|||||o	#NAME?	GGAATCTTGATGATGCTGCAT
ath-miR396a	AT4G09380.1	8.5	-27.7	0.7	655	2	1	1	1	0	3	target cleavage	GTCAAGTT-CTTTCGACAC-CTT	..||||||.|o|o||||||.|oo	#NAME?	TTCCACAGCTTTCTTGAACTG
ath-miR778	AT4G09590.1	5.5	-28.9	0.7	539	0	3	1	0	0	2	target cleavage	GCCACATGTATTTGGTTCGGT	.||.||.|||||||||o||oo	AGGCGTTCATAAACCAGGCTG	TGGCTTGGTTTATGTACACCG
ath-miR830	AT4G09740.1	5	-23.2	0.7	545	0	1	2	0	1	1	target cleavage	GTGAAGAAGAGTTTTATCAAT	|||||.||o|||||.|o|||o	CACTTGTTTTCAAACTGGTTG	TAACTATTTTGAGAAGAAGTG
ath-miR857	AT4G10070.1	6.5	-24.1	0.7	998	2	2	1	0	0	2	target cleavage	TATGTGGAAGTTGTATGTTTT	..|o|||..||||||o||o||	#NAME?	TTTTGTATGTTGAAGGTGTAT
ath-miR414	AT4G10730.1	7	-27.4	0.7	175	0	0	4	0	1	3	target cleavage	ACTGCTACTACTACTTCTACT	||oo|o||o||o||o.|o|||	TGGTGGTGGTGGTGGTGGTGA	TCATCTTCATCATCATCGTCA
ath-miR773	AT4G11420.1	5	-27.9	0.7	2659	1	0	2	0	1	1	target cleavage	CTCTGTTTTCGACCTTCGTTT	||||o.|o|||||||||.o||	GAGAT-AGAGCTGGAAGAGAA	TTTGCTTCCAGCTTTTGTCTC
ath-miR780.1	AT4G11560.1	9	-32.1	0.7	1386	1	1	0	1	1	3	target cleavage	TGGACGAGTTGTCGA-CGATCT	..||||||||oo||..|o||||	#NAME?	TCTAGCAGCTGTTGAGCAGGT
ath-miR857	AT4G11655.1	7.5	-24.2	0.7	119	1	2	1	1	0	2	target cleavage	TATGTGGAAGTTGTATGTTTT	..||o||.|||o|||.|||o|	#NAME?	TTTTGTATGTTGAAGGTGTAT
ath-miR396a	AT4G11850.1	6	-27.8	0.7	684	0	2	0	1	0	2	target cleavage	GTCAAGTTCTTTCGAC-ACCTT	|||.|||.|oo|||||.|||||	CAGATCATGGGAGCTGTTGGAA	TTCCACAGCTTTCTTGAACTG
ath-miR833-5p	AT4G11850.1	7	-29.1	0.7	1439	1	1	4	0	0	3	target cleavage	TGATCTGGCTCATGTTGTTTGT	o|||||oo..||o||||oo||o	GCTAGATTT-GTGCAACGGACG	TGTTTGTTGTACTCGGTCTAGT
ath-miR829.2	AT4G11911.1	5	-23.7	0.7	526	1	1	0	0	1	1	target cleavage	GATGGAACTTCGAAATTAAAC	||||..|||||||||.o||||	CTACA-TGAAGCTTTTGTTTG	CAAATTAAAGCTTCAAGGTAG
ath-miR395a	AT4G11960.1	7.5	-30.4	0.7	390	0	1	1	0	2	2	target cleavage	CTCAAGGGGGTTTGTGAAGTC	|||||||o||||o|o.|.||.	GAGTTCCTCCAAGCGATGCAA	CTGAAGTGTTTGGGGGAACTC
ath-miR395e	AT4G11960.1	7.5	-30.4	0.7	390	0	1	1	0	2	2	target cleavage	CTCAAGGGGGTTTGTGAAGTC	|||||||o||||o|o.|.||.	GAGTTCCTCCAAGCGATGCAA	CTGAAGTGTTTGGGGGAACTC
ath-miR826	AT4G12170.1	7.5	-28.7	0.7	1	1	1	3	0	0	4	target cleavage	GTGCATAGGTTTTGGCCTGAT	.|o||o|o||oo|o||||o|.	#NAME?	TAGTCCGGTTTTGGATACGTG
ath-miR414	AT4G12310.1	6	-27.5	0.7	878	1	1	2	0	1	1	target cleavage	ACTGCTACTACTACTTCTACT	.|o.||||o||||||.|o|||	AGG-GATGGTGATGATGGTGA	TCATCTTCATCATCATCGTCA
ath-miR414	AT4G12320.1	6	-27.5	0.7	839	1	1	2	0	1	1	target cleavage	ACTGCTACTACTACTTCTACT	.|o.||||o||||||.|o|||	AGG-GATGGTGATGATGGTGA	TCATCTTCATCATCATCGTCA
ath-miR414	AT4G12860.1	5	-27.4	0.7	369	0	3	2	0	0	1	target cleavage	ACTGCTACTACTACTTCTACT	.|.o||||.|||||o|||||o	GGTTGATGTTGATGGAGATGG	TCATCTTCATCATCATCGTCA
ath-miR834	AT4G13480.1	6	-32	0.7	716	0	2	4	0	0	2	target cleavage	AATGGTGGCGATGACGATGGT	||oo.o|o|||||||||o|o.	TTGTGGCTGCTACTGCTGCTT	TGGTAGCAGTAGCGGTGGTAA
ath-miR865-3p	AT4G13495.1	7	-22.2	0.7	684	2	2	2	0	0	2	target cleavage	AAC-CTATTTAAACTCCTTTTT	..|.||.o|o||||o||o||||	#NAME?	TTTTTCCTCAAATTTATCCAA
ath-miR865-3p	AT4G13495.2	7	-22.2	0.7	718	2	2	2	0	0	2	target cleavage	AAC-CTATTTAAACTCCTTTTT	..|.||.o|o||||o||o||||	#NAME?	TTTTTCCTCAAATTTATCCAA
ath-miR397b	AT4G13555.1	6	-27.8	0.7	79	1	1	2	0	1	1	target cleavage	GTAGTTGCTACGTGAGTTACT	o||||o||.||||o|||||..	TATCAGCGTTGCATTCAATT-	TCATTGAGTGCATCGTTGATG
ath-miR781	AT4G13820.1	6.5	-24.6	0.7	1644	0	2	1	0	1	2	target cleavage	ATTCATAGGTCTTTTGAGATT	|o|||.||||||oo|.||||.	TGAGTTTCCAGAGGAATCTAT	TTAGAGTTTTCTGGATACTTA
ath-miR773	AT4G13940.1	6.5	-27.8	0.7	1213	1	1	1	0	2	0	target cleavage	CTCTGTTTTCGACCTTCGTTT	|||||.||o|||||||.||..	GAGACCAAGGCTGGAATCAT-	TTTGCTTCCAGCTTTTGTCTC
ath-miR773	AT4G13940.2	6.5	-27.8	0.7	1094	1	1	1	0	2	0	target cleavage	CTCTGTTTTCGACCTTCGTTT	|||||.||o|||||||.||..	GAGACCAAGGCTGGAATCAT-	TTTGCTTCCAGCTTTTGTCTC
ath-miR773	AT4G13940.3	6.5	-27.8	0.7	1079	1	1	1	0	2	0	target cleavage	CTCTGTTTTCGACCTTCGTTT	|||||.||o|||||||.||..	GAGACCAAGGCTGGAATCAT-	TTTGCTTCCAGCTTTTGTCTC
ath-miR824	AT4G14090.1	5	-29	0.7	202	2	1	0	0	1	0	target cleavage	AGGGAAGAGTGTTTACCAGAT	..|||||.||||||.||||||	#NAME?	TAGACCATTTGTGAGAAGGGA
ath-miR413	AT4G14140.1	8.5	-26.4	0.7	1925	1	2	3	0	1	2	target cleavage	CACGTCTTGTTCTCTTTGATA	.||oo||o.|||||o|o||..	ATGTGGAGGAAGAGGAGCTT-	ATAGTTTCTCTTGTTCTGCAC
ath-miR168b	AT4G14310.1	10	-34.3	0.7	214	2	1	2	0	2	2	target cleavage	AAGGGCTGGACGTGGTTCGCT	..o|||o||||o|||o.||..	-CTCCGGCCTGTACCGCGCA-	TCGCTTGGTGCAGGTCGGGAA
ath-miR168b	AT4G14310.2	10	-34.3	0.7	214	2	1	2	0	2	2	target cleavage	AAGGGCTGGACGTGGTTCGCT	..o|||o||||o|||o.||..	-CTCCGGCCTGTACCGCGCA-	TCGCTTGGTGCAGGTCGGGAA
ath-miR396a	AT4G14370.1	6	-27.6	0.7	148	0	2	0	0	1	2	target cleavage	GTCAAGTTCTTTCGACACCTT	.|||.||||o|||||.|||o|	AAGTGCAAGGAAGCTATGGGA	TTCCACAGCTTTCTTGAACTG
ath-miR869.1	AT4G14880.1	9	-26.1	0.7	379	0	2	2	0	0	6	target cleavage	GTTGTGGTCTTAACTTGGTTA	.|||||oo||o|||oooo|o.	AAACACTGGAGTTGGGTTAGC	ATTGGTTCAATTCTGGTGTTG
ath-miR869.1	AT4G14880.2	9	-26.1	0.7	376	0	2	2	0	0	6	target cleavage	GTTGTGGTCTTAACTTGGTTA	.|||||oo||o|||oooo|o.	AAACACTGGAGTTGGGTTAGC	ATTGGTTCAATTCTGGTGTTG
ath-miR413	AT4G14940.1	7.5	-26.4	0.7	780	2	1	1	0	1	2	target cleavage	CACG-TCTTGTTCTCTTTGATA	..||.|||o|oo|||.||||||	#NAME?	ATAGTTTCTCTTGTTCTGCAC
ath-miR831	AT4G14960.1	6.5	-28.9	0.7	1310	1	2	3	0	0	2	target cleavage	GTTCTTCTC-ATGCTTCTCTAGT	.o|||||o..||o||||||o||o	GGAGAAGGATTATGAAGAGGTCG	TGATCTCTTCGTACTCTTCTTG
ath-miR831	AT4G14960.2	6.5	-28.9	0.7	1418	1	2	3	0	0	2	target cleavage	GTTCTTCTC-ATGCTTCTCTAGT	.o|||||o..||o||||||o||o	GGAGAAGGATTATGAAGAGGTCG	TGATCTCTTCGTACTCTTCTTG
ath-miR845a	AT4G15096.1	8	-28.4	0.7	1775	1	0	0	1	1	3	target cleavage	GTAGTTAACCATAGTCTCGGC	|||||||||||o|oo|.||..	CATCAATTGGTGTTGG-GCA-	CGGCTCTGATACCAATTGATG
ath-miR834	AT4G15200.1	7.5	-31.9	0.7	800	2	2	1	1	0	1	target cleavage	AATGGT-GGCGATGACGATGGT	..|||..|o|||o|||||.|||	#NAME?	TGGTAGCAGTAGCGGTGGTAA
ath-miR396b	AT4G15340.1	8	-26.8	0.7	124	0	1	2	2	0	2	target cleavage	TTCAAGTTCTTTCGA-CA-CCTT	o||.||o||o|o|||.||.||||	GAGGTCGAGGAGGCTCGTCGGAA	TTCCACAGCTTTCTTGAACTT
ath-miR396b	AT4G15370.1	8	-26.8	0.7	124	0	1	2	2	0	2	target cleavage	TTCAAGTTCTTTCGA-CA-CCTT	o||.||o||o|o|||.||.||||	GAGGTCGAGGAGGCTCGTCGGAA	TTCCACAGCTTTCTTGAACTT
ath-miR776	AT4G15396.1	6.5	-24.5	0.7	770	0	1	3	0	1	2	target cleavage	TTGTAGTTATCTTCTGAATCT	|o|||||o.|||o||.||o|o	AGCATCAGGAGAGGAATTGGG	TCTAAGTCTTCTATTGATGTT
ath-miR1888	AT4G16020.2	8	-22.6	0.7	3334	1	1	0	1	1	2	target cleavage	AAGAAGTG-TTTAGAATT-GAAT	.|||||||.||o||||.o.||||	ATCTTCACGAAGTCTTTGCCTTA	TAAGTTAAGATTTGTGAAGAA
ath-miR854d	AT4G16141.1	4.5	-33.1	0.7	18	1	0	1	0	1	1	target cleavage	GAG-GAGGAGGGATAGGAGTAG	|||.|||o|||o||||.|||||	CTCTCTCTTCCTTATCATCATC	GATGAGGATAGGGAGGAGGAG
ath-miR854a	AT4G16141.1	4.5	-33.1	0.7	18	1	0	1	0	1	1	target cleavage	GAG-GAGGAGGGATAGGAGTAG	|||.|||o|||o||||.|||||	CTCTCTCTTCCTTATCATCATC	GATGAGGATAGGGAGGAGGAG
ath-miR408	AT4G16400.1	8.5	-34.2	0.7	914	2	1	1	0	2	1	target cleavage	CGGTC-CCTTCTCCGTCACGTA	.||||.|||o||||o.||||..	CCCAGAGGAGGAGGTTGTGCT-	ATGCACTGCCTCTTCCCTGGC
ath-miR426	AT4G16540.1	9	-24	0.7	126	0	0	2	1	1	4	target cleavage	GCATTCCTGTTTAAA-GGTTTT	|||o||||ooo||||.||.oo|	CGTGAGGATGGATTTGCCTGGA	TTTTGGAAATTTGTCCTTACG
ath-miR160a	AT4G17080.1	6	-35.1	0.7	1329	0	1	2	1	1	0	target cleavage	ACCGTATGTCCCTCGGTCCGT	||||||o.o|||||..|||||	TGGCATGAGGGGAGA-AGGCA	TGCCTGGCTCCCTGTATGCCA
ath-miR858	AT4G17080.1	7.5	-27.5	0.7	1045	1	2	1	0	1	2	target cleavage	TTCCAGCT-TGTCTGTTGCTTT	o|||||.|.||||o|||.|o|.	GAGGTCAATACAGGCAAGGGAT	TTTCGTTGTCTGTTCGACCTT
ath-miR160b	AT4G17080.1	6	-35.1	0.7	1329	0	1	2	1	1	0	target cleavage	ACCGTATGTCCCTCGGTCCGT	||||||o.o|||||..|||||	TGGCATGAGGGGAGA-AGGCA	TGCCTGGCTCCCTGTATGCCA
ath-miR865-3p	AT4G17770.1	9.5	-22.4	0.7	2659	2	2	1	0	2	1	target cleavage	AACCTATTTAAACTCCTTTTT	..|||||.o|||||||.o|..	-AGGATATGTTTGAGGTGAT-	TTTTTCCTCAAATTTATCCAA
ath-miR870	AT4G18120.1	5.5	-24.5	0.7	983	3	0	1	0	1	0	target cleavage	CTA-GCTTCTTTGTGGTTTAAT	|||.||.o||||||||||||..	GATACG-GGAAACACCAAATA-	TAATTTGGTGTTTCTTCGATC
ath-miR870	AT4G18120.2	5.5	-24.5	0.7	834	3	0	1	0	1	0	target cleavage	CTA-GCTTCTTTGTGGTTTAAT	|||.||.o||||||||||||..	GATACG-GGAAACACCAAATA-	TAATTTGGTGTTTCTTCGATC
ath-miR865-3p	AT4G18500.1	7	-22.2	0.7	90	0	2	2	0	1	2	target cleavage	AACCTATTTAAACTCCTTTTT	.||.||oo|||||||||.oo|	ATGTATGGATTTGAGGATGGA	TTTTTCCTCAAATTTATCCAA
ath-miR854b	AT4G19330.1	5.5	-33.1	0.7	823	2	1	1	0	0	2	target cleavage	GAGGAGGAGGGATAGGAGTAG	..|||.||||||||o|||o|o	#NAME?	GATGAGGATAGGGAGGAGGAG
ath-miR854c	AT4G19330.1	5.5	-33.1	0.7	823	2	1	1	0	0	2	target cleavage	GAGGAGGAGGGATAGGAGTAG	..|||.||||||||o|||o|o	#NAME?	GATGAGGATAGGGAGGAGGAG
ath-miR863-5p	AT4G19460.1	7.5	-24.3	0.7	576	3	1	3	0	0	2	target cleavage	TAACT-CTA-GTTGTTCTGTATT	..||o.|o|.|||||||o|||oo	#NAME?	TTATGTCTTGTTGATCTCAAT
ath-miR780.1	AT4G20440.1	8	-32.1	0.7	425	1	2	2	0	1	2	target cleavage	TGGACGAGTTGTCGACGATCT	o|o.||||.o||||||||o..	GCTGGCTCTGCAGCTGCTGT-	TCTAGCAGCTGTTGAGCAGGT
ath-miR780.1	AT4G20440.2	8	-32.1	0.7	421	1	2	2	0	1	2	target cleavage	TGGACGAGTTGTCGACGATCT	o|o.||||.o||||||||o..	GCTGGCTCTGCAGCTGCTGT-	TCTAGCAGCTGTTGAGCAGGT
ath-miR780.1	AT4G20440.3	8	-32.1	0.7	428	1	2	2	0	1	2	target cleavage	TGGACGAGTTGTCGACGATCT	o|o.||||.o||||||||o..	GCTGGCTCTGCAGCTGCTGT-	TCTAGCAGCTGTTGAGCAGGT
ath-miR780.1	AT4G20440.4	8	-32.1	0.7	409	1	2	2	0	1	2	target cleavage	TGGACGAGTTGTCGACGATCT	o|o.||||.o||||||||o..	GCTGGCTCTGCAGCTGCTGT-	TCTAGCAGCTGTTGAGCAGGT
ath-miR777	AT4G20715.1	8.5	-28.1	0.7	93	0	1	1	1	1	3	target cleavage	TTCGTTGCTTTGAGTTACG-CAT	|||o||||||o||||o|.o.||.	AAGTAACGAAGCTCAGTCTAGTC	TACGCATTGAGTTTCGTTGCTT
ath-miR777	AT4G20730.1	8.5	-28.1	0.7	188	0	1	1	1	1	3	target cleavage	TTCGTTGCTTTGAGTTACG-CAT	|||o||||||o||||o|.o.||.	AAGTAACGAAGCTCAGTCTAGTC	TACGCATTGAGTTTCGTTGCTT
ath-miR831	AT4G20930.1	8	-28.7	0.7	1011	1	0	0	1	1	3	target cleavage	GTTCTTCT-CATGCTTCT-CTAGT	||||||||.||o|||o||.|o.||	CAAGAAGATGTGCGAGGAAGGACA	TGATCTCTTCGTACTCTTCTTG
ath-miR1886.2	AT4G21270.1	6	-25	0.7	134	0	0	4	1	0	2	target cleavage	GGTTAGTTTCTAAAGTAG-AGT	o|||||oo||||||o||o.||o	TCAATCGGAGATTTTATTGTCG	TGAGATGAAATCTTTGATTGG
ath-miR161.2	AT4G21670.1	7	-25.6	0.7	1411	2	1	0	0	1	2	target cleavage	ATCAGTGA-AAGTTACGTAACT	.|||||||.|||||||oo||..	AAGTCACTGTTCAATGTGTTT-	TCAATGCATTGAAAGTGACTA
ath-miR773	AT4G21770.1	9	-27.8	0.7	688	1	2	2	0	1	3	target cleavage	CTCTGTTTTCGACCTTCGTTT	|o|||.|.o|o|||oo|||..	GGGACTACGGTTGGGGGCAC-	TTTGCTTCCAGCTTTTGTCTC
ath-miR867	AT4G21900.1	7.5	-24.2	0.7	495	0	2	1	1	1	1	target cleavage	AAGGATTATTTGGTACA-AGTT	.|||||||o||o|||.|.|||.	GTCCTAATGAATCATCTGTCAC	TTGAACATGGTTTATTAGGAA
ath-miR775	AT4G22110.1	9	-29.7	0.7	771	0	1	2	1	1	3	target cleavage	ACCGTGACGATCTGTA-GCTT	|||oo|||o|o|||.|.||o.	TGGTGCTGTTGGACTTGCGGT	TTCGATGTCTAGCAGTGCCA
ath-miR775	AT4G22110.2	9	-29.7	0.7	772	0	1	2	1	1	3	target cleavage	ACCGTGACGATCTGTA-GCTT	|||oo|||o|o|||.|.||o.	TGGTGCTGTTGGACTTGCGGT	TTCGATGTCTAGCAGTGCCA
ath-miR168b	AT4G23000.1	7.5	-34.4	0.7	3314	2	1	1	0	1	2	target cleavage	AAGGGCTGGACGTGGTTCGCT	.|||o|.||||||o||||o..	ATCCTG-CCTGCATCAAGTA-	TCGCTTGGTGCAGGTCGGGAA
ath-miR413	AT4G23100.1	8.5	-26.4	0.7	1491	1	3	1	0	1	2	target cleavage	CACGTCTTGTTCTCTTTGATA	..|||||o.o|||||.o|||.	#NAME?	ATAGTTTCTCTTGTTCTGCAC
ath-miR413	AT4G23100.2	8.5	-26.4	0.7	1491	1	3	1	0	1	2	target cleavage	CACGTCTTGTTCTCTTTGATA	..|||||o.o|||||.o|||.	#NAME?	ATAGTTTCTCTTGTTCTGCAC
ath-miR830	AT4G23130.1	5.5	-23.4	0.7	1717	1	2	1	0	0	2	target cleavage	GTGAAGAAGAGTTTTATCAAT	..||||.|o||o|o|||||||	#NAME?	TAACTATTTTGAGAAGAAGTG
ath-miR830	AT4G23130.2	5.5	-23.3	0.7	1729	1	2	1	0	0	2	target cleavage	GTGAAGAAGAGTTTTATCAAT	..||||.|o||o|o|||||||	#NAME?	TAACTATTTTGAGAAGAAGTG
ath-miR869.2	AT4G23980.1	10	-28.3	0.7	228	0	2	2	1	1	3	target cleavage	CAGTTGATAGAGTTGT-GGTCT	.||o|||o|o|||o|..||o|.	TTCGACTGTTTCAGCTTCCGGT	TCTGGTGTTGAGATAGTTGAC
ath-miR869.2	AT4G23980.2	10	-28.3	0.7	307	0	2	2	1	1	3	target cleavage	CAGTTGATAGAGTTGT-GGTCT	.||o|||o|o|||o|..||o|.	TTCGACTGTTTCAGCTTCCGGT	TCTGGTGTTGAGATAGTTGAC
ath-miR1886.1	AT4G24020.1	7	-27.2	0.7	30	2	3	0	0	0	2	target cleavage	CTAAAGT-AGAGTGAAGAGAGT	..||||..||||o|||||||o.	#NAME?	TGAGAGAAGTGAGATGAAATC
ath-miR170	AT4G24060.1	7.5	-27.8	0.7	187	2	2	1	0	1	1	target cleavage	CTATAACTGTGCCGAGTTAGT	..|||.||o||||||||o|..	-CTATGGATACGGCTCAGTG-	TGATTGAGCCGTGTCAATATC
ath-miR447a	AT4G24900.1	6.5	-29.7	0.7	856	1	2	3	0	0	2	target cleavage	GTTGTTTTGTAGAGCAGGGGTT	oo||..|o|||o||||||o||.	TGACT-AGCATTTCGTCCTCAC	TTGGGGACGAGATGTTTTGTTG
ath-miR447a	AT4G24972.1	7	-29.7	0.7	254	1	2	4	0	0	2	target cleavage	GTTGTTTTGTAGAGCAGGGGTT	|oo||.oo|.|||||||o||o.	CGGCATGGC-TCTCGTCTCCGT	TTGGGGACGAGATGTTTTGTTG
ath-miR834	AT4G25350.1	8.5	-31.6	0.7	1785	1	2	1	0	1	3	target cleavage	AATGGTGGCGATGACGATGGT	..||||o||o|o|||||.|o.	#NAME?	TGGTAGCAGTAGCGGTGGTAA
ath-miR780.2	AT4G26250.1	7	-27.2	0.7	869	1	3	2	0	0	2	target cleavage	TACGGTCTATAAGTGCTTCTT	..|o.o||||||o|o|||||.	#NAME?	TTCTTCGTGAATATCTGGCAT
ath-miR835-5p	AT4G26380.1	8	-23.6	0.7	575	1	1	4	1	0	2	target cleavage	CTAT-TTCTTGTATAC-GTTCTT	||.o.o||o|o||o||.|||||o	GAGGTGAGGATATGTGTCAAGAG	TTCTTGCATATGTTCTTTATC
ath-miR859	AT4G26440.1	7	-27.4	0.7	974	2	1	2	0	0	3	target cleavage	AAACTGAAGTGTTGTCTCTCT	..||||.|o||o|oo|||||o	#NAME?	TCTCTCTGTTGTGAAGTCAAA
ath-miR865-5p	AT4G26600.1	7	-23.5	0.7	467	0	3	2	0	1	1	target cleavage	GAGTTAATCTAGGTTTAAGTA	|||.o.|o||||||||.||o.	CTCTGGTGGATCCAAACTCGA	ATGAATTTGGATCTAATTGAG
ath-miR834	AT4G27320.1	7.5	-31.8	0.7	942	1	1	5	0	1	1	target cleavage	AATGGTGGCGATGACGATGGT	..|ooo|o|||o|||||.||o	#NAME?	TGGTAGCAGTAGCGGTGGTAA
ath-miR156e	AT4G27480.1	5	-29.3	0.7	370	3	2	0	0	0	0	target cleavage	CAC-GAGTGAGAGAAGACAGT	..|.|||.||||||||||||.	#NAME?	TGACAGAAGAGAGTGAGCAC
ath-miR156g	AT4G27480.1	5	-29.6	0.7	370	3	2	0	0	0	0	target cleavage	CAC-GAGTGAGAGAAGACAGC	..|.|||.||||||||||||.	#NAME?	CGACAGAAGAGAGTGAGCAC
ath-miR156a	AT4G27480.1	5	-29.3	0.7	370	3	2	0	0	0	0	target cleavage	CAC-GAGTGAGAGAAGACAGT	..|.|||.||||||||||||.	#NAME?	TGACAGAAGAGAGTGAGCAC
ath-miR156b	AT4G27480.1	5	-29.3	0.7	370	3	2	0	0	0	0	target cleavage	CAC-GAGTGAGAGAAGACAGT	..|.|||.||||||||||||.	#NAME?	TGACAGAAGAGAGTGAGCAC
ath-miR156e	AT4G27480.2	5	-29.3	0.7	435	3	2	0	0	0	0	target cleavage	CAC-GAGTGAGAGAAGACAGT	..|.|||.||||||||||||.	#NAME?	TGACAGAAGAGAGTGAGCAC
ath-miR156g	AT4G27480.2	5	-29.6	0.7	435	3	2	0	0	0	0	target cleavage	CAC-GAGTGAGAGAAGACAGC	..|.|||.||||||||||||.	#NAME?	CGACAGAAGAGAGTGAGCAC
ath-miR156a	AT4G27480.2	5	-29.3	0.7	435	3	2	0	0	0	0	target cleavage	CAC-GAGTGAGAGAAGACAGT	..|.|||.||||||||||||.	#NAME?	TGACAGAAGAGAGTGAGCAC
ath-miR156b	AT4G27480.2	5	-29.3	0.7	435	3	2	0	0	0	0	target cleavage	CAC-GAGTGAGAGAAGACAGT	..|.|||.||||||||||||.	#NAME?	TGACAGAAGAGAGTGAGCAC
ath-miR857	AT4G27820.1	7	-24.1	0.7	1204	1	1	2	1	0	2	target cleavage	TATGTGG-AAGTTGT-ATGTTTT	o|||o|..|||o|||.|||||o|	GTACGCGATTCGACACTACAAGA	TTTTGTATGTTGAAGGTGTAT
ath-miR396b	AT4G28030.1	6	-27	0.7	632	0	1	2	1	0	2	target cleavage	TTCAAGTTCTTTCGAC-ACCTT	||||.o||||o||o||.||||o	AAGTCTAAGAGAGTTGCTGGAG	TTCCACAGCTTTCTTGAACTT
ath-miR396b	AT4G28030.2	6	-27	0.7	632	0	1	2	1	0	2	target cleavage	TTCAAGTTCTTTCGAC-ACCTT	||||.o||||o||o||.||||o	AAGTCTAAGAGAGTTGCTGGAG	TTCCACAGCTTTCTTGAACTT
ath-miR777	AT4G28320.1	6	-28.2	0.7	408	0	1	2	0	1	2	target cleavage	TTCGTTGCTTTGAGTTACGCAT	|||.||||o||||||o|.o||o	AAGGAACGGAACTCAGTTTGTG	TACGCATTGAGTTTCGTTGCTT
ath-miR447a	AT4G28780.1	6.5	-29.5	0.7	532	1	2	5	0	0	1	target cleavage	GTTGTTTTGTAGAGCAGGGGTT	.||ooooo|.||||||||o||.	AAATGGGGC-TCTCGTCCTCAT	TTGGGGACGAGATGTTTTGTTG
ath-miR396a	AT4G28970.1	8.5	-27.7	0.7	655	2	1	1	1	0	3	target cleavage	GTCAAGTT-CTTTCGACAC-CTT	..||||||.|o|o||||||.|oo	#NAME?	TTCCACAGCTTTCTTGAACTG
ath-miR780.1	AT4G29150.1	8.5	-32.3	0.7	274	3	2	1	0	1	1	target cleavage	TGGACGA-GTTGTCGACGATCT	..||||..|o|||||||||o..	-GCTGCCGCGACAGCTGCTGC-	TCTAGCAGCTGTTGAGCAGGT
ath-miR836	AT4G29950.1	7	-34.2	0.7	2670	1	2	2	0	1	1	target cleavage	GGTGCGTAGTTTCCTTTGTGTCCT	o|o.|||.|||||||o||||||..	TCGGGCAGCAAAGGAGACACAGA-	TCCTGTGTTTCCTTTGATGCGTGG
ath-miR836	AT4G29950.2	7	-34.2	0.7	2663	1	2	2	0	1	1	target cleavage	GGTGCGTAGTTTCCTTTGTGTCCT	o|o.|||.|||||||o||||||..	TCGGGCAGCAAAGGAGACACAGA-	TCCTGTGTTTCCTTTGATGCGTGG
ath-miR447a	AT4G30130.1	7.5	-29.4	0.7	1919	2	3	1	0	0	2	target cleavage	GTTGTT-TTGTAGAGCAGGGGTT	..|||..|||o|||o||||o||.	#NAME?	TTGGGGACGAGATGTTTTGTTG
ath-miR172e	AT4G30160.1	5	-28.3	0.7	771	0	3	2	0	0	1	target cleavage	TACGTCGTAGTAGTTCTAAGG	o||.||o|.|||||o|||||.	GTGGAGTAGCATCAGGATTCA	GGAATCTTGATGATGCTGCAT
ath-miR782	AT4G30470.1	8	-26.9	0.7	854	1	1	2	1	1	1	target cleavage	TTCTTGTAGGTTCC-ACAAACA	.|||o|||o|o|||.|||||..	TAGAGCATTCGAGGATGTTTC-	ACAAACACCTTGGATGTTCTT
ath-miR447a	AT4G30480.1	9	-29.4	0.7	1	2	0	2	0	2	2	target cleavage	GTTGTTTTGTAGAGCAGGGGTT	.|||||oo|||||o|.|||o..	-AACAAGGCATCTTGACCCTT-	TTGGGGACGAGATGTTTTGTTG
ath-miR447a	AT4G30480.2	9	-29.4	0.7	1	2	0	2	0	2	2	target cleavage	GTTGTTTTGTAGAGCAGGGGTT	.|||||oo|||||o|.|||o..	-AACAAGGCATCTTGACCCTT-	TTGGGGACGAGATGTTTTGTTG
ath-miR447a	AT4G30480.3	9	-29.7	0.7	7	1	1	2	0	2	2	target cleavage	GTTGTTTTGTAGAGCAGGGGTT	.|||||oo|||||o|.|||o..	AAACAAGGCATCTTGACCCTT-	TTGGGGACGAGATGTTTTGTTG
ath-miR859	AT4G30870.1	6.5	-27.5	0.7	1706	2	1	1	0	1	1	target cleavage	AAACTGAAGTGTTGTCTCTCT	.|||.o|||||o|||||||..	CTTG-TTTCACGACAGAGAT-	TCTCTCTGTTGTGAAGTCAAA
ath-miR852	AT4G30960.1	9	-27.4	0.7	419	1	2	2	1	1	1	target cleavage	GTCTTGATTCCGCGAATAGAA	..||o|||o||||o.|.|||.	#NAME?	AAGATAAGCGCCTTAGTTCTG
ath-miR830	AT4G31200.1	6	-23.3	0.7	27	1	1	2	1	0	1	target cleavage	GTGAAGAAGAGTTTTATCAAT	..o|||||||||o||.||||o	#NAME?	TAACTATTTTGAGAAGAAGTG
ath-miR830	AT4G31200.2	6	-23.3	0.7	33	1	1	2	1	0	1	target cleavage	GTGAAGAAGAGTTTTATCAAT	..o|||||||||o||.||||o	#NAME?	TAACTATTTTGAGAAGAAGTG
ath-miR830	AT4G31200.3	6	-23.3	0.7	27	1	1	2	1	0	1	target cleavage	GTGAAGAAGAGTTTTATCAAT	..o|||||||||o||.||||o	#NAME?	TAACTATTTTGAGAAGAAGTG
ath-miR396b	AT4G31410.1	5	-26.8	0.7	1104	0	0	0	1	1	1	target cleavage	TTCAAGTTCTTTCGACACCTT	|||||||||||o||.||.|||	AAGTTCAAGAAGGC-GTCGAA	TTCCACAGCTTTCTTGAACTT
ath-miR396b	AT4G31410.2	5	-26.8	0.7	1095	0	0	0	1	1	1	target cleavage	TTCAAGTTCTTTCGACACCTT	|||||||||||o||.||.|||	AAGTTCAAGAAGGC-GTCGAA	TTCCACAGCTTTCTTGAACTT
ath-miR447c	AT4G31480.1	6	-29.4	0.7	2433	1	2	2	0	1	0	target cleavage	GTTGTT-TTCTACAGCAGGGGTT	.||||..|||o||||||||.||o	AAACATCAAGGTGTCGTCCACAG	TTGGGGACGACATCTTTTGTTG
ath-miR162b	AT4G31540.1	8	-29.4	0.7	2635	1	1	0	1	1	2	target cleavage	GACCTACGTCTCCA-AATAGCT	|||||.||||||||.||o|o..	CTGGAAGCAGAGGTATTGTTA-	TCGATAAACCTCTGCATCCAG
ath-miR413	AT4G31615.1	9	-26.6	0.7	529	2	2	0	0	1	3	target cleavage	CACGT-CTTGTTCTCTTTGATA	..||..||||o|||||.o||o|	#NAME?	ATAGTTTCTCTTGTTCTGCAC
ath-miR159c	AT4G31670.1	6.5	-30.4	0.7	964	1	2	1	1	0	1	target cleavage	TCCTCGAG-GGAAGTTAG-GTTT	.||||.||.|||||||||.||oo	TGGAGGTCTCCTTCAATCACAGG	TTTGGATTGAAGGGAGCTCCT
ath-miR417	AT4G31770.1	8.5	-25.9	0.7	242	1	1	1	1	2	0	target cleavage	AGCTTGTTTAAGTGATG-GAAG	.||||||o||||||.||.||..	ACGAACAGATTCACAACACTA-	GAAGGTAGTGAATTTGTTCGA
ath-miR777	AT4G32200.1	8.5	-28.1	0.7	1866	0	1	1	1	1	3	target cleavage	TTCGTTGCTTTGAGTTACG-CAT	|||o||||||o||||o|.o.||.	AAGTAACGAAGCTCAGTCTAGTC	TACGCATTGAGTTTCGTTGCTT
ath-miR776	AT4G32420.1	8.5	-24.6	0.7	1604	1	2	3	0	1	2	target cleavage	TTGTAGT-TATCTTCTGAATCT	.o||||..o|o||||.|||o|o	TGCATCTCGTGGAAGCCTTGGG	TCTAAGTCTTCTATTGATGTT
ath-miR776	AT4G32420.2	8.5	-24.6	0.7	1518	1	2	3	0	1	2	target cleavage	TTGTAGT-TATCTTCTGAATCT	.o||||..o|o||||.|||o|o	TGCATCTCGTGGAAGCCTTGGG	TCTAAGTCTTCTATTGATGTT
ath-miR839	AT4G32770.1	7.5	-29.2	0.7	893	1	1	3	0	2	0	target cleavage	CCCTTGCTACTTTCCAACCAT	.||oo||o|||||||||.|..	TGGGGCGGTGAAAGGTTTGA-	TACCAACCTTTCATCGTTCCC
ath-miR780.2	AT4G32880.1	7.5	-27.2	0.7	2237	1	2	1	0	1	2	target cleavage	TACGGTCTATAAGTGCTTCTT	..|||o||.|||||o|.o|||	#NAME?	TTCTTCGTGAATATCTGGCAT
ath-miR396b	AT4G32880.1	8.5	-27.1	0.7	2797	1	3	1	1	0	2	target cleavage	TTCAAGTTCTTTCGACA-CCTT	..||.|o||||o|||||.||o.	#NAME?	TTCCACAGCTTTCTTGAACTT
ath-miR870	AT4G33120.1	7	-24.6	0.7	331	2	2	0	0	1	1	target cleavage	CTAGCTTCTTTGTGGTTTAAT	..|.|||||||||o|||||..	-TTGGAAGAAACATCAAATA-	TAATTTGGTGTTTCTTCGATC
ath-miR869.2	AT4G33330.1	7.5	-28.4	0.7	132	1	1	1	0	1	3	target cleavage	CAGTT-GATAGAGTTGTGGTCT	.|||o.||||o|||o||.|o||	ATCAGTCTATTTCAGCAGCGGA	TCTGGTGTTGAGATAGTTGAC
ath-miR869.2	AT4G33330.2	7.5	-28.4	0.7	132	1	1	1	0	1	3	target cleavage	CAGTT-GATAGAGTTGTGGTCT	.|||o.||||o|||o||.|o||	ATCAGTCTATTTCAGCAGCGGA	TCTGGTGTTGAGATAGTTGAC
ath-miR408	AT4G34260.1	7.5	-34.5	0.7	2439	3	0	1	0	0	4	target cleavage	CGG-TCCC-TTCTCCGTCACGTA	||o.||||.|||o|||o|||oo.	GCTAAGGGCAAGGGGCGGTGTG-	ATGCACTGCCTCTTCCCTGGC
ath-miR780.1	AT4G34610.1	4.5	-32.3	0.7	769	1	1	1	0	1	0	target cleavage	TGGACGAGTTGTCGACGATCT	o|..|||||||||||.|||||	GCG-GCTCAACAGCTTCTAGA	TCTAGCAGCTGTTGAGCAGGT
ath-miR780.1	AT4G34610.2	4.5	-32.3	0.7	712	1	1	1	0	1	0	target cleavage	TGGACGAGTTGTCGACGATCT	o|..|||||||||||.|||||	GCG-GCTCAACAGCTTCTAGA	TCTAGCAGCTGTTGAGCAGGT
ath-miR171c	AT4G34720.1	9	-30.5	0.7	236	1	1	2	0	1	4	target cleavage	GCACTATAACCGTGCCGAGTT	.|||o|o||||ooo||||o..	AGTGGTGTTGGTGTGGCTTC-	TTGAGCCGTGCCAATATCACG
ath-miR865-3p	AT4G34830.1	7.5	-22.2	0.7	2423	1	3	1	0	1	1	target cleavage	AACCTATTTAAACTCCTTTTT	..||||o|.|||||||.||o.	#NAME?	TTTTTCCTCAAATTTATCCAA
ath-miR780.2	AT4G34940.1	6.5	-27.3	0.7	852	0	2	3	0	0	3	target cleavage	TACGGTCTATAAGTGCTTCTT	o||o||.o|o||oo||||||.	GTGTCAAGTGTTTGCGAAGAT	TTCTTCGTGAATATCTGGCAT
ath-miR779.1	AT4G35070.1	9	-29.2	0.7	1189	2	1	4	0	0	4	target cleavage	TACTCGTC-GTTGTATCGTCTT	..|o|o||.oo||o|o||||oo	#NAME?	TTCTGCTATGTTGCTGCTCAT
ath-miR779.1	AT4G35070.2	9	-29.2	0.7	1112	2	1	4	0	0	4	target cleavage	TACTCGTC-GTTGTATCGTCTT	..|o|o||.oo||o|o||||oo	#NAME?	TTCTGCTATGTTGCTGCTCAT
ath-miR863-3p	AT4G35110.4	6.5	-25.8	0.7	87	1	2	1	1	0	1	target cleavage	TAATACAGAACAACGAGAGTT	..|||||o||||||o||.||.	#NAME?	TTGAGAGCAACAAGACATAAT
ath-miR854d	AT4G35120.1	4.5	-32.9	0.7	327	1	1	1	0	0	2	target cleavage	GAGGAGGAGGGATAGGAGTAG	|||o||||.|o|||||||o|.	CTCTTCCT-CTTATCCTCGTA	GATGAGGATAGGGAGGAGGAG
ath-miR854a	AT4G35120.1	4.5	-32.9	0.7	327	1	1	1	0	0	2	target cleavage	GAGGAGGAGGGATAGGAGTAG	|||o||||.|o|||||||o|.	CTCTTCCT-CTTATCCTCGTA	GATGAGGATAGGGAGGAGGAG
ath-miR160a	AT4G35390.1	8	-35.1	0.7	993	1	2	2	0	1	2	target cleavage	ACCGTATGTCCCTCGGTCCGT	.||o.|||o|||||o.o|||.	AGGT-TACGGGGAGTGGGGCC	TGCCTGGCTCCCTGTATGCCA
ath-miR160b	AT4G35390.1	8	-35.1	0.7	993	1	2	2	0	1	2	target cleavage	ACCGTATGTCCCTCGGTCCGT	.||o.|||o|||||o.o|||.	AGGT-TACGGGGAGTGGGGCC	TGCCTGGCTCCCTGTATGCCA
ath-miR843	AT4G35470.1	6	-28.4	0.7	1247	0	1	2	1	0	2	target cleavage	AGGTTACTTCGAGCTG-GATTT	||o||.||||||||||.o|o|o	TCTAAAGAAGCTCGACGTTGAG	TTTAGGTCGAGCTTCATTGGA
ath-miR834	AT4G35620.1	8.5	-31.6	0.7	1151	1	1	1	1	1	2	target cleavage	AATGGTGGCGATGA-CGATGGT	..||||o||o||||.||.o|||	#NAME?	TGGTAGCAGTAGCGGTGGTAA
ath-miR426	AT4G36580.1	9	-24	0.7	468	1	1	2	1	1	2	target cleavage	GCATTCCTGTTTAAA-GGTTTT	..|o||||oo||||..|||o||	#NAME?	TTTTGGAAATTTGTCCTTACG
ath-miR167c	AT4G36960.1	7	-29.9	0.7	976	1	2	0	1	0	2	target cleavage	GTTCTAGT-ACGACC-GTCGAAT	|||||||..||o|||.|o||||.	CAAGATCTTTGTTGGACGGCTTC	TAAGCTGCCAGCATGATCTTG
ath-miR167c	AT4G36960.2	7	-29.9	0.7	1086	1	2	0	1	0	2	target cleavage	GTTCTAGT-ACGACC-GTCGAAT	|||||||..||o|||.|o||||.	CAAGATCTTTGTTGGACGGCTTC	TAAGCTGCCAGCATGATCTTG
ath-miR865-3p	AT4G37160.1	7.5	-22.4	0.7	979	1	2	1	1	1	0	target cleavage	AACCTATTTAAACT-CCTTTTT	..||||o|||||||.||.|||.	#NAME?	TTTTTCCTCAAATTTATCCAA
ath-miR847	AT4G37180.1	6	-28.3	0.7	1051	0	2	2	1	0	1	target cleavage	GTAGTTCTTCTTCTCCTCACT	.||.|o||o||o|||||.|||	GATGAGGAGGAGGAGGA-TGA	TCACTCCTCTTCTTCTTGATG
ath-miR847	AT4G37180.2	6	-28.3	0.7	1072	0	2	2	1	0	1	target cleavage	GTAGTTCTTCTTCTCCTCACT	.||.|o||o||o|||||.|||	GATGAGGAGGAGGAGGA-TGA	TCACTCCTCTTCTTCTTGATG
ath-miR854d	AT4G37830.1	6	-33	0.7	288	1	3	0	0	1	0	target cleavage	GAGGAGGAGGGATAGGAGTAG	..||||||.|||||||.|||.	#NAME?	GATGAGGATAGGGAGGAGGAG
ath-miR854a	AT4G37830.1	6	-33	0.7	288	1	3	0	0	1	0	target cleavage	GAGGAGGAGGGATAGGAGTAG	..||||||.|||||||.|||.	#NAME?	GATGAGGATAGGGAGGAGGAG
ath-miR776	AT4G38230.1	7	-24.6	0.7	364	0	1	2	0	1	3	target cleavage	TTGTAGTTATCTTCTGAATCT	o|o|||||.o|||||o.|o||	GATATCAAAGGAAGATGTGGA	TCTAAGTCTTCTATTGATGTT
ath-miR156e	AT4G38350.1	6	-29.3	0.7	893	1	2	0	0	1	1	target cleavage	CACGAG-TGAGAGAAGACAGT	.|||||.|||||||.||||o.	ATGCTCAACTCTCTCCTGTTC	TGACAGAAGAGAGTGAGCAC
ath-miR156g	AT4G38350.1	6	-29.4	0.7	893	1	2	0	0	1	1	target cleavage	CACGAG-TGAGAGAAGACAGC	.|||||.|||||||.||||o.	ATGCTCAACTCTCTCCTGTTC	CGACAGAAGAGAGTGAGCAC
ath-miR156c	AT4G38350.1	6	-29.3	0.7	893	1	2	0	0	1	1	target cleavage	CACGAG-TGAGAGAAGACAGT	.|||||.|||||||.||||o.	ATGCTCAACTCTCTCCTGTTC	TGACAGAAGAGAGTGAGCAC
ath-miR413	AT4G38590.1	10	-26.5	0.7	2446	3	1	2	0	1	3	target cleavage	CACGTC-TTGTTCTCTTTGATA	..|o||.|o|o||o||o|||..	-AGTAGTAGCGAGGGAGACTT-	ATAGTTTCTCTTGTTCTGCAC
ath-miR413	AT4G38590.2	10	-26.5	0.7	2418	3	1	2	0	1	3	target cleavage	CACGTC-TTGTTCTCTTTGATA	..|o||.|o|o||o||o|||..	-AGTAGTAGCGAGGGAGACTT-	ATAGTTTCTCTTGTTCTGCAC
ath-miR408	AT4G38600.1	5.5	-34.5	0.7	1930	0	1	1	0	1	2	target cleavage	CGGTCCCTTCTCCGTCACGTA	|o.|||||||o||o|||.|||	GTGAGGGAAGGGGTAGTCCAT	ATGCACTGCCTCTTCCCTGGC
ath-miR396a	AT4G38600.1	6.5	-27.6	0.7	5262	2	0	3	0	0	3	target cleavage	GTCAAGT-TCTTTCGACACCTT	oo|.||o.|||o||o|||||o|	TGG-TCGTAGAGAGTTGTGGGA	TTCCACAGCTTTCTTGAACTG
ath-miR408	AT4G38600.2	5.5	-34.5	0.7	1890	0	1	1	0	1	2	target cleavage	CGGTCCCTTCTCCGTCACGTA	|o.|||||||o||o|||.|||	GTGAGGGAAGGGGTAGTCCAT	ATGCACTGCCTCTTCCCTGGC
ath-miR396a	AT4G38600.2	6.5	-27.6	0.7	5168	2	0	3	0	0	3	target cleavage	GTCAAGT-TCTTTCGACACCTT	oo|.||o.|||o||o|||||o|	TGG-TCGTAGAGAGTTGTGGGA	TTCCACAGCTTTCTTGAACTG
ath-miR395f	AT4G38620.1	6	-31.9	0.7	120	2	2	0	0	0	2	target cleavage	CTCA-GGGG-GGTTTGTGAAGTC	.|||.||||.|||||oo|||||.	AAGTGCCCCACCAAATGCTTCAA	CTGAAGTGTTTGGGGGGACTC
ath-miR395b	AT4G38620.1	6	-31.9	0.7	120	2	2	0	0	0	2	target cleavage	CTCA-GGGG-GGTTTGTGAAGTC	.|||.||||.|||||oo|||||.	AAGTGCCCCACCAAATGCTTCAA	CTGAAGTGTTTGGGGGGACTC
ath-miR413	AT4G38950.2	9.5	-26.5	0.7	28	2	2	1	0	1	3	target cleavage	CACGTC-TTGTTCTCTTTGATA	..||||.|o||o|||o||.|o.	#NAME?	ATAGTTTCTCTTGTTCTGCAC
ath-miR171c	AT4G39403.1	9.5	-30.5	0.7	367	0	2	1	3	0	1	target cleavage	GCACTATAACCGTG-C-C-GAGTT	.|||||o|||||o|.|.|.||||.	GGTGATGTTGGCGCAGTGTCTCAC	TTGAGCCGTGCCAATATCACG
ath-miR864-5p	AT4G39870.1	5	-26	0.7	928	3	1	0	0	0	1	target cleavage	AAAC-TTCAGTTAGTATGGACT	..||.|||.||||o||||||||	#NAME?	TCAGGTATGATTGACTTCAAA
ath-miR1886.1	AT4G39940.1	6.5	-26.9	0.7	1047	0	1	1	1	1	1	target cleavage	CTAAAGTAGAGTGAAGAGAGT	|||.||o||||o||||..|||	GATGTCGTCTCGCTTCG-TCA	TGAGAGAAGTGAGATGAAATC
ath-miR854d	AT5G01210.1	6	-33.1	0.7	167	1	1	0	1	1	0	target cleavage	GAGGA-GGAGGGATAGGAGTAG	||||..|||||||||.|||.||	CTCCGACCTCCCTATGCTC-TC	GATGAGGATAGGGAGGAGGAG
ath-miR854a	AT5G01210.1	6	-33.1	0.7	167	1	1	0	1	1	0	target cleavage	GAGGA-GGAGGGATAGGAGTAG	||||..|||||||||.|||.||	CTCCGACCTCCCTATGCTC-TC	GATGAGGATAGGGAGGAGGAG
ath-miR834	AT5G01400.1	7	-31.7	0.7	856	2	1	2	1	0	1	target cleavage	AATGGTGGCGATGACGATGGT	..|o|.|||||o||||.|||o	#NAME?	TGGTAGCAGTAGCGGTGGTAA
ath-miR399a	AT5G01430.1	5.5	-30.9	0.7	409	1	3	1	0	0	1	target cleavage	GTCCCGTT-TAGAGGAAACCGT	.||||.|..|||||o||||||o	AAGGGAACCATCTCTTTTGGCG	TGCCAAAGGAGATTTGCCCTG
ath-miR869.1	AT5G01710.1	6	-26.2	0.7	629	1	2	0	0	0	3	target cleavage	GTTGTGGT-CTTAACTTGGTTA	||.|||||.|o||||o|o|||.	CACCACCAGGGATTGGATCAAA	ATTGGTTCAATTCTGGTGTTG
ath-miR869.1	AT5G01712.1	6	-26.2	0.7	629	1	2	0	0	0	3	target cleavage	GTTGTGGT-CTTAACTTGGTTA	||.|||||.|o||||o|o|||.	CACCACCAGGGATTGGATCAAA	ATTGGTTCAATTCTGGTGTTG
ath-miR406	AT5G01730.1	6	-25.3	0.7	318	1	3	2	0	0	1	target cleavage	GACCTAATGTTATCGTAAGAT	..||.||o.|||o|||||||o	#NAME?	TAGAATGCTATTGTAATCCAG
ath-miR396a	AT5G01830.1	7.5	-27.9	0.7	1367	1	2	1	0	1	2	target cleavage	GTCAAGTTCTTTCGACACCTT	..||.||||o|o||.|||||o	#NAME?	TTCCACAGCTTTCTTGAACTG
ath-miR826	AT5G01890.1	6.5	-28.9	0.7	572	1	3	1	0	0	2	target cleavage	GTGCATAGGTTTTGGCCTGAT	..|||.|o|||oo|||||||.	#NAME?	TAGTCCGGTTTTGGATACGTG
ath-miR857	AT5G01990.1	8	-24.2	0.7	1446	1	2	0	0	2	1	target cleavage	TATGTGGAAGTTGTATGTTTT	.|||.||||||o||.||||..	TTACTCCTTCAGCACACAAT-	TTTTGTATGTTGAAGGTGTAT
ath-miR783	AT5G02070.1	3	-27.4	0.7	1167	2	1	0	0	0	0	target repression	CTTGTACTTGCTCGTTTCGAA	||.||..||||||||||||||	GATCA--AACGAGCAAAGCTT	AAGCTTTGCTCGTTCATGTTC
ath-miR827	AT5G02520.1	4.5	-25.8	0.7	1871	1	0	1	1	0	1	target cleavage	TCAAACAACTACCAGTAGATT	o|||||||.||||||.|||o|	GGTTTGTT-ATGGTC-TCTGA	TTAGATGACCATCAACAAACT
ath-miR396a	AT5G02710.1	6	-27.6	0.7	230	1	2	2	0	0	2	target cleavage	GTCAAGT-TCTTTCGACACCTT	.|||.|o.||||o|o||||||o	AAGTGCGTAGAAGGTTGTGGAG	TTCCACAGCTTTCTTGAACTG
ath-miR831	AT5G02830.1	8	-28.8	0.7	2067	1	0	4	0	1	3	target cleavage	GTTCTTC-TCATGCTTCTCTAGT	oo||o||.o||o|||||o.o|||	TGAGGAGTGGTGCGAAGGAGTCA	TGATCTCTTCGTACTCTTCTTG
ath-miR1886.2	AT5G03490.1	4.5	-24.9	0.7	718	0	0	1	2	0	0	target cleavage	GGTTAGTTTCTAAAGTAGAGT	o||||||||||||||.||.||	TCAATCAAAGATTTC-TC-CA	TGAGATGAAATCTTTGATTGG
ath-miR447a	AT5G03690.1	6	-29.4	0.7	690	1	2	2	0	0	2	target cleavage	GTTGTTTTG-TAGAGCAGGGGTT	|||.|o|||.o|||o||o||||.	CAAGAGAACGGTCTTGTTCCCAT	TTGGGGACGAGATGTTTTGTTG
ath-miR447a	AT5G03690.2	6	-29.4	0.7	527	1	2	2	0	0	2	target cleavage	GTTGTTTTG-TAGAGCAGGGGTT	|||.|o|||.o|||o||o||||.	CAAGAGAACGGTCTTGTTCCCAT	TTGGGGACGAGATGTTTTGTTG
ath-miR413	AT5G03780.1	7.5	-26.5	0.7	675	0	3	1	0	1	2	target cleavage	CACGTCTTGTTCTCTTTGATA	.|||o||.||||o||||.|o.	ATGCGGATCAAGGGAAAGTGG	ATAGTTTCTCTTGTTCTGCAC
ath-miR1886.1	AT5G04440.1	5.5	-26.9	0.7	22	1	2	1	1	0	0	target cleavage	CTAAAGTAGAGTGA-AGAGAGT	.o||||.|||||||.||||||.	CGTTTC-TCTCACTCTCTCTCC	TGAGAGAAGTGAGATGAAATC
ath-miR780.2	AT5G04740.1	10.5	-27.3	0.7	231	1	3	1	1	0	4	target cleavage	TACGGTCTATAAGT-GCTTCTT	..|||o||.o|||o.||o||o.	#NAME?	TTCTTCGTGAATATCTGGCAT
ath-miR847	AT5G04800.1	7.5	-28.3	0.7	335	1	1	1	1	1	1	target cleavage	GTAGTTCTTCTTCTCCTCACT	..|||o|||||o|||..||||	#NAME?	TCACTCCTCTTCTTCTTGATG
ath-miR847	AT5G04800.2	7.5	-28.3	0.7	339	1	1	1	1	1	1	target cleavage	GTAGTTCTTCTTCTCCTCACT	..|||o|||||o|||..||||	#NAME?	TCACTCCTCTTCTTCTTGATG
ath-miR847	AT5G04800.3	7.5	-28.3	0.7	337	1	1	1	1	1	1	target cleavage	GTAGTTCTTCTTCTCCTCACT	..|||o|||||o|||..||||	#NAME?	TCACTCCTCTTCTTCTTGATG
ath-miR847	AT5G04800.4	7.5	-28.3	0.7	391	1	1	1	1	1	1	target cleavage	GTAGTTCTTCTTCTCCTCACT	..|||o|||||o|||..||||	#NAME?	TCACTCCTCTTCTTCTTGATG
ath-miR863-5p	AT5G05350.1	8	-24.5	0.7	8	1	2	2	0	0	4	target cleavage	TAACTCTAGTTGTTCTGTATT	.|||||o..oo||||||o|oo	TTTGAGGA-GGCAAGACGTGG	TTATGTCTTGTTGATCTCAAT
ath-miR864-5p	AT5G05540.1	7	-25.9	0.7	820	1	2	0	0	1	2	target cleavage	AAACTT-CAGTTAGTATGGACT	.|||||.||.o|||||o||.||	ATTGAAGGTGGATCATGCCAGA	TCAGGTATGATTGACTTCAAA
ath-miR864-5p	AT5G05540.2	7	-25.9	0.7	820	1	2	0	0	1	2	target cleavage	AAACTT-CAGTTAGTATGGACT	.|||||.||.o|||||o||.||	ATTGAAGGTGGATCATGCCAGA	TCAGGTATGATTGACTTCAAA
ath-miR390b	AT5G05570.1	5.5	-34.2	0.7	2054	0	3	1	0	0	2	target cleavage	CCGCGATAGGGAGGACTCGAA	.|||o|.|||o|||||||o|.	TGCGTTTTCCTTCCTGAGTTC	AAGCTCAGGAGGGATAGCGCC
ath-miR865-3p	AT5G05810.1	7.5	-22.3	0.7	860	1	3	1	0	0	3	target cleavage	AACCTATTTAAACTCCTTTTT	..|||.|o.|||||||oo|o|	#NAME?	TTTTTCCTCAAATTTATCCAA
ath-miR830	AT5G05840.1	8	-23.4	0.7	420	0	2	2	0	1	3	target cleavage	GTGAAGAAGAGTTTTATCAAT	.o||.||||||oo|o|.|||o	AGCTCCTTCTCGGAGTTGTTG	TAACTATTTTGAGAAGAAGTG
ath-miR1887	AT5G06210.1	6.5	-26.4	0.7	511	0	0	3	1	0	3	target cleavage	AGAGAATCTGAGATGAAT-CAT	|o||||o||o|o|||||o.||o	TTTCTTGGATTTTACTTGTGTG	TACTAAGTAGAGTCTAAGAGA
ath-miR447a	AT5G06220.1	6	-29.4	0.7	791	1	1	0	0	1	2	target cleavage	GTTGTTTTGTAGAGCAGGGGTT	|||||||||.|o||||.|||o.	CAACAAAAC-TTTCGTGCCCGC	TTGGGGACGAGATGTTTTGTTG
ath-miR426	AT5G06230.1	6.5	-23.8	0.7	1098	0	3	1	0	0	3	target cleavage	GCATTCCTGTTTAAAGGTTTT	.||||||.o||o||||oo||.	AGTAAGGTTAAGTTTCTGAAC	TTTTGGAAATTTGTCCTTACG
ath-miR426	AT5G06230.2	6.5	-23.8	0.7	1008	0	3	1	0	0	3	target cleavage	GCATTCCTGTTTAAAGGTTTT	.||||||.o||o||||oo||.	AGTAAGGTTAAGTTTCTGAAC	TTTTGGAAATTTGTCCTTACG
ath-miR860	AT5G06400.1	7	-24.9	0.7	931	1	2	2	0	1	1	target cleavage	TATGTATCAGGTTAGATAACT	..|oo|||||||o||.||||.	#NAME?	TCAATAGATTGGACTATGTAT
ath-miR775	AT5G06460.1	8	-29.7	0.7	1334	0	0	2	1	1	3	target cleavage	ACCGTGACGATCTGTAGCTT	|||||o||o|o|o||..||o	TGGCATTGTTGGGCAG-GAG	TTCGATGTCTAGCAGTGCCA
ath-miR169b	AT5G06510.1	5	-32.8	0.7	1068	1	3	0	0	0	1	target cleavage	GGCCGTTCAGTAGGAACCGAC	..|||||.|||||o||||||.	#NAME?	CAGCCAAGGATGACTTGCCGG
ath-miR169b	AT5G06510.2	5	-32.8	0.7	1306	1	3	0	0	0	1	target cleavage	GGCCGTTCAGTAGGAACCGAC	..|||||.|||||o||||||.	#NAME?	CAGCCAAGGATGACTTGCCGG
ath-miR169b	AT5G06510.3	5	-32.8	0.7	1229	1	3	0	0	0	1	target cleavage	GGCCGTTCAGTAGGAACCGAC	..|||||.|||||o||||||.	#NAME?	CAGCCAAGGATGACTTGCCGG
ath-miR167c	AT5G06530.1	9	-29.8	0.7	1754	1	1	0	1	2	1	target cleavage	GTTCTAGTACGACCGT-CGAAT	||||||||.|||||o..|||..	CAAGATCAGGCTGGTTTGCTC-	TAAGCTGCCAGCATGATCTTG
ath-miR167c	AT5G06530.2	9	-29.8	0.7	1858	1	1	0	1	2	1	target cleavage	GTTCTAGTACGACCGT-CGAAT	||||||||.|||||o..|||..	CAAGATCAGGCTGGTTTGCTC-	TAAGCTGCCAGCATGATCTTG
ath-miR167c	AT5G06530.3	9	-29.8	0.7	1858	1	1	0	1	2	1	target cleavage	GTTCTAGTACGACCGT-CGAAT	||||||||.|||||o..|||..	CAAGATCAGGCTGGTTTGCTC-	TAAGCTGCCAGCATGATCTTG
ath-miR401	AT5G06570.1	6.5	-31.1	0.7	587	2	1	1	1	0	1	target cleavage	ACAGC-CAGCTGTGGTCAAAGC	..|||.||o||||||o||.|||	#NAME?	CGAAACTGGTGTCGACCGACA
ath-miR401	AT5G06570.2	6.5	-31.1	0.7	587	2	1	1	1	0	1	target cleavage	ACAGC-CAGCTGTGGTCAAAGC	..|||.||o||||||o||.|||	#NAME?	CGAAACTGGTGTCGACCGACA
ath-miR838	AT5G06830.1	8	-25.4	0.7	1168	1	2	4	0	0	3	target cleavage	ACAC-GTTCTTCATCTTCTTTT	.||..o|o|o|||o||o||o|o	AGTCTTAGGGAGTGGAGGAGAG	TTTTCTTCTACTTCTTGCACA
ath-miR397a	AT5G06850.1	6.5	-29.3	0.7	819	0	2	1	1	0	2	target cleavage	GTAGTTGCGACGTG-AGTTACT	.o|||||.|||o||.|||o|||	AGTCAACTCTGTACATCAGTGA	TCATTGAGTGCAGCGTTGATG
ath-miR390b	AT5G07180.1	4.5	-34	0.7	2700	0	1	3	0	0	2	target cleavage	CCGCGATAGGGAGGACTCGAA	||o.o|o|||o||o|||||||	GGTATTGTCCTTCTTGAGCTT	AAGCTCAGGAGGGATAGCGCC
ath-miR857	AT5G07360.1	7.5	-24	0.7	683	1	0	1	0	1	4	target cleavage	TATGTGGAAGTTGTATGTTTT	||||.|||||oo|||.|oo|o	ATAC-CCTTCGGCATCCGGAG	TTTTGTATGTTGAAGGTGTAT
ath-miR857	AT5G07360.2	7.5	-24	0.7	683	1	0	1	0	1	4	target cleavage	TATGTGGAAGTTGTATGTTTT	||||.|||||oo|||.|oo|o	ATAC-CCTTCGGCATCCGGAG	TTTTGTATGTTGAAGGTGTAT
ath-miR172b	AT5G07460.1	7.5	-27.7	0.7	430	1	2	1	0	0	4	target cleavage	TACGTCG-TAGTAGTTCTAAGA	||||||..o|oo|||o|o|||.	ATGCAGAAGTTGTCAGGGTTCA	AGAATCTTGATGATGCTGCAT
ath-miR396b	AT5G07850.1	5	-27	0.7	1309	0	1	2	0	1	1	target cleavage	TTCAAGTTCTTTCGACACCTT	o||||o|.|o|||||.|||||	GAGTTTATGGAAGCTTTGGAA	TTCCACAGCTTTCTTGAACTT
ath-miR396b	AT5G07870.1	5	-27	0.7	1403	0	1	2	0	1	1	target cleavage	TTCAAGTTCTTTCGACACCTT	o||||o|.|o|||||.|||||	GAGTTTATGGAAGCTTTGGAA	TTCCACAGCTTTCTTGAACTT
ath-miR426	AT5G07970.1	9.5	-23.9	0.7	571	0	1	3	0	1	5	target cleavage	GCATTCCTGTTTAAAGGTTTT	.|||o|||o|oo||.o||ooo	AGTAGGGATAGGTTATCAGGG	TTTTGGAAATTTGTCCTTACG
ath-miR838	AT5G08420.1	7.5	-25.6	0.7	144	2	1	1	0	0	4	target cleavage	ACACGTTCTTCATCTTCTTTT	||.||.o||o||o||o||o|.	TG-GC-GGAGGTGGAGGAGAT	TTTTCTTCTACTTCTTGCACA
ath-miR171c	AT5G08470.1	6	-30.3	0.7	1277	1	0	2	0	1	2	target cleavage	GCACTA-TAACCGTGCCGAGTT	o|||o|.||||||||.|||oo|	TGTGGTCATTGGCACAGCTTGA	TTGAGCCGTGCCAATATCACG
ath-miR854d	AT5G09480.1	5	-33.1	0.7	88	0	2	2	0	0	2	target cleavage	GAGGAGGAGGGATAGGAGTAG	.|o|.|||o|||||o|||o||	GTTCGCCTTCCTATTCTCGTC	GATGAGGATAGGGAGGAGGAG
ath-miR854a	AT5G09480.1	5	-33.1	0.7	88	0	2	2	0	0	2	target cleavage	GAGGAGGAGGGATAGGAGTAG	.|o|.|||o|||||o|||o||	GTTCGCCTTCCTATTCTCGTC	GATGAGGATAGGGAGGAGGAG
ath-miR825	AT5G09590.1	6.5	-28.1	0.7	985	2	2	3	0	0	1	target cleavage	CAAGTAC-GTGGAAGAACTCTT	..|.o||.o|||||||||o||o	#NAME?	TTCTCAAGAAGGTGCATGAAC
ath-miR414	AT5G09620.1	7	-27.7	0.7	350	0	1	4	0	1	2	target cleavage	ACTGCTACTACTACTTCTACT	.|oo|o||o|||||o||o.||	CGGTGGTGGTGATGGAGGAGA	TCATCTTCATCATCATCGTCA
ath-miR172b	AT5G09900.1	5.5	-27.7	0.7	638	1	2	1	0	0	2	target cleavage	TACGT-CGTAGTAGTTCTAAGA	o|||..|.|||o||||||||o|	GTGCTTGGATCGTCAAGATTTT	AGAATCTTGATGATGCTGCAT
ath-miR172b	AT5G09900.2	5.5	-27.7	0.7	609	1	2	1	0	0	2	target cleavage	TACGT-CGTAGTAGTTCTAAGA	o|||..|.|||o||||||||o|	GTGCTTGGATCGTCAAGATTTT	AGAATCTTGATGATGCTGCAT
ath-miR172b	AT5G09900.3	5.5	-27.7	0.7	638	1	2	1	0	0	2	target cleavage	TACGT-CGTAGTAGTTCTAAGA	o|||..|.|||o||||||||o|	GTGCTTGGATCGTCAAGATTTT	AGAATCTTGATGATGCTGCAT
ath-miR156h	AT5G09950.1	4.5	-27.6	0.7	11	1	1	1	0	0	2	target cleavage	CACGA-GAGAAAGAAGACAGT	|||o|.|||||||||o|||o.	GTGTTCCTCTTTCTTTTGTTC	TGACAGAAGAAAGAGAGCAC
ath-miR825	AT5G10470.1	5.5	-28.1	0.7	2603	1	2	3	0	0	1	target cleavage	CAAGTACGTGGAAGAACTCTT	..||o.|oo|o||||||||||	#NAME?	TTCTCAAGAAGGTGCATGAAC
ath-miR825	AT5G10470.2	5.5	-28.1	0.7	2589	1	2	3	0	0	1	target cleavage	CAAGTACGTGGAAGAACTCTT	..||o.|oo|o||||||||||	#NAME?	TTCTCAAGAAGGTGCATGAAC
ath-miR863-3p	AT5G10800.1	4.5	-26	0.7	695	1	2	1	0	0	1	target cleavage	TAATACAG-AACAACGAGAGTT	|||o||.|.||||||||o|||.	ATTGTGGCTTTGTTGCTTTCAT	TTGAGAGCAACAAGACATAAT
ath-miR869.1	AT5G11070.1	8	-26.2	0.7	190	0	3	2	0	0	4	target cleavage	GTTGTGGTCTTAACTTGGTTA	||||o|.o.oo||||o|||o.	CAACGCGGTGGTTGAGCCAGA	ATTGGTTCAATTCTGGTGTTG
ath-miR776	AT5G12085.1	7.5	-24.4	0.7	2035	2	1	1	0	1	2	target cleavage	TTGTAGTTATCTTCTGAATCT	..|||o||||||o||o|||..	-CCATTAATAGAGGATTTAA-	TCTAAGTCTTCTATTGATGTT
ath-miR838	AT5G12180.1	6.5	-25.4	0.7	1706	2	2	1	0	0	2	target cleavage	ACACGTTCTTCATCTTCTTTT	..||o..||||||||o|||o|	#NAME?	TTTTCTTCTACTTCTTGCACA
ath-miR396b	AT5G12230.1	7.5	-27	0.7	362	0	2	1	1	0	3	target cleavage	TTCAAGTTCTTTCGACAC-CTT	|o||.|||||o||o||||.|o.	AGGTCCAAGAGAGTTGTGCGGT	TTCCACAGCTTTCTTGAACTT
ath-miR870	AT5G13020.1	8.5	-24.4	0.7	1156	2	1	1	0	1	3	target cleavage	CTAGCTTCTTTGTGGTTTAAT	..|o|||||||o|o||o||..	-CTTGAAGAAATATCAGATG-	TAATTTGGTGTTTCTTCGATC
ath-miR1887	AT5G13485.1	6.5	-26.5	0.7	1695	1	1	1	1	0	2	target cleavage	AGA-GAATCTGAGATGA-ATCAT	|||.|||o||o||||||.|o||.	TCTCCTTGGATTCTACTTTGGTT	TACTAAGTAGAGTCTAAGAGA
ath-miR447a	AT5G13900.1	8.5	-29.6	0.7	92	0	1	5	0	1	3	target cleavage	GTTGTTTTGTAGAGCAGGGGTT	.oo||o|o|o|o||||.o|o||	GGGCAGAGCGTTTCGTGTCTAA	TTGGGGACGAGATGTTTTGTTG
ath-miR447b	AT5G13900.1	8.5	-29.6	0.7	92	0	1	5	0	1	3	target cleavage	GTTGTTTTGTAGAGCAGGGGTT	.oo||o|o|o|o||||.o|o||	GGGCAGAGCGTTTCGTGTCTAA	TTGGGGACGAGATGTTTTGTTG
ath-miR863-5p	AT5G14060.1	8	-24.3	0.7	1445	1	2	2	0	1	2	target cleavage	TAACTCTAGTTGTTCTGTATT	..||||o.||o|||||.||oo	#NAME?	TTATGTCTTGTTGATCTCAAT
ath-miR863-5p	AT5G14060.2	8	-24.3	0.7	1451	1	2	2	0	1	2	target cleavage	TAACTCTAGTTGTTCTGTATT	..||||o.||o|||||.||oo	#NAME?	TTATGTCTTGTTGATCTCAAT
ath-miR865-5p	AT5G14080.1	7.5	-23.4	0.7	1018	3	1	1	0	1	1	target cleavage	GAGTTAATCTAGGTTTAAGTA	..||o||.||||||o||||..	-GCAGTT-GATCCAGATTCT-	ATGAATTTGGATCTAATTGAG
ath-miR399b	AT5G14580.1	8	-32.4	0.7	1883	1	2	2	1	1	0	target cleavage	GTCCCGT-TGAGAGGAAACCGT	oo||||..||||||||..|||.	TGGGGCTTACTCTCCTC-GGCT	TGCCAAAGGAGAGTTGCCCTG
ath-miR864-5p	AT5G14580.1	8.5	-26.1	0.7	3098	1	1	1	1	1	2	target cleavage	AAACTTCAGTTAGTATGGACT	..||o||||o||||||o..||	#NAME?	TCAGGTATGATTGACTTCAAA
ath-miR156e	AT5G14890.1	5.5	-29.2	0.7	750	2	1	1	1	0	0	target cleavage	CACGAGTGAGAGAAGA-CAGT	..|||.o|||||||||.||||	#NAME?	TGACAGAAGAGAGTGAGCAC
ath-miR156d	AT5G14890.1	5.5	-29.2	0.7	750	2	1	1	1	0	0	target cleavage	CACGAGTGAGAGAAGA-CAGT	..|||.o|||||||||.||||	#NAME?	TGACAGAAGAGAGTGAGCAC
ath-miR156c	AT5G14890.1	5.5	-29.2	0.7	750	2	1	1	1	0	0	target cleavage	CACGAGTGAGAGAAGA-CAGT	..|||.o|||||||||.||||	#NAME?	TGACAGAAGAGAGTGAGCAC
ath-miR426	AT5G15980.1	6	-23.8	0.7	779	1	1	2	0	1	1	target cleavage	GCATTC-CTGTTTAAAGGTTTT	.||oo|.||||||||||.o|||	AGTGGGTGACAAATTTCAGAAA	TTTTGGAAATTTGTCCTTACG
ath-miR775	AT5G15995.1	7	-29.6	0.7	1036	0	2	0	0	1	3	target cleavage	ACCGTGACGATCTGTAGCTT	|||.|||||||||oo.o||.	TGGGACTGCTAGATGGTGAT	TTCGATGTCTAGCAGTGCCA
ath-miR156e	AT5G16300.1	5	-29.1	0.7	3169	1	1	2	0	1	0	target cleavage	CACGAGTGAGAGAAGACAGT	..|o|o||||||||||.|||	#NAME?	TGACAGAAGAGAGTGAGCAC
ath-miR156d	AT5G16300.1	5	-29.1	0.7	3169	1	1	2	0	1	0	target cleavage	CACGAGTGAGAGAAGACAGT	..|o|o||||||||||.|||	#NAME?	TGACAGAAGAGAGTGAGCAC
ath-miR156c	AT5G16300.1	5	-29.1	0.7	3169	1	1	2	0	1	0	target cleavage	CACGAGTGAGAGAAGACAGT	..|o|o||||||||||.|||	#NAME?	TGACAGAAGAGAGTGAGCAC
ath-miR156b	AT5G16300.1	5	-29.1	0.7	3169	1	1	2	0	1	0	target cleavage	CACGAGTGAGAGAAGACAGT	..|o|o||||||||||.|||	#NAME?	TGACAGAAGAGAGTGAGCAC
ath-miR156f	AT5G16300.1	5	-29.1	0.7	3169	1	1	2	0	1	0	target cleavage	CACGAGTGAGAGAAGACAGT	..|o|o||||||||||.|||	#NAME?	TGACAGAAGAGAGTGAGCAC
ath-miR156a	AT5G16300.1	5	-29.1	0.7	3169	1	1	2	0	1	0	target cleavage	CACGAGTGAGAGAAGACAGT	..|o|o||||||||||.|||	#NAME?	TGACAGAAGAGAGTGAGCAC
ath-miR156e	AT5G16300.2	5	-29.1	0.7	3067	1	1	2	0	1	0	target cleavage	CACGAGTGAGAGAAGACAGT	..|o|o||||||||||.|||	#NAME?	TGACAGAAGAGAGTGAGCAC
ath-miR156d	AT5G16300.2	5	-29.1	0.7	3067	1	1	2	0	1	0	target cleavage	CACGAGTGAGAGAAGACAGT	..|o|o||||||||||.|||	#NAME?	TGACAGAAGAGAGTGAGCAC
ath-miR156c	AT5G16300.2	5	-29.1	0.7	3067	1	1	2	0	1	0	target cleavage	CACGAGTGAGAGAAGACAGT	..|o|o||||||||||.|||	#NAME?	TGACAGAAGAGAGTGAGCAC
ath-miR156b	AT5G16300.2	5	-29.1	0.7	3067	1	1	2	0	1	0	target cleavage	CACGAGTGAGAGAAGACAGT	..|o|o||||||||||.|||	#NAME?	TGACAGAAGAGAGTGAGCAC
ath-miR156f	AT5G16300.2	5	-29.1	0.7	3067	1	1	2	0	1	0	target cleavage	CACGAGTGAGAGAAGACAGT	..|o|o||||||||||.|||	#NAME?	TGACAGAAGAGAGTGAGCAC
ath-miR156a	AT5G16300.2	5	-29.1	0.7	3067	1	1	2	0	1	0	target cleavage	CACGAGTGAGAGAAGACAGT	..|o|o||||||||||.|||	#NAME?	TGACAGAAGAGAGTGAGCAC
ath-miR834	AT5G16390.1	7	-31.7	0.7	627	2	1	4	0	0	2	target cleavage	AATGGTG-GCGATGACGATGGT	.|o|oo|.|.||o|||||o||o	CTGCTGCAC-CTGCTGCTGCCG	TGGTAGCAGTAGCGGTGGTAA
ath-miR834	AT5G16390.2	7	-31.7	0.7	627	2	1	4	0	0	2	target cleavage	AATGGTG-GCGATGACGATGGT	.|o|oo|.|.||o|||||o||o	CTGCTGCAC-CTGCTGCTGCCG	TGGTAGCAGTAGCGGTGGTAA
ath-miR779.1	AT5G16700.1	8	-29	0.7	949	2	1	2	1	0	2	target cleavage	TACT-CGTCGTTGTA-TCGTCTT	..||.||o|oo||||.|||o|||	#NAME?	TTCTGCTATGTTGCTGCTCAT
ath-miR414	AT5G17250.1	7	-27.7	0.7	539	0	2	2	1	0	2	target cleavage	ACTGCTACTACTACTT-CTACT	.|.o|o||||||||oo.|||||	GGTTGGTGATGATGGGTGATGA	TCATCTTCATCATCATCGTCA
ath-miR776	AT5G17530.1	7.5	-24.6	0.7	829	1	2	3	0	0	3	target cleavage	TTGTAGTTATCTTCTGAATCT	..||.oo||o||o|||||o|o	#NAME?	TCTAAGTCTTCTATTGATGTT
ath-miR776	AT5G17530.2	7.5	-24.6	0.7	829	1	2	3	0	0	3	target cleavage	TTGTAGTTATCTTCTGAATCT	..||.oo||o||o|||||o|o	#NAME?	TCTAAGTCTTCTATTGATGTT
ath-miR415	AT5G18860.1	6	-26.9	0.7	1668	1	2	0	1	0	1	target cleavage	TACAAGACAAAGACGAG-ACAA	..||||||.|||||o||.||||	#NAME?	AACAGAGCAGAAACAGAACAT
ath-miR414	AT5G18960.1	7	-27.5	0.7	732	0	1	4	0	1	2	target cleavage	ACTGCTACTACTACTTCTACT	.|oo|o||o||o|||||o.||	AGGTGGTGGTGGTGAAGGAGA	TCATCTTCATCATCATCGTCA
ath-miR844	AT5G20490.1	7.5	-25.8	0.7	1375	2	0	1	0	1	3	target cleavage	TCGAATATTCGTTAGAATGGT	|||||.|o||||o|o||o|..	AGCTT-TGAGCAGTTTTGCA-	TGGTAAGATTGCTTATAAGCT
ath-miR844	AT5G20490.2	7.5	-25.8	0.7	1449	2	0	1	0	1	3	target cleavage	TCGAATATTCGTTAGAATGGT	|||||.|o||||o|o||o|..	AGCTT-TGAGCAGTTTTGCA-	TGGTAAGATTGCTTATAAGCT
ath-miR170	AT5G20710.1	8.5	-27.8	0.7	1874	0	0	1	1	2	2	target cleavage	CTATAACTGTGCCGAGTTA-GT	|||o||||||o||o.|||..||	GATGTTGACATGGTACAAGGCA	TGATTGAGCCGTGTCAATATC
ath-miR854d	AT5G20840.1	4.5	-32.7	0.7	129	0	0	3	0	1	1	target cleavage	GAGGAGGAGGGATAGGAGTAG	||oo|o|||o||||||||.||	CTTTTTCTCTCTATCCTCTTC	GATGAGGATAGGGAGGAGGAG
ath-miR854a	AT5G20840.1	4.5	-32.7	0.7	129	0	0	3	0	1	1	target cleavage	GAGGAGGAGGGATAGGAGTAG	||oo|o|||o||||||||.||	CTTTTTCTCTCTATCCTCTTC	GATGAGGATAGGGAGGAGGAG
ath-miR399d	AT5G21050.1	7.5	-31.8	0.7	852	2	3	1	0	1	0	target cleavage	GCCCCGTT-TAGAGGAAACCGT	..|||||..o|||||||.|||.	#NAME?	TGCCAAAGGAGATTTGCCCCG
ath-miR414	AT5G22450.1	5	-27.6	0.7	2386	0	2	0	0	1	1	target cleavage	ACTGCTACTACTACTTCTACT	|||.||.|||||||o|||.||	TGAGGAAGATGATGGAGAAGA	TCATCTTCATCATCATCGTCA
ath-miR865-5p	AT5G23890.1	7.5	-23.5	0.7	1039	1	2	1	0	1	2	target cleavage	GAGTTAATCTAGGTTTAAGTA	..|||||o|||o|o|.||||.	#NAME?	ATGAATTTGGATCTAATTGAG
ath-miR834	AT5G24190.1	5	-31.8	0.7	305	0	2	2	0	0	2	target cleavage	AATGGTGGCGATGACGATGGT	.|||oo|.|||||||o|||o|	CTACTGCAGCTACTGTTACTA	TGGTAGCAGTAGCGGTGGTAA
ath-miR863-5p	AT5G24910.1	7	-24.4	0.7	1686	2	2	0	0	0	3	target cleavage	TAACTCTAGTTGTTCTGTATT	..|||||.|||o||||o||o.	#NAME?	TTATGTCTTGTTGATCTCAAT
ath-miR447c	AT5G25050.1	6	-29.4	0.7	439	0	1	4	0	0	3	target cleavage	GTTGTTTTCTACAGCAGGGGTT	ooo|.||||||||o|||oo||o	TGGCTAAAGATGTTGTCTTCAG	TTGGGGACGACATCTTTTGTTG
ath-miR401	AT5G25415.1	6.5	-31.3	0.7	377	0	3	1	1	0	1	target cleavage	ACAGCCAGCTGTGGTC-AAAGC	.||o||.|||o|||||.||||.	CGTTGGACGATACCAGATTTCA	CGAAACTGGTGTCGACCGACA
ath-miR864-5p	AT5G26775.1	10	-26	0.7	123	1	2	2	1	1	2	target cleavage	AAACTTCAGTTAGTA-TGGACT	..||oo|||||||o..||o||.	#NAME?	TCAGGTATGATTGACTTCAAA
ath-miR396b	AT5G26850.1	6.5	-27	0.7	2465	0	1	1	2	0	1	target cleavage	TTCAAGTTCTTTCGAC-AC-CTT	|||.||o||o||||||.||.|||	AAGCTCGAGGAAGCTGATGTGAA	TTCCACAGCTTTCTTGAACTT
ath-miR396b	AT5G26850.2	6.5	-27	0.7	2425	0	1	1	2	0	1	target cleavage	TTCAAGTTCTTTCGAC-AC-CTT	|||.||o||o||||||.||.|||	AAGCTCGAGGAAGCTGATGTGAA	TTCCACAGCTTTCTTGAACTT
ath-miR396b	AT5G26850.3	6.5	-27	0.7	2414	0	1	1	2	0	1	target cleavage	TTCAAGTTCTTTCGAC-AC-CTT	|||.||o||o||||||.||.|||	AAGCTCGAGGAAGCTGATGTGAA	TTCCACAGCTTTCTTGAACTT
ath-miR775	AT5G27395.1	8	-29.5	0.7	504	0	2	2	1	0	3	target cleavage	ACCGTGACGATCT-GTAGCTT	.||oo|||o||||.oo||||.	GGGTGCTGTTAGAGTGTCGAT	TTCGATGTCTAGCAGTGCCA
ath-miR775	AT5G27395.2	8	-29.5	0.7	316	0	2	2	1	0	3	target cleavage	ACCGTGACGATCT-GTAGCTT	.||oo|||o||||.oo||||.	GGGTGCTGTTAGAGTGTCGAT	TTCGATGTCTAGCAGTGCCA
ath-miR857	AT5G27505.1	7	-24.1	0.7	612	1	2	2	0	0	3	target cleavage	TATGTGGAAGTTGTATGTTTT	..o||o|.||||oo|o|||||	#NAME?	TTTTGTATGTTGAAGGTGTAT
ath-miR782	AT5G27630.1	6	-27	0.7	1817	1	2	2	0	1	0	target cleavage	TTCTTGTAGGTTCCACAAACA	.o|||||.o||||||||||..	CGGAACAATCAAGGTGTTTC-	ACAAACACCTTGGATGTTCTT
ath-miR417	AT5G27700.1	5.5	-26.1	0.7	249	1	1	3	0	1	0	target cleavage	AGCTTGTTTAAGTGATGGAAG	.||o||.|o|||||.|||||o	CCGGAC-AGTTCACAACCTTT	GAAGGTAGTGAATTTGTTCGA
ath-miR417	AT5G28626.1	6	-26.2	0.7	1454	0	2	2	0	1	1	target cleavage	AGCTTGTTTAAGTGATGGAAG	.|||.|oo|||o||||.||||	GCGACCGGATTTACTAGCTTC	GAAGGTAGTGAATTTGTTCGA
ath-miR413	AT5G28710.1	6.5	-26.4	0.7	756	1	4	1	0	0	1	target cleavage	CACGTCTTGTTCTCTTTGATA	..||||.o.|||||||o|||.	#NAME?	ATAGTTTCTCTTGTTCTGCAC
ath-miR413	AT5G29032.1	9	-26.5	0.7	3437	1	3	0	1	0	3	target cleavage	CACGTCTTGTTCTCTTT-GATA	..||||||.|||o||oo.|||.	#NAME?	ATAGTTTCTCTTGTTCTGCAC
ath-miR846	AT5G29043.1	7.5	-23.9	0.7	1600	0	0	5	1	0	3	target cleavage	TTAAGTTCGTGAAGTTAAGTT	o|||o|o|oo||||oo.|||o	GATTTAGGTGCTTCGG-TCAG	TTGAATTGAAGTGCTTGAATT
ath-miR822	AT5G30207.1	6.5	-30.4	0.7	79	1	2	1	0	1	1	target cleavage	GTACACGTTTACGAAGGGCGT	..||.||o||||o||||.|||	#NAME?	TGCGGGAAGCATTTGCACATG
ath-miR777	AT5G30942.1	8.5	-28.2	0.7	5160	2	1	1	0	2	1	target cleavage	TTCGTTGCTTTGAGTTACGCAT	||||..||o|o|||||||.|..	AAGCT-CGGAGCTCAATGGGA-	TACGCATTGAGTTTCGTTGCTT
ath-miR1888	AT5G31855.1	7	-22.6	0.7	1577	2	0	0	0	1	3	target cleavage	AAG-AAGTGTTTAGAATTGAAT	|||.|||||||||o||o|o|..	TTCTTTCACAAATTTTGATTA-	TAAGTTAAGATTTGTGAAGAA
ath-miR783	AT5G32060.1	7	-27.4	0.7	2225	2	0	2	1	1	0	target cleavage	CTTGTA-CTTGCTCGT-TTCGAA	|||oo|.|||||||||.||||..	GAATGTGGAACGAGCAAAAGCA-	AAGCTTTGCTCGTTCATGTTC
ath-miR396a	AT5G32402.1	6.5	-27.7	0.7	723	1	2	1	1	0	1	target cleavage	GTCAAGTTCTTTCGACACCTT	..|||.|||||o||||.|||o	#NAME?	TTCCACAGCTTTCTTGAACTG
ath-miR396b	AT5G33220.1	6.5	-26.8	0.7	1616	1	2	1	0	1	1	target cleavage	TTCAAGTTCTTTCGACACCTT	..||||.||o|||||.||||o	#NAME?	TTCCACAGCTTTCTTGAACTT
ath-miR396a	AT5G33232.1	8.5	-27.7	0.7	759	2	1	1	1	0	3	target cleavage	GTCAAGTT-CTTTCGACAC-CTT	..||||||.|o|o||||||.|oo	#NAME?	TTCCACAGCTTTCTTGAACTG
ath-miR860	AT5G33381.1	8	-24.7	0.7	5177	3	1	0	0	1	2	target cleavage	TATGTATCAGGTTAGATAACT	..||||||.||o||||o||..	-CACATAG-CCGATCTGTTT-	TCAATAGATTGGACTATGTAT
ath-miR826	AT5G34266.1	9	-28.8	0.7	381	1	1	2	0	1	4	target cleavage	GTGCATAGGTTTTGGCCTGAT	||||.o|o||o|o|o|||o..	CACGAGTTCAGAGCTGGATA-	TAGTCCGGTTTTGGATACGTG
ath-miR826	AT5G34412.1	9	-28.8	0.7	614	1	1	2	0	1	4	target cleavage	GTGCATAGGTTTTGGCCTGAT	||||.o|o||o|o|o|||o..	CACGAGTTCAGAGCTGGATA-	TAGTCCGGTTTTGGATACGTG
ath-miR867	AT5G34540.1	5	-24.1	0.7	74	1	2	0	0	0	2	target cleavage	AAGGATTATTTGGTACAAGTT	.|||.||.|o|o|||||||||	ATCCGAA-AGATCATGTTCAA	TTGAACATGGTTTATTAGGAA
ath-miR831	AT5G34795.1	7.5	-28.8	0.7	1301	0	2	1	0	1	3	target cleavage	GTTCTTCTCATGCTTCTCTAGT	.||||||||.|o||||o|o|.o	GAAGAAGAGGATGAAGGGGTGG	TGATCTCTTCGTACTCTTCTTG
ath-miR172c	AT5G34880.1	7.5	-28.3	0.7	1413	1	2	1	0	0	4	target cleavage	GACGTCGTAGTAGTTCTAAGA	..|o|||.|oo||oo||||||	#NAME?	AGAATCTTGATGATGCTGCAG
ath-miR773	AT5G35046.1	4	-27.9	0.7	2414	0	1	2	0	1	0	target cleavage	CTCTGTTTTCGACCTTCGTTT	||.o||o|||||||||.||||	GAAGCAGAAGCTGGAACCAAA	TTTGCTTCCAGCTTTTGTCTC
ath-miR851-5p	AT5G35630.1	7	-31.3	0.7	1445	1	2	2	1	0	1	target cleavage	GAACACCTAGCGCT-TGGCTCT	..|||||o.||o||.||||||o	#NAME?	TCTCGGTTCGCGATCCACAAG
ath-miR851-5p	AT5G35630.2	7	-31.3	0.7	1231	1	2	2	1	0	1	target cleavage	GAACACCTAGCGCT-TGGCTCT	..|||||o.||o||.||||||o	#NAME?	TCTCGGTTCGCGATCCACAAG
ath-miR851-5p	AT5G35630.3	7	-31.3	0.7	1220	1	2	2	1	0	1	target cleavage	GAACACCTAGCGCT-TGGCTCT	..|||||o.||o||.||||||o	#NAME?	TCTCGGTTCGCGATCCACAAG
ath-miR844	AT5G35753.1	8.5	-25.9	0.7	26	1	1	3	0	1	3	target cleavage	TCGAATATTCGTTAGAATGGT	|||||o.oo|oo|||||o|..	AGCTTGAGGGTGATCTTGCA-	TGGTAAGATTGCTTATAAGCT
ath-miR162b	AT5G35790.1	8.5	-29.4	0.7	1719	0	2	1	1	1	2	target cleavage	GACCTACGTCTCCAA-ATAGCT	.||||.||||||||..|o|o|o	ATGGAAGCAGAGGTCCTGTTGG	TCGATAAACCTCTGCATCCAG
ath-miR865-5p	AT5G37210.1	6.5	-23.5	0.7	75	2	0	1	0	1	2	target cleavage	GAGTTAATCTAGGTTTAAGTA	|||||.|o||||oo|||||..	CTCAA-TGGATCTGAATTCC-	ATGAATTTGGATCTAATTGAG
ath-miR396a	AT5G37383.1	8.5	-27.7	0.7	648	2	1	1	1	0	3	target cleavage	GTCAAGTT-CTTTCGACAC-CTT	..||||||.|o|o||||||.|oo	#NAME?	TTCCACAGCTTTCTTGAACTG
ath-miR863-5p	AT5G37560.1	8.5	-24.3	0.7	1202	1	1	1	2	0	2	target cleavage	TAACTCTAGTTGTT-CTG-TATT	..||||o|||||||.||o.||o|	#NAME?	TTATGTCTTGTTGATCTCAAT
ath-miR865-5p	AT5G37680.1	7.5	-23.5	0.7	50	2	1	1	0	1	2	target cleavage	GAGTTAA-TCTAGGTTTAAGTA	||o||.|.||o||||o||||..	CTTAAGTAAGGTCCAGATTCT-	ATGAATTTGGATCTAATTGAG
ath-miR838	AT5G37780.1	6	-25.7	0.7	444	2	2	0	0	0	2	target cleavage	ACACGTTCTTCATCTTCTTTT	..||.|||||||o|||||o|.	#NAME?	TTTTCTTCTACTTCTTGCACA
ath-miR838	AT5G37780.2	6	-25.7	0.7	489	2	2	0	0	0	2	target cleavage	ACACGTTCTTCATCTTCTTTT	..||.|||||||o|||||o|.	#NAME?	TTTTCTTCTACTTCTTGCACA
ath-miR838	AT5G37780.3	6	-25.7	0.7	522	2	2	0	0	0	2	target cleavage	ACACGTTCTTCATCTTCTTTT	..||.|||||||o|||||o|.	#NAME?	TTTTCTTCTACTTCTTGCACA
ath-miR158a	AT5G38386.1	7	-26.4	0.7	432	0	1	0	1	1	2	target cleavage	ACGAAACAGATGTAAAC-CCT	|||||||.||o|o.|||.|||	TGCTTTGCCTGCGCTTGAGGA	TCCCAAATGTAGACAAAGCA
ath-miR158a	AT5G38390.1	7	-26.5	0.7	501	0	1	0	1	1	2	target cleavage	ACGAAACAGATGTAAAC-CCT	|||||||.||o|o.|||.|||	TGCTTTGCCTGCGCTTGAGGA	TCCCAAATGTAGACAAAGCA
ath-miR776	AT5G38510.1	7.5	-24.4	0.7	1068	0	2	3	1	0	2	target cleavage	TTGTAGTTATCTTCTGAATCT	.o|o|o|||||o||.|||o|.	TGCGTTAATAGGAG-CTTGGC	TCTAAGTCTTCTATTGATGTT
ath-miR776	AT5G38510.2	7.5	-24.4	0.7	982	0	2	3	1	0	2	target cleavage	TTGTAGTTATCTTCTGAATCT	.o|o|o|||||o||.|||o|.	TGCGTTAATAGGAG-CTTGGC	TCTAAGTCTTCTATTGATGTT
ath-miR414	AT5G38840.1	3.5	-27.6	0.7	1145	2	1	1	0	0	0	target repression	ACTGCTACTACTACTTCTACT	||.|||..o||||||||||||	TGTCGA--GTGATGAAGATGA	TCATCTTCATCATCATCGTCA
ath-miR865-5p	AT5G38880.1	7.5	-23.5	0.7	2425	0	3	1	0	1	2	target cleavage	GAGTTAATCTAGGTTTAAGTA	.||o|||.|o||||.||||o.	ATCGATTTGGTCCATATTCGG	ATGAATTTGGATCTAATTGAG
ath-miR391	AT5G39580.1	7.5	-32.9	0.7	414	0	1	3	1	1	1	target cleavage	ACCGCGATAGAGAGGACG-CTT	|||o|o|o|||||o.|||.||.	TGGTGTTGTCTCTTGTGCTGAT	TTCGCAGGAGAGATAGCGCCA
ath-miR391	AT5G39580.2	7.5	-32.9	0.7	414	0	1	3	1	1	1	target cleavage	ACCGCGATAGAGAGGACG-CTT	|||o|o|o|||||o.|||.||.	TGGTGTTGTCTCTTGTGCTGAT	TTCGCAGGAGAGATAGCGCCA
ath-miR838	AT5G39950.1	7	-25.6	0.7	71	1	1	2	1	0	2	target cleavage	ACACGT-TCTTCATCTTCTTTT	||||o..o|||||o|.||||o|	TGTGTTTGGAAGTGG-AGAAGA	TTTTCTTCTACTTCTTGCACA
ath-miR1887	AT5G39955.1	5.5	-26.6	0.7	339	0	2	1	0	1	1	target cleavage	AGAGAATCTGAGATGAATCAT	.||o|.|||||||o|||.|||	ACTTTCAGACTCTGCTTTGTA	TACTAAGTAGAGTCTAAGAGA
ath-miR171c	AT5G40250.1	6.5	-30.3	0.7	686	0	2	1	0	1	2	target cleavage	GCACTATAACCGTGCCGAGTT	.|||o||.|||oo|.||||||	GGTGGTAATGGTGCTGCTCAA	TTGAGCCGTGCCAATATCACG
ath-miR2111b	AT5G40280.1	8	-27.5	0.7	590	1	1	4	1	1	0	target cleavage	ATTTGGAGTCCTACGT-CTAAT	.|oooo||||||||||.|||..	GAGGTTTCAGGATGCATGATA-	TAATCTGCATCCTGAGGTTTA
ath-miR847	AT5G40600.1	6	-28.2	0.7	885	1	1	2	1	0	1	target cleavage	GTAGTTCT-TCTTCTCCT-CACT	||||||.|.o||o|||||.|||o	CATCAACATGGAGGAGGAGGTGG	TCACTCCTCTTCTTCTTGATG
ath-miR1886.1	AT5G40650.1	5.5	-27	0.7	26	0	2	1	1	0	1	target cleavage	CTAAAGTAGAGTGAA-GAGAGT	.|||||||o|||o||.|||||.	AATTTCATTTCATTTGCTCTCT	TGAGAGAAGTGAGATGAAATC
ath-miR396a	AT5G40770.1	7	-27.7	0.7	487	2	2	2	0	1	0	target cleavage	GTCAAGTTCTTTCGACACCTT	.o|||o..|||||||||||..	AGGTTTT-GAAAGCTGTGGT-	TTCCACAGCTTTCTTGAACTG
ath-miR156e	AT5G40840.1	6.5	-29.2	0.7	2	0	2	1	1	1	0	target cleavage	CACGAGTGAGAGA-AGACAGT	.|||||o||||||.|||.||.	TTGCTCGCTCTCTCTCTCTCT	TGACAGAAGAGAGTGAGCAC
ath-miR156d	AT5G40840.1	6.5	-29.2	0.7	2	0	2	1	1	1	0	target cleavage	CACGAGTGAGAGA-AGACAGT	.|||||o||||||.|||.||.	TTGCTCGCTCTCTCTCTCTCT	TGACAGAAGAGAGTGAGCAC
ath-miR156c	AT5G40840.1	6.5	-29.2	0.7	2	0	2	1	1	1	0	target cleavage	CACGAGTGAGAGA-AGACAGT	.|||||o||||||.|||.||.	TTGCTCGCTCTCTCTCTCTCT	TGACAGAAGAGAGTGAGCAC
ath-miR827	AT5G41330.1	6.5	-25.7	0.7	896	1	1	1	1	0	2	target cleavage	TCAAACAACTACCAGTAGATT	..||||||||||||o.|||oo	#NAME?	TTAGATGACCATCAACAAACT
ath-miR156h	AT5G41610.2	4.5	-27.5	0.7	310	1	1	3	0	0	1	target cleavage	CACGAGAGAAAGAAGACAGT	..|o|o|o||||||o|||||	#NAME?	TGACAGAAGAAAGAGAGCAC
ath-miR854d	AT5G41755.1	4.5	-33	0.7	5737	1	0	1	1	0	1	target cleavage	GAGGAGGAGGGATAGGAGTAG	o||||.|||||||||||o.||	TTCCT-CTCCCTATCCTT-TC	GATGAGGATAGGGAGGAGGAG
ath-miR854a	AT5G41755.1	4.5	-33	0.7	5737	1	0	1	1	0	1	target cleavage	GAGGAGGAGGGATAGGAGTAG	o||||.|||||||||||o.||	TTCCT-CTCCCTATCCTT-TC	GATGAGGATAGGGAGGAGGAG
ath-miR1888	AT5G41840.1	3	-22.4	0.7	155	1	2	0	0	0	0	target cleavage	AAGAAGTGTTTAGAATTGAAT	||.|||.|||||||||||||.	TTGTTC-CAAATCTTAACTTT	TAAGTTAAGATTTGTGAAGAA
ath-miR779.1	AT5G41900.1	6.5	-29.2	0.7	422	0	1	1	0	0	5	target cleavage	TACTCGTCGTTGTATCGTCTT	|||||.o||||oo|o|oo|||	ATGAGAGGCAATGTGGTGGAA	TTCTGCTATGTTGCTGCTCAT
ath-miR859	AT5G42240.1	7.5	-27.4	0.7	1366	2	1	1	0	1	2	target cleavage	AAACTG-AAGTGTTGTCTCTCT	..||||.||oo||||o|.||||	#NAME?	TCTCTCTGTTGTGAAGTCAAA
ath-miR864-5p	AT5G42620.1	5	-26.1	0.7	92	2	0	0	0	1	1	target cleavage	AAACTTCAGTTAGTATGGACT	||||||.|||o||||||||..	TTTGAA-TCAGTCATACCTC-	TCAGGTATGATTGACTTCAAA
ath-miR396b	AT5G42830.1	5	-27	0.7	1297	0	1	2	0	1	1	target cleavage	TTCAAGTTCTTTCGACACCTT	o||||o|.|o|||||.|||||	GAGTTTATGGAAGCTTTGGAA	TTCCACAGCTTTCTTGAACTT
ath-miR414	AT5G43105.1	6	-27.6	0.7	3598	1	1	2	0	0	3	target cleavage	ACTGCTACTACTACTTCTACT	||o||.||.||o||oo||||o	TGGCG-TGTTGGTGGGGATGG	TCATCTTCATCATCATCGTCA
ath-miR399e	AT5G43320.1	4.5	-30.6	0.7	1208	1	0	1	0	1	1	target cleavage	GCTCCGTTTAGAGGAAACCGT	|||||.||o|||o|.||||||	CGAGG-AAGTCTTCCTTGGCA	TGCCAAAGGAGATTTGCCTCG
ath-miR831	AT5G43570.1	6	-28.8	0.7	81	1	1	2	0	1	1	target cleavage	GTTCTTCTCATGCTTCTCTAGT	.o|||||o|.|o||||||.|||	GGAGAAGGG-ATGAAGAGCTCA	TGATCTCTTCGTACTCTTCTTG
ath-miR781	AT5G43930.1	8.5	-24.5	0.7	1178	3	1	1	0	1	2	target cleavage	ATTCAT-AGGTCTTTTGAGATT	..|||o.|||||o|||o|||..	-TAGTGTTCCAGGAAATTCTC-	TTAGAGTTTTCTGGATACTTA
ath-miR781	AT5G43930.2	8.5	-24.5	0.7	1178	3	1	1	0	1	2	target cleavage	ATTCAT-AGGTCTTTTGAGATT	..|||o.|||||o|||o|||..	-TAGTGTTCCAGGAAATTCTC-	TTAGAGTTTTCTGGATACTTA
ath-miR781	AT5G43930.3	8.5	-24.5	0.7	1178	3	1	1	0	1	2	target cleavage	ATTCAT-AGGTCTTTTGAGATT	..|||o.|||||o|||o|||..	-TAGTGTTCCAGGAAATTCTC-	TTAGAGTTTTCTGGATACTTA
ath-miR397b	AT5G44150.1	7	-27.7	0.7	1088	1	1	2	0	0	4	target cleavage	GTAGTTGCTACGTGAGTTACT	..|o||o||||oo||oo||||	#NAME?	TCATTGAGTGCATCGTTGATG
ath-miR163	AT5G44260.1	7	-32.5	0.7	196	1	2	2	0	1	1	target cleavage	TAGCT-TCAAGGTTCAGGAGAAGTT	o|||..||||o|||||||.||||o.	GTCGTCAGTTTCAAGTCCCCTTCGC	TTGAAGAGGACTTGGAACTTCGAT
ath-miR867	AT5G44390.1	8.5	-24.2	0.7	1788	1	3	1	0	1	2	target cleavage	AAGGATTATTTGGTACAAGTT	.|||.|.|o||||o||||o..	ATCCGATTGAACCGTGTTTT-	TTGAACATGGTTTATTAGGAA
ath-miR396a	AT5G44416.1	8.5	-27.7	0.7	640	2	1	1	1	0	3	target cleavage	GTCAAGTT-CTTTCGACAC-CTT	..||||||.|o|o||||||.|oo	#NAME?	TTCCACAGCTTTCTTGAACTG
ath-miR863-5p	AT5G45020.1	9.5	-24.4	0.7	132	2	1	3	0	1	3	target cleavage	TAACTCTAGTTGTTCTGTATT	..||o|o|oo|oo||||||..	-CTGGGGTTGATGAGACATC-	TTATGTCTTGTTGATCTCAAT
ath-miR394b	AT5G45105.2	7	-30.8	0.7	861	2	1	2	0	0	3	target cleavage	CCTCCAC-CTGTCTTACGGTT	..o||||.|o|o|||||o||o	#NAME?	TTGGCATTCTGTCCACCTCC
ath-miR397b	AT5G45220.1	7.5	-27.7	0.7	355	1	1	3	0	1	2	target cleavage	GTAGTTGCTACGTGAGTTACT	..||ooo||||||o|||o.||	#NAME?	TCATTGAGTGCATCGTTGATG
ath-miR870	AT5G45240.1	8	-24.6	0.7	1222	1	1	2	1	0	3	target cleavage	CTAG-CTTCTTTGTG-GTTTAAT	||||.|o||o|o|||.|oo|||.	GATCTGGAGGAGCACCCGGATTT	TAATTTGGTGTTTCTTCGATC
ath-miR172b	AT5G45250.1	8.5	-27.5	0.7	2019	2	0	1	0	1	4	target cleavage	TACGTCGTAGTAGTTCTAAGA	o||||||.|oo|||o|o||..	GTGCAGC-TTGTCAGGGTTA-	AGAATCTTGATGATGCTGCAT
ath-miR1888	AT5G45290.1	7.5	-22.5	0.7	1239	1	1	1	0	2	1	target cleavage	AAGAAGTGTTTAGAATTGAAT	||||||o|.o|||||.|||..	TTCTTCGCCGATCTTCACTC-	TAAGTTAAGATTTGTGAAGAA
ath-miR1888	AT5G45290.2	7.5	-22.5	0.7	1239	1	1	1	0	2	1	target cleavage	AAGAAGTGTTTAGAATTGAAT	||||||o|.o|||||.|||..	TTCTTCGCCGATCTTCACTC-	TAAGTTAAGATTTGTGAAGAA
ath-miR865-3p	AT5G45330.1	8.5	-22.4	0.7	557	2	2	3	0	0	3	target cleavage	AACCTAT-TTAAACTCCTTTTT	..||.||.oo||||o|||o|oo	#NAME?	TTTTTCCTCAAATTTATCCAA
ath-miR396b	AT5G45780.1	7.5	-26.8	0.7	1628	1	2	1	0	1	2	target cleavage	TTCAAGTTCTTTCGACACCTT	..|||.o||o|||o.||||||	#NAME?	TTCCACAGCTTTCTTGAACTT
ath-miR159b	AT5G45950.1	4.5	-29	0.7	867	1	1	1	0	0	2	target cleavage	TTCTCGAGGGAAGTTAGGTTT	.||||||.o|||||o||o|||	TAGAGCT-TCTTCAGTCTAAA	TTTGGATTGAAGGGAGCTCTT
ath-miR869.1	AT5G46330.1	6.5	-26.1	0.7	241	0	2	3	0	0	3	target cleavage	GTTGTGGTCTTAACTTGGTTA	|o||||oo.|||||o|||oo.	CGACACTGTAATTGGACCGGA	ATTGGTTCAATTCTGGTGTTG
ath-miR843	AT5G46410.1	8	-28.4	0.7	1540	1	2	2	0	1	2	target cleavage	AGGTTACTTCGAGCTGGATTT	.|oo||||.|o|||o||||..	GCTGATGATGTTCGGCCTAT-	TTTAGGTCGAGCTTCATTGGA
ath-miR843	AT5G46410.2	8	-28.4	0.7	1549	1	2	2	0	1	2	target cleavage	AGGTTACTTCGAGCTGGATTT	.|oo||||.|o|||o||||..	GCTGATGATGTTCGGCCTAT-	TTTAGGTCGAGCTTCATTGGA
ath-miR865-3p	AT5G46560.1	5	-22.2	0.7	398	1	1	2	1	0	0	target cleavage	AACCTATTTAAACTC-CTTTTT	||||o||..||||||.|||||o	TTGGGTAT-TTTGAGAGAAAAG	TTTTTCCTCAAATTTATCCAA
ath-miR159b	AT5G47110.1	8.5	-28.7	0.7	721	1	1	3	1	1	1	target cleavage	TTCTCGAGGGAAGTTAGGTTT	.o|||o||o|||||.|||o..	TGGAGTTCTCTTCA-TCCGT-	TTTGGATTGAAGGGAGCTCTT
ath-miR406	AT5G47120.1	9	-25.3	0.7	419	2	1	2	0	1	3	target cleavage	GACCTA-ATGTTATCGTAAGAT	o||||..|o|o|||||o||o..	TTGGAACTGCGATAGCGTTTG-	TAGAATGCTATTGTAATCCAG
ath-miR781	AT5G47330.1	6	-24.5	0.7	611	0	2	2	0	0	3	target cleavage	ATTCATAGGTCTTTTGAGATT	.|||||.ooo|o||o||||||	AAAGTACTTGGGAAGCTCTAA	TTAGAGTTTTCTGGATACTTA
ath-miR413	AT5G47380.1	3.5	-26.4	0.7	1933	3	0	1	0	0	0	target repression	CACGTCTTGTTCTCTTTGATA	|||o...||||||||||||||	GTGT---ACAAGAGAAACTAT	ATAGTTTCTCTTGTTCTGCAC
ath-miR869.2	AT5G47850.1	7.5	-28.4	0.7	533	0	1	3	1	1	1	target cleavage	CAGTTGATAGAGTT-GTGGTCT	||.oo||||||||o.||||.|o	GTGGGCTATCTCAGCCACCTGG	TCTGGTGTTGAGATAGTTGAC
ath-miR156g	AT5G48060.1	5.5	-29.3	0.7	347	2	2	1	0	0	1	target cleavage	CACGAGTGAGAGAAGACAGC	..|||o.|||||||||||o.	#NAME?	CGACAGAAGAGAGTGAGCAC
ath-miR414	AT5G48550.1	4.5	-27.6	0.7	108	0	1	1	0	1	1	target cleavage	ACTGCTACTACTACTTCTACT	|||o|||.|||||||.|o|||	TGATGATCATGATGACGGTGA	TCATCTTCATCATCATCGTCA
ath-miR773	AT5G48710.1	4.5	-27.8	0.7	12	2	1	1	0	0	1	target cleavage	CTCTGTTTTCGACCTTCGTTT	|||.|.|o||o|||||||||.	GAG-C-AGAGTTGGAAGCAAT	TTTGCTTCCAGCTTTTGTCTC
ath-miR838	AT5G48840.1	5.5	-25.4	0.7	866	2	2	1	0	0	1	target cleavage	ACACGTTCTTCATCTTCTTTT	..||.|||o|||||||||o|.	#NAME?	TTTTCTTCTACTTCTTGCACA
ath-miR865-3p	AT5G48850.1	8	-22.2	0.7	699	2	2	2	0	0	3	target cleavage	AACCTATTTAAACTCCTTTTT	..||..|oo||||||||ooo|	#NAME?	TTTTTCCTCAAATTTATCCAA
ath-miR156h	AT5G49460.1	5	-27.6	0.7	2237	1	1	0	1	0	1	target cleavage	CAC-GAGAGAAAGAAGACAGT	.||.||||||||||.||||o|	TTGTCTCTCTTTCT-CTGTTA	TGACAGAAGAAAGAGAGCAC
ath-miR413	AT5G49760.1	8	-26.4	0.7	2055	1	3	0	1	0	2	target cleavage	CACGTCTTGTTCTCTTTGATA	..||||||.||||||o.||o.	#NAME?	ATAGTTTCTCTTGTTCTGCAC
ath-miR826	AT5G49900.1	6	-28.6	0.7	2620	1	2	4	0	0	1	target cleavage	GTGCA-TAGGTTTTGGCCTGAT	oo|.|.o||oo||||||||||.	TGCCTGGTCTGAAACCGGACTC	TAGTCCGGTTTTGGATACGTG
ath-miR396b	AT5G49910.1	6.5	-27.1	0.7	637	1	1	3	1	0	1	target cleavage	TTC-AAGTTCTTTCGA-CACCTT	|o|.||oo||o|||||.|||||.	AGGTTTTGAGGAAGCTTGTGGAT	TTCCACAGCTTTCTTGAACTT
ath-miR413	AT5G50000.1	7.5	-26.4	0.7	870	1	3	1	0	0	3	target cleavage	CAC-GTCTTGTTCTCTTTGATA	.||.||.o|||o||||o|||o.	ATGACATGACAGGAGAGACTGG	ATAGTTTCTCTTGTTCTGCAC
ath-miR823	AT5G50230.1	7.5	-28.1	0.7	1414	0	2	1	0	0	5	target cleavage	TAGAATATACTAGTGGTGGGT	.||.|o||||o||o|o|o|o|	TTCATGTATGGTCGCTATCTA	TGGGTGGTGATCATATAAGAT
ath-miR413	AT5G51300.1	7	-26.5	0.7	1299	2	1	2	0	0	3	target cleavage	CACGTCTT-GTTCTCTTTGATA	..|||||o.o|o|||o||||o|	#NAME?	ATAGTTTCTCTTGTTCTGCAC
ath-miR413	AT5G51300.2	7	-26.5	0.7	1264	2	1	2	0	0	3	target cleavage	CACGTCTT-GTTCTCTTTGATA	..|||||o.o|o|||o||||o|	#NAME?	ATAGTTTCTCTTGTTCTGCAC
ath-miR413	AT5G51300.3	7	-26.5	0.7	1295	2	1	2	0	0	3	target cleavage	CACGTCTT-GTTCTCTTTGATA	..|||||o.o|o|||o||||o|	#NAME?	ATAGTTTCTCTTGTTCTGCAC
ath-miR172d	AT5G51590.1	4	-28.3	0.7	84	1	2	2	0	0	0	target cleavage	GACGTCG-TAGTAGTTCTAAGA	|||o.|o.|||||||||||||.	CTGTCGTGATCATCAAGATTCA	AGAATCTTGATGATGCTGCAG
ath-miR414	AT5G52060.1	10	-27.7	0.7	578	0	1	4	0	2	3	target cleavage	ACTGCTACTACTACTTCTACT	.|o||o||o||o||o.|o.|o	CGGCGGTGGTGGTGGCGGCGG	TCATCTTCATCATCATCGTCA
ath-miR865-3p	AT5G52310.1	8.5	-22.4	0.7	1539	3	2	1	0	1	1	target cleavage	AAC-CTATTTAAACTCCTTTTT	..|.|||o|.||||||||o|..	-AGAGATGATTTTGAGGAGAC-	TTTTTCCTCAAATTTATCCAA
ath-miR846	AT5G53430.1	7.5	-23.7	0.7	792	0	1	3	1	1	1	target cleavage	TTAAGTTCGTGAAGTTAAGTT	|o||||o|oo||||..||||.	AGTTCAGGTGCTTCC-TTCAC	TTGAATTGAAGTGCTTGAATT
ath-miR1886.2	AT5G53660.1	5	-25	0.7	659	1	0	2	1	0	1	target cleavage	GGTTAGTTTCTAAAGTAG-AGT	|||||.oo||o|||||||.|||	CCAAT-GGAGGTTTCATCATCA	TGAGATGAAATCTTTGATTGG
ath-miR396a	AT5G53800.1	6	-27.7	0.7	843	1	2	2	1	0	0	target cleavage	GTCAAG-TTCTTTCGACACCTT	.o|||o.||||||||||.|||.	GGGTTTGAAGAAAGCTG-GGAT	TTCCACAGCTTTCTTGAACTG
ath-miR854d	AT5G53890.1	5	-32.9	0.7	1341	1	1	2	0	0	2	target cleavage	GAG-GAGGAGGGATAGGAGTAG	|||.||o.|o|||o||||o|||	CTCTCTTGTTCCTGTCCTTATC	GATGAGGATAGGGAGGAGGAG
ath-miR854a	AT5G53890.1	5	-32.9	0.7	1341	1	1	2	0	0	2	target cleavage	GAG-GAGGAGGGATAGGAGTAG	|||.||o.|o|||o||||o|||	CTCTCTTGTTCCTGTCCTTATC	GATGAGGATAGGGAGGAGGAG
ath-miR854d	AT5G54080.1	8.5	-32.8	0.7	158	1	1	1	0	1	4	target cleavage	GAGGAGGAGGGATAGGAGTAG	.|||||o||oo|o||||o|..	GTCCTCTTCTTTGTCCTTAC-	GATGAGGATAGGGAGGAGGAG
ath-miR854a	AT5G54080.1	8.5	-32.8	0.7	158	1	1	1	0	1	4	target cleavage	GAGGAGGAGGGATAGGAGTAG	.|||||o||oo|o||||o|..	GTCCTCTTCTTTGTCCTTAC-	GATGAGGATAGGGAGGAGGAG
ath-miR854d	AT5G54080.2	8.5	-32.8	0.7	158	1	1	1	0	1	4	target cleavage	GAGGAGGAGGGATAGGAGTAG	.|||||o||oo|o||||o|..	GTCCTCTTCTTTGTCCTTAC-	GATGAGGATAGGGAGGAGGAG
ath-miR854a	AT5G54080.2	8.5	-32.8	0.7	158	1	1	1	0	1	4	target cleavage	GAGGAGGAGGGATAGGAGTAG	.|||||o||oo|o||||o|..	GTCCTCTTCTTTGTCCTTAC-	GATGAGGATAGGGAGGAGGAG
ath-miR865-5p	AT5G54150.1	7	-23.5	0.7	426	1	2	2	0	1	1	target cleavage	GAGTTAATCTAGGTTTAAGTA	|||.o.|o|||||o||.|||.	CTCTG-TGGATCCGAAGTCAC	ATGAATTTGGATCTAATTGAG
ath-miR403	AT5G54855.1	8	-27.2	0.7	235	1	2	0	1	0	3	target cleavage	GCTCAAACACGCACT-TAGATT	.|||.|||||o||||.o|||o.	AGAG-TTGTGTGTGATGTCTGT	TTAGATTCACGCACAAACTCG
ath-miR1886.2	AT5G55160.1	6	-25	0.7	300	1	1	4	0	1	0	target cleavage	GGTTAGTT-TCTAAAGTAGAGT	o||o||.o.o|||||||.||||	TCAGTCTGTGGATTTCAACTCA	TGAGATGAAATCTTTGATTGG
ath-miR1886.2	AT5G55160.2	6	-25	0.7	339	1	1	4	0	1	0	target cleavage	GGTTAGTT-TCTAAAGTAGAGT	o||o||.o.o|||||||.||||	TCAGTCTGTGGATTTCAACTCA	TGAGATGAAATCTTTGATTGG
ath-miR837-5p	AT5G55660.1	7.5	-24.8	0.7	1780	1	2	1	0	0	4	target cleavage	ACTTTGCTTGTTCTTTGACTA	.||||.||o||o||ooo|||.	AGAAA-GAGCAGGAGGTTGAG	ATCAGTTTCTTGTTCGTTTCA
ath-miR831	AT5G56470.1	6.5	-28.5	0.7	3	0	2	1	1	0	2	target cleavage	GTTCTTCTCATGCTTCTCTAGT	.||||o|||.|o||o|||.|||	GAAGAGGAGCATGAGGAG-TCA	TGATCTCTTCGTACTCTTCTTG
ath-miR778	AT5G56690.1	10	-28.9	0.7	325	2	1	2	0	1	4	target cleavage	GCCACATGTATTTGGTTCGGT	..||||o|o|o|o|o|||o..	-AGTGTGCGTGAGCTAAGTA-	TGGCTTGGTTTATGTACACCG
ath-miR396b	AT5G56930.1	6	-26.9	0.7	402	1	2	0	1	0	1	target cleavage	TTCAAGTTCTTTCGACAC-CTT	..||||.||||||o||||.|||	#NAME?	TTCCACAGCTTTCTTGAACTT
ath-miR779.2	AT5G57030.1	7.5	-24.9	0.7	197	2	2	1	0	1	1	target cleavage	TCAGTTG-CTTTAAAGGTTAGT	.|||o|..||||||||||o|..	TGTCGAAGGAAATTTCCAGTG-	TGATTGGAAATTTCGTTGACT
ath-miR830	AT5G57380.1	7	-23.4	0.7	1368	1	3	0	0	0	3	target cleavage	GTGAAGA-AGAGTTTTATCAAT	.|.||||.|||||o|o|o|||.	GAGTTCTGTCTCAGAGTGGTTT	TAACTATTTTGAGAAGAAGTG
ath-miR775	AT5G57460.1	5.5	-29.7	0.7	1057	1	0	1	1	0	2	target cleavage	ACCGTGA-CGATCTGTAGCTT	|||||o|.|||o|||.|o|||	TGGCATTGGCTGGAC-TTGAA	TTCGATGTCTAGCAGTGCCA
ath-miR868	AT5G57620.1	6.5	-25.8	0.7	539	1	1	1	0	1	2	target cleavage	CGTAATAGTCGTGAATTCTTC	|||.|.||o|||||.o|||o|	GCAAT-TCGGCACTGGAGAGG	CTTCTTAAGTGCTGATAATGC
ath-miR162b	AT5G58170.1	7	-29.3	0.7	154	3	2	0	0	1	0	target cleavage	GAC-CTACGTCTCCAAATAGCT	..|.|||||.||||||||||..	-AGAGATGCTGAGGTTTATCA-	TCGATAAACCTCTGCATCCAG
ath-miR156h	AT5G58410.1	6	-27.6	0.7	1585	1	2	0	0	1	1	target cleavage	CACGAGAGAAAGAAGACAGT	.||||.|||||o||||||..	CTGCTGTCTTTTTTCTGTA-	TGACAGAAGAAAGAGAGCAC
ath-miR1887	AT5G58420.1	6	-26.5	0.7	949	1	1	2	0	1	1	target cleavage	AGAGAATC-TGAGATGAATCAT	|||o||o|.|||||o||.|||.	TCTTTTGGTACTCTGCTCAGTT	TACTAAGTAGAGTCTAAGAGA
ath-miR847	AT5G58580.1	6	-28.4	0.7	397	0	2	0	1	1	0	target cleavage	GTAGTTCTTCTTCTC-CTCACT	.||.|||||||||||.|.||||	GATGAAGAAGAAGAGTGTGTGA	TCACTCCTCTTCTTCTTGATG
ath-miR413	AT5G58830.1	9	-26.6	0.7	245	2	2	0	0	1	3	target cleavage	CAC-GTCTTGTTCTCTTTGATA	..|.||||||o||||oo|.||.	#NAME?	ATAGTTTCTCTTGTTCTGCAC
ath-miR837-5p	AT5G58960.1	8.5	-24.8	0.7	544	1	1	3	0	1	3	target cleavage	ACTTTGCT-TGTTCTTTGACTA	|||o|||o.o||o||o|o.||.	TGAGACGGTGCAGGAGATGGAG	ATCAGTTTCTTGTTCGTTTCA
ath-miR837-5p	AT5G58960.2	8.5	-24.8	0.7	563	1	1	3	0	1	3	target cleavage	ACTTTGCT-TGTTCTTTGACTA	|||o|||o.o||o||o|o.||.	TGAGACGGTGCAGGAGATGGAG	ATCAGTTTCTTGTTCGTTTCA
ath-miR830	AT5G59100.1	10	-23.3	0.7	164	2	0	0	1	2	2	target cleavage	GTGAAG-AAGAGTTTTA-TCAAT	||||||.|||||o|o|..|||..	CACTTCCTTCTCGAGAAGAGTA-	TAACTATTTTGAGAAGAAGTG
ath-miR824	AT5G59650.1	7	-29.1	0.7	550	1	1	2	0	1	2	target cleavage	AGGGAAGAGTGTTTACCAGAT	||oo.|||||||o|||||o..	TCTTATCTCACAGATGGTTC-	TAGACCATTTGTGAGAAGGGA
ath-miR869.1	AT5G59710.1	5	-26.2	0.7	26	1	2	2	0	0	1	target cleavage	GTTGTGGTCTTAACTTGGTTA	.oo|||||.|||||||o|||.	GGGCACCA-AATTGAATCAAA	ATTGGTTCAATTCTGGTGTTG
ath-miR776	AT5G59850.1	6	-24.4	0.7	302	2	0	2	0	1	1	target cleavage	TTGTAGTTATCTTCTGAATCT	|o|.|o|||o|||||||||..	AGC-TTAATGGAAGACTTAA-	TCTAAGTCTTCTATTGATGTT
ath-miR835-5p	AT5G60310.1	8.5	-23.5	0.7	1598	2	1	1	0	1	3	target cleavage	CTATTTC-TTGTATACGTTCTT	..|o|||.|||||o||.o||o|	#NAME?	TTCTTGCATATGTTCTTTATC
ath-miR156e	AT5G60810.1	6	-29.3	0.7	11	1	2	2	0	0	2	target cleavage	CACGAGTGAGAGAAGACAGT	..|o|o|||||o||||||o.	#NAME?	TGACAGAAGAGAGTGAGCAC
ath-miR156g	AT5G60810.1	6	-29.4	0.7	11	1	2	2	0	0	2	target cleavage	CACGAGTGAGAGAAGACAGC	..|o|o|||||o||||||o.	#NAME?	CGACAGAAGAGAGTGAGCAC
ath-miR156a	AT5G60810.1	6	-29.3	0.7	11	1	2	2	0	0	2	target cleavage	CACGAGTGAGAGAAGACAGT	..|o|o|||||o||||||o.	#NAME?	TGACAGAAGAGAGTGAGCAC
ath-miR156b	AT5G60810.1	6	-29.3	0.7	11	1	2	2	0	0	2	target cleavage	CACGAGTGAGAGAAGACAGT	..|o|o|||||o||||||o.	#NAME?	TGACAGAAGAGAGTGAGCAC
ath-miR156e	AT5G60810.2	6	-29.3	0.7	11	1	2	2	0	0	2	target cleavage	CACGAGTGAGAGAAGACAGT	..|o|o|||||o||||||o.	#NAME?	TGACAGAAGAGAGTGAGCAC
ath-miR156g	AT5G60810.2	6	-29.4	0.7	11	1	2	2	0	0	2	target cleavage	CACGAGTGAGAGAAGACAGC	..|o|o|||||o||||||o.	#NAME?	CGACAGAAGAGAGTGAGCAC
ath-miR156a	AT5G60810.2	6	-29.3	0.7	11	1	2	2	0	0	2	target cleavage	CACGAGTGAGAGAAGACAGT	..|o|o|||||o||||||o.	#NAME?	TGACAGAAGAGAGTGAGCAC
ath-miR156b	AT5G60810.2	6	-29.3	0.7	11	1	2	2	0	0	2	target cleavage	CACGAGTGAGAGAAGACAGT	..|o|o|||||o||||||o.	#NAME?	TGACAGAAGAGAGTGAGCAC
ath-miR863-5p	AT5G60960.1	8.5	-24.6	0.7	1170	1	2	1	0	0	5	target cleavage	TAACTCTAGTTGTTCTGTATT	..|||.||||o|oo||o||oo	#NAME?	TTATGTCTTGTTGATCTCAAT
ath-miR393a	AT5G61240.1	6	-32	0.7	345	1	0	4	0	1	1	target cleavage	CCTAGTTAC-GCTAGGGAAACCT	||o|ooo||.||||||o|.||||	GGGTTGGTGACGATCCTTGTGGA	TCCAAAGGGATCGCATTGATCC
ath-miR833-3p	AT5G61480.1	8.5	-28.4	0.7	3074	2	1	1	0	1	3	target cleavage	GAACAA-ACAACTGTAGCCAGAT	o||||..||||||oo|o||||..	TTTGTAGTGTTGATGTTGGTCA-	TAGACCGATGTCAACAAACAAG
ath-miR168b	AT5G62090.1	6.5	-34	0.7	2352	2	0	1	1	1	0	target cleavage	AAGGGCTG-GACGTGGTTCGCT	||||||o|.||||||.||||..	TTCCCGGCTCTGCAC-AAGCT-	TCGCTTGGTGCAGGTCGGGAA
ath-miR168b	AT5G62090.2	6.5	-34	0.7	1951	2	0	1	1	1	0	target cleavage	AAGGGCTG-GACGTGGTTCGCT	||||||o|.||||||.||||..	TTCCCGGCTCTGCAC-AAGCT-	TCGCTTGGTGCAGGTCGGGAA
ath-miR172b	AT5G62320.1	9	-27.4	0.7	657	1	1	2	1	1	2	target cleavage	TACGTCGTAGTAGTTCTA-AGA	..||||oo|o||||o||..|||	#NAME?	AGAATCTTGATGATGCTGCAT
ath-miR826	AT5G62620.1	5.5	-28.8	0.7	525	1	3	1	0	0	1	target cleavage	GTGCATAGGTTTTGGCCTGAT	..|||.|o|||||||||o||.	#NAME?	TAGTCCGGTTTTGGATACGTG
ath-miR826	AT5G62620.2	5.5	-28.8	0.7	525	1	3	1	0	0	1	target cleavage	GTGCATAGGTTTTGGCCTGAT	..|||.|o|||||||||o||.	#NAME?	TAGTCCGGTTTTGGATACGTG
ath-miR837-5p	AT5G62670.1	9.5	-25	0.7	578	1	0	5	0	2	2	target cleavage	ACTTTGCTTGTTCTTTGACTA	||oooo||o||o||.o|||..	TGGGGTGAGCAGGATGCTGC-	ATCAGTTTCTTGTTCGTTTCA
ath-miR173	AT5G62680.1	6.5	-30.2	0.7	866	1	2	1	0	0	3	target cleavage	CACTAAAGAGAGACGTTCGCTT	.|||.||o|||o|||oo||||.	TTGA-TTTTCTTTGCGGGCGAT	TTCGCTTGCAGAGAGAAATCAC
ath-miR843	AT5G62860.1	7.5	-28.7	0.7	387	0	1	3	1	0	3	target cleavage	AGGTTACTTCGAGCTG-GATTT	.|o|o|||o|o|||||.o||o|	GCTAGTGAGGTTCGACGTTAGA	TTTAGGTCGAGCTTCATTGGA
ath-miR775	AT5G62880.1	8	-29.5	0.7	284	1	1	0	1	1	2	target cleavage	ACC-GTGACGATCTGTAGCTT	.||.|||||||o|o||..|||	GGGACACTGCTGGGCAA-GAA	TTCGATGTCTAGCAGTGCCA
ath-miR414	AT5G63135.1	7	-27.6	0.7	273	1	2	0	0	2	0	target cleavage	ACTGCTACTACTACTTCTACT	.||.||||||||||.||||..	AGAGGATGATGATGCAGATA-	TCATCTTCATCATCATCGTCA
ath-miR870	AT5G63410.1	9	-24.3	0.7	1564	1	1	0	0	2	3	target cleavage	CTAGCTTCTTTGTGGTTTAAT	.||||||||||o||o.o||..	CATCGAAGAAATACTCGATA-	TAATTTGGTGTTTCTTCGATC
ath-miR168b	AT5G64030.1	5.5	-34.4	0.7	267	1	1	1	0	0	3	target cleavage	AAGGGCTGGACGTGGTTCGCT	|||o||.||||o|o||o|||.	TTCTCG-CCTGTATCAGGCGT	TCGCTTGGTGCAGGTCGGGAA
ath-miR831	AT5G64130.1	7	-28.9	0.7	258	1	1	0	0	1	3	target cleavage	GTTCTTC-TCATGCTTCTCTAGT	.||||||.||||o|o||o|.|||	AAAGAAGAAGTATGGAGGGCTCA	TGATCTCTTCGTACTCTTCTTG
ath-miR831	AT5G64130.2	7	-28.9	0.7	309	1	1	0	0	1	3	target cleavage	GTTCTTC-TCATGCTTCTCTAGT	.||||||.||||o|o||o|.|||	AAAGAAGAAGTATGGAGGGCTCA	TGATCTCTTCGTACTCTTCTTG
ath-miR831	AT5G64130.3	7	-28.9	0.7	258	1	1	0	0	1	3	target cleavage	GTTCTTC-TCATGCTTCTCTAGT	.||||||.||||o|o||o|.|||	AAAGAAGAAGTATGGAGGGCTCA	TGATCTCTTCGTACTCTTCTTG
ath-miR858	AT5G64440.1	9.5	-27.6	0.7	1129	2	1	1	1	1	2	target cleavage	TTCCAGCTTGTCTGTTGCTTT	..|||||o|||||o.|o||..	-TGGTCGGACAGAT-ATGAC-	TTTCGTTGTCTGTTCGACCTT
ath-miR168b	AT5G64540.1	9	-34.1	0.7	873	3	1	0	1	1	1	target cleavage	AAGGGC-TGGACGTGGTTCGCT	..||||.|||||||||.o||..	-ACCCGTACCTGCACC-GGCC-	TCGCTTGGTGCAGGTCGGGAA
ath-miR168b	AT5G64540.2	9	-34.1	0.7	953	3	1	0	1	1	1	target cleavage	AAGGGC-TGGACGTGGTTCGCT	..||||.|||||||||.o||..	-ACCCGTACCTGCACC-GGCC-	TCGCTTGGTGCAGGTCGGGAA
ath-miR168b	AT5G64540.3	9	-34.1	0.7	963	3	1	0	1	1	1	target cleavage	AAGGGC-TGGACGTGGTTCGCT	..||||.|||||||||.o||..	-ACCCGTACCTGCACC-GGCC-	TCGCTTGGTGCAGGTCGGGAA
ath-miR396a	AT5G64790.1	7	-27.6	0.7	830	1	3	0	1	0	1	target cleavage	GTCAAGTTCTTTCGACACCTT	..|||.|||||o||||.|||.	#NAME?	TTCCACAGCTTTCTTGAACTG
ath-miR865-3p	AT5G64860.1	6	-22.3	0.7	1779	1	4	2	0	0	0	target cleavage	AACCTATTTAAACTCCTTTTT	..|||.oo.|||||||||||.	#NAME?	TTTTTCCTCAAATTTATCCAA
ath-miR863-5p	AT5G64870.1	8	-24.3	0.7	1231	2	1	0	1	1	1	target cleavage	TAACT-CTAGTTGTT-CTGTATT	.||||.|||||||||.|o|||..	CTTGATGATCAACAATGGCATT-	TTATGTCTTGTTGATCTCAAT
ath-miR173	AT5G65110.2	7	-29.9	0.7	2046	1	3	2	0	0	2	target cleavage	CACTAAAGAGAGACGTTCGCTT	..|o|||o|.|o||||o||||.	#NAME?	TTCGCTTGCAGAGAGAAATCAC
ath-miR834	AT5G65440.1	8.5	-31.9	0.7	1131	1	3	3	1	0	1	target cleavage	AATGG-TGGCGATGA-CGATGGT	.|o|..o|o|||o||.||||||.	ATGCAGGCTGCTGCTCGCTACCT	TGGTAGCAGTAGCGGTGGTAA
ath-miR834	AT5G65440.2	8.5	-31.9	0.7	1131	1	3	3	1	0	1	target cleavage	AATGG-TGGCGATGA-CGATGGT	.|o|..o|o|||o||.||||||.	ATGCAGGCTGCTGCTCGCTACCT	TGGTAGCAGTAGCGGTGGTAA
ath-miR857	AT5G65620.1	7	-24.2	0.7	2193	0	0	4	0	1	3	target cleavage	TATGTGGAAGTTGTATGTTTT	||o||oo||||o|||.oo||o	ATGCATTTTCAGCATTTGAAG	TTTTGTATGTTGAAGGTGTAT
ath-miR400	AT5G66120.1	6	-24.3	0.7	172	2	2	2	0	0	1	target cleavage	CACTGAATATTATGAGAGTAT	..|||.|o.o||||||||||o	#NAME?	TATGAGAGTATTATAAGTCAC
ath-miR400	AT5G66120.2	6	-24.3	0.7	594	2	2	2	0	0	1	target cleavage	CACTGAATATTATGAGAGTAT	..|||.|o.o||||||||||o	#NAME?	TATGAGAGTATTATAAGTCAC
ath-miR777	AT5G66240.1	6	-28.2	0.7	208	1	2	2	0	1	0	target cleavage	TTCGTTGCT-TTGAGTTACGCAT	.|||o||||.o|||||||.|||.	TAGCGACGATGACTCAATTCGTC	TACGCATTGAGTTTCGTTGCTT
ath-miR777	AT5G66240.2	6	-28.2	0.7	297	1	2	2	0	1	0	target cleavage	TTCGTTGCT-TTGAGTTACGCAT	.|||o||||.o|||||||.|||.	TAGCGACGATGACTCAATTCGTC	TACGCATTGAGTTTCGTTGCTT
ath-miR831	AT5G66730.1	5	-28.5	0.7	1087	1	1	0	1	0	1	target cleavage	GTTCTTCTCATGCTTCTCTAGT	.|||.|||||o||||||.||||	GAAG-AGAGTGCGAAGA-ATCA	TGATCTCTTCGTACTCTTCTTG
ath-miR159c	ATCG00170.1	5	-30.4	0.7	365	2	2	0	0	0	1	target cleavage	TCCTCGAGGGAAGTTAGGTTT	.|||.|.||||||||||||o.	CGGA-C-CCCTTCAATCCAGT	TTTGGATTGAAGGGAGCTCCT
ath-miR407	ATCG00810.1	6.5	-21	0.7	31	1	1	3	0	1	1	target cleavage	TGGTTTTCATATACTAAATTT	..|oo|||||||||.||||oo	#NAME?	TTTAAATCATATACTTTTGGT
ath-miR413	ATMG00510.1	7	-26.5	0.7	404	0	2	2	0	0	4	target cleavage	CACGTCTTGTTCTCTTTGATA	.||.o||o|oo||||||o|o|	TTGAGGAGCGGGAGAAATTGT	ATAGTTTCTCTTGTTCTGCAC
ath-miR447a	AT1G39830.1	7.5	-29.4	0.7	4657	0	1	3	0	2	1	target cleavage	GTTGTTTTGTAGAGCAGGGGTT	|||o|o|o|||||||.||o.|.	CAATAGAGCATCTCGACCTGAT	TTGGGGACGAGATGTTTTGTTG
ath-miR447a	AT1G40074.1	7.5	-29.4	0.7	4623	0	1	3	0	2	1	target cleavage	GTTGTTTTGTAGAGCAGGGGTT	|||o|o|o|||||||.||o.|.	CAATAGAGCATCTCGACCTGAT	TTGGGGACGAGATGTTTTGTTG
ath-miR868	AT1G40118.1	5	-25.8	0.7	643	0	2	2	1	0	0	target cleavage	CGTAATAGTCGTGA-ATTCTTC	||||.o|o||||||.||||||.	GCATGGTTAGCACTGTAAGAAC	CTTCTTAAGTGCTGATAATGC
ath-miR868	AT1G40135.1	5	-25.8	0.7	2773	0	2	2	1	0	0	target cleavage	CGTAATAGTCGTGA-ATTCTTC	||||.o|o||||||.||||||.	GCATGGTTAGCACTGTAAGAAC	CTTCTTAAGTGCTGATAATGC
ath-miR843	AT1G40470.1	6.5	-28.6	0.7	344	1	1	1	1	0	2	target cleavage	AGGTTACTTCGAGCT-GGATTT	.||||.||||o||||.||||oo	GCCAA-GAAGTTCGAGCCTAGG	TTTAGGTCGAGCTTCATTGGA
ath-miR406	AT1G41893.1	7.5	-25.3	0.7	2353	1	1	3	0	1	2	target cleavage	GACCTA-ATGTTATCGTAAGAT	o||||..|o||o|||o||.||o	TTGGAGGTGCAGTAGTATCCTG	TAGAATGCTATTGTAATCCAG
ath-miR776	AT1G41930.1	5.5	-24.4	0.7	9180	0	2	1	1	0	1	target cleavage	TTGTAGTTATCTTCT-GAATCT	||.o||||.|||o||.||||||	AAGGTCAACAGAGGATCTTAGA	TCTAAGTCTTCTATTGATGTT
ath-miR774	AT1G42045.1	9.5	-29.9	0.7	818	0	2	3	0	1	4	target cleavage	CTACCGGTATACCCATTGGTT	.o||||o|.o||||.oo||oo	TGTGGCTAGGTGGGCGGCCGG	TTGGTTACCCATATGGCCATC
ath-miR406	AT1G42100.1	6.5	-25.4	0.7	2397	1	0	3	0	1	2	target cleavage	GACCTA-ATGTTATCGTAAGAT	o|||||.|o||o|||o||.||o	TTGGATGTGCAGTAGTATCCTG	TAGAATGCTATTGTAATCCAG
ath-miR863-3p	AT1G42410.1	8	-26	0.7	483	2	1	2	0	1	2	target cleavage	TAATACAGAACAACGAGAGTT	..|o|||o||||||||.|oo.	-ATGTGTTTTGTTGCTGTTG-	TTGAGAGCAACAAGACATAAT
ath-miR169a	AT1G42590.1	7.5	-32.4	0.7	3212	0	1	1	1	1	2	target cleavage	AGCCGTTCAGTAGGA-ACCGAC	|o||||||||||oo..|||||.	TTGGCAAGTCATTTGATGGCTT	CAGCCAAGGATGACTTGCCGA
ath-miR414	AT1G42924.1	6	-27.4	0.7	1245	1	2	2	0	0	2	target cleavage	ACTGCTA-CTACTACTTCTACT	|||o.o..||||o|||o|||||	TGATAGCAGATGGTGAGGATGA	TCATCTTCATCATCATCGTCA
ath-miR823	AT1G43280.1	6	-27.8	0.7	882	1	2	0	0	1	1	target cleavage	TAGAATATACTAGTGGTGGGT	|||.|||.|||||o|||||..	ATCATATCTGATCGCCACCA-	TGGGTGGTGATCATATAAGAT
ath-miR857	AT1G44510.1	7.5	-24.2	0.7	797	3	2	1	0	1	0	target cleavage	TATGT-GGAAGTTGTATGTTTT	..o||.||.|||||||||||..	-CGCAGCCGTCAACATACAAC-	TTTTGTATGTTGAAGGTGTAT
ath-miR780.2	AT1G44900.1	5.5	-27	0.7	2905	0	1	3	0	1	1	target cleavage	TACGGTCTATAAGTGCTTCTT	|||ooo||||||o|.|||||.	ATGTTGGATATTTAGGAAGAT	TTCTTCGTGAATATCTGGCAT
ath-miR831	AT1G45207.2	7	-28.6	0.7	697	1	0	4	0	1	2	target cleavage	GTTCTTCTCATGCTTCTCTAGT	ooo|||||.|o||o||||||.o	TGGGAAGA-TGCGGAGAGATGG	TGATCTCTTCGTACTCTTCTTG
ath-miR854d	AT1G45474.1	7	-33.1	0.7	213	1	2	0	0	1	2	target cleavage	GAGGAGGAGGGATAGGAGTAG	..||||||||o||||o|.||.	#NAME?	GATGAGGATAGGGAGGAGGAG
ath-miR854a	AT1G45474.1	7	-33.1	0.7	213	1	2	0	0	1	2	target cleavage	GAGGAGGAGGGATAGGAGTAG	..||||||||o||||o|.||.	#NAME?	GATGAGGATAGGGAGGAGGAG
ath-miR854d	AT1G45474.2	7	-33.1	0.7	213	1	2	0	0	1	2	target cleavage	GAGGAGGAGGGATAGGAGTAG	..||||||||o||||o|.||.	#NAME?	GATGAGGATAGGGAGGAGGAG
ath-miR854a	AT1G45474.2	7	-33.1	0.7	213	1	2	0	0	1	2	target cleavage	GAGGAGGAGGGATAGGAGTAG	..||||||||o||||o|.||.	#NAME?	GATGAGGATAGGGAGGAGGAG
ath-miR866-5p	AT1G45545.1	5.5	-24.9	0.7	152	1	2	1	0	0	2	target cleavage	AATTGTT-TTAGGCAAGGAACT	.|o||.|.||||||||oo||||	CTGACCATAATCCGTTTTTTGA	TCAAGGAACGGATTTTGTTAA
ath-miR426	AT1G47600.1	7	-23.8	0.7	1008	1	1	2	0	1	2	target cleavage	GCATTC-CTGTTTAAAGGTTTT	.|||o|.||o|o|||.|||o||	GGTAGGAGATAGATTGCCAGAA	TTTTGGAAATTTGTCCTTACG
ath-miR447a	AT1G48130.1	8.5	-29.4	0.7	459	1	2	3	0	2	0	target cleavage	GTTGTTTTGTAGAGCAGGGGTT	.|||oo|.|o||||||.|||..	GAACGGACCGTCTCGTGCCCT-	TTGGGGACGAGATGTTTTGTTG
ath-miR161.2	AT1G48650.1	4.5	-25.9	0.7	3552	0	1	3	0	1	0	target cleavage	ATCAGTGAAAGTTACGTAACT	|o||o||.|||||||.||||o	TGGTTACCTTCAATGGATTGG	TCAATGCATTGAAAGTGACTA
ath-miR161.2	AT1G48650.2	4.5	-25.9	0.7	3552	0	1	3	0	1	0	target cleavage	ATCAGTGAAAGTTACGTAACT	|o||o||.|||||||.||||o	TGGTTACCTTCAATGGATTGG	TCAATGCATTGAAAGTGACTA
ath-miR857	AT1G48950.1	6.5	-24.2	0.7	1308	2	0	1	1	1	0	target cleavage	TATGTGGAAGTTGTATGTTTT	o|||.||||||||||.|||..	GTAC-CCTTCAACAT-CAAC-	TTTTGTATGTTGAAGGTGTAT
ath-miR868	AT1G49090.1	5	-25.8	0.7	400	0	2	2	1	0	0	target cleavage	CGTAATAGTCGTGA-ATTCTTC	||||.o|o||||||.||||||.	GCATGGTTAGCACTGTAAGAAC	CTTCTTAAGTGCTGATAATGC
ath-miR168a	AT1G49220.1	8	-34	0.7	283	3	1	0	0	1	2	target cleavage	AAG-GGCT-GGACGTGGTTCGCT	.||.||||.||||o||||||o..	ATCTCCGAGCCTGTACCAAGTC-	TCGCTTGGTGCAGGTCGGGAA
ath-miR863-3p	AT1G49270.1	7	-25.9	0.7	579	2	1	2	0	0	3	target cleavage	TAATACAGAACAACGAGAGTT	..|o||||.|||||o|o||oo	#NAME?	TTGAGAGCAACAAGACATAAT
ath-miR854d	AT1G49340.1	8	-33	0.7	2243	2	0	0	0	2	2	target cleavage	GAGGAGGAGGGATAGGAGTAG	|||||||.||o|o||.|||..	CTCCTCC-CCTTGTCGTCAG-	GATGAGGATAGGGAGGAGGAG
ath-miR854a	AT1G49340.1	8	-33	0.7	2243	2	0	0	0	2	2	target cleavage	GAGGAGGAGGGATAGGAGTAG	|||||||.||o|o||.|||..	CTCCTCC-CCTTGTCGTCAG-	GATGAGGATAGGGAGGAGGAG
ath-miR854c	AT1G49340.1	8	-33	0.7	2243	2	0	0	0	2	2	target cleavage	GAGGAGGAGGGATAGGAGTAG	|||||||.||o|o||.|||..	CTCCTCC-CCTTGTCGTCAG-	GATGAGGATAGGGAGGAGGAG
ath-miR854d	AT1G49340.2	8	-33	0.7	2243	2	0	0	0	2	2	target cleavage	GAGGAGGAGGGATAGGAGTAG	|||||||.||o|o||.|||..	CTCCTCC-CCTTGTCGTCAG-	GATGAGGATAGGGAGGAGGAG
ath-miR854a	AT1G49340.2	8	-33	0.7	2243	2	0	0	0	2	2	target cleavage	GAGGAGGAGGGATAGGAGTAG	|||||||.||o|o||.|||..	CTCCTCC-CCTTGTCGTCAG-	GATGAGGATAGGGAGGAGGAG
ath-miR854c	AT1G49340.2	8	-33	0.7	2243	2	0	0	0	2	2	target cleavage	GAGGAGGAGGGATAGGAGTAG	|||||||.||o|o||.|||..	CTCCTCC-CCTTGTCGTCAG-	GATGAGGATAGGGAGGAGGAG
ath-miR847	AT1G49580.1	7.5	-28.3	0.7	535	1	1	3	1	1	0	target cleavage	GTAGTTCTTCTTCTCC-TCACT	|o|.|o||o|||||||.|||..	CGTGAGGAGGAAGAGGAAGTA-	TCACTCCTCTTCTTCTTGATG
ath-miR779.2	AT1G49910.1	6.5	-25.1	0.7	44	1	2	3	0	0	2	target cleavage	TCA-GTTGCTTTAAAGGTTAGT	.||.|o|o|oo|||||o||||.	CGTCCGATGGGATTTCTAATCT	TGATTGGAAATTTCGTTGACT
ath-miR781	AT1G50260.1	9	-24.4	0.7	637	1	2	4	0	0	4	target cleavage	ATTCATAGGTCTTTTGAGATT	..o||o|o.o|o||o||||oo	#NAME?	TTAGAGTTTTCTGGATACTTA
ath-miR414	AT1G50750.1	3	-27.6	0.7	1743	0	3	0	0	0	0	target cleavage	ACTGCTACTACTACTTCTACT	.|||.||.|||||||||||||	AGACAATAATGATGAAGATGA	TCATCTTCATCATCATCGTCA
ath-miR779.1	AT1G50770.1	5.5	-29.1	0.7	1520	2	0	3	0	0	2	target cleavage	TAC-TC-GTCGTTGTATCGTCTT	|||.||.oo|o|o||||||||o|	ATGAAGATGGTAGCATAGCAGGA	TTCTGCTATGTTGCTGCTCAT
ath-miR870	AT1G50950.1	6.5	-24.6	0.7	1522	0	2	3	0	0	3	target cleavage	CTAGCTTCTTTGTGGTTTAAT	|o|||.o|o||o||o|o|||.	GGTCGCGGGAATACTAGATTC	TAATTTGGTGTTTCTTCGATC
ath-miR419	AT1G51190.1	6	-26.6	0.7	1448	1	0	2	1	0	2	target cleavage	GTTGTAG-GAGTCGTAAGTATT	|o|o|||.|||||o||.|||o|	CGATATCTCTCAGTAT-CATGA	TTATGAATGCTGAGGATGTTG
ath-miR426	AT1G51470.1	7	-23.8	0.7	980	1	1	2	0	1	2	target cleavage	GCATTC-CTGTTTAAAGGTTTT	.|||o|.||o|o|||.|||o||	GGTAGGAGATAGATTGCCAGAA	TTTTGGAAATTTGTCCTTACG
ath-miR781	AT1G51550.1	8.5	-24.5	0.7	254	1	3	1	0	0	4	target cleavage	ATTCATAGGTCTTTTGAGATT	..|||.||oo|o||o||||o.	#NAME?	TTAGAGTTTTCTGGATACTTA
ath-miR396a	AT1G51620.1	5	-27.9	0.7	1041	1	1	2	0	1	0	target cleavage	GTCAAGTTCTTTCGACACCTT	|o|.|||o|||||||.||||.	CGG-TCAGGAAAGCTATGGAT	TTCCACAGCTTTCTTGAACTG
ath-miR777	AT1G51850.1	8.5	-28.4	0.7	786	2	2	1	0	1	2	target cleavage	TTCGTTGCTTTGAGTTACGCAT	..||||.|o||o||||||o|..	-TGCAAGGGAATTCAATGTGA-	TACGCATTGAGTTTCGTTGCTT
ath-miR838	AT1G53140.1	9.5	-25.5	0.7	1474	1	3	1	0	1	3	target cleavage	ACACGTTCTTCATCTTCTTTT	.|||.|o|.o|||||o||o..	CGTGGAGGTGGTAGAGGAGT-	TTTTCTTCTACTTCTTGCACA
ath-miR395c	AT1G53340.1	5	-31.9	0.7	1830	0	1	2	1	0	1	target cleavage	CTCAGGGGGGTTTGTGA-AGTC	|o||o|||.||||||o|.||||	GGGTTCCCGCAAACATTATCAG	CTGAAGTGTTTGGGGGGACTC
ath-miR413	AT1G53360.1	8	-26.7	0.7	841	2	0	2	0	0	5	target cleavage	CAC-GTCT-TGTTCTCTTTGATA	|||.|o|o.||oo||||o|o|o|	GTGACGGGTACGGGAGAGATTGT	ATAGTTTCTCTTGTTCTGCAC
ath-miR396a	AT1G54360.1	7.5	-27.6	0.7	276	0	0	1	2	1	1	target cleavage	GTCAAGTTCTTTCGAC-AC-CTT	|o||||||||o||||..||.|||	CGGTTCAAGAGAGCTCCTGAGAA	TTCCACAGCTTTCTTGAACTG
ath-miR396a	AT1G54360.2	7.5	-27.6	0.7	329	0	0	1	2	1	1	target cleavage	GTCAAGTTCTTTCGAC-AC-CTT	|o||||||||o||||..||.|||	CGGTTCAAGAGAGCTCCTGAGAA	TTCCACAGCTTTCTTGAACTG
ath-miR396a	AT1G54360.3	7.5	-27.6	0.7	234	0	0	1	2	1	1	target cleavage	GTCAAGTTCTTTCGAC-AC-CTT	|o||||||||o||||..||.|||	CGGTTCAAGAGAGCTCCTGAGAA	TTCCACAGCTTTCTTGAACTG
ath-miR396a	AT1G54360.4	7.5	-27.6	0.7	300	0	0	1	2	1	1	target cleavage	GTCAAGTTCTTTCGAC-AC-CTT	|o||||||||o||||..||.|||	CGGTTCAAGAGAGCTCCTGAGAA	TTCCACAGCTTTCTTGAACTG
ath-miR863-5p	AT1G54460.1	5.5	-24.5	0.7	306	1	1	1	0	1	1	target cleavage	TAACTCTAGTTGTTCTGTATT	.|||||o.|||||||o.||||	TTTGAGG-CAACAAGGGATAA	TTATGTCTTGTTGATCTCAAT
ath-miR397b	AT1G54520.1	7	-27.9	0.7	1455	1	0	2	0	1	3	target cleavage	GTAGTTGCTACGTGAGTTACT	|||o||o||||||o|o|o|..	CATTAATGATGCATTTAGTA-	TCATTGAGTGCATCGTTGATG
ath-miR414	AT1G55430.1	3	-27.7	0.7	423	0	3	0	0	0	0	target cleavage	ACTGCTACTACTACTTCTACT	|||.||.|||||||||||||.	TGAAGACGATGATGAAGATGC	TCATCTTCATCATCATCGTCA
ath-miR854b	AT1G55910.1	7.5	-32.8	0.7	52	0	0	3	0	1	4	target cleavage	GAGGAGGAGGGATAGGAGTAG	o|||||o|o|o|o||o|.o||	TTCCTCTTTCTTGTCTTGGTC	GATGAGGATAGGGAGGAGGAG
ath-miR854c	AT1G55910.1	7.5	-32.8	0.7	52	0	0	3	0	1	4	target cleavage	GAGGAGGAGGGATAGGAGTAG	o|||||o|o|o|o||o|.o||	TTCCTCTTTCTTGTCTTGGTC	GATGAGGATAGGGAGGAGGAG
ath-miR401	AT1G56120.1	6	-31.2	0.7	1884	1	3	0	1	0	0	target cleavage	ACAGCCA-GCTGTGGTC-AAAGC	.|||.||.|||||||||.||||.	CGTCAGTGCGACACCAGATTTCA	CGAAACTGGTGTCGACCGACA
ath-miR834	AT1G56410.1	8	-31.8	0.7	536	2	2	2	0	0	3	target cleavage	AATGG-TGGCGATGACGATGGT	..o||.||.|||o||||||ooo	#NAME?	TGGTAGCAGTAGCGGTGGTAA
ath-miR172e	AT1G56480.1	8	-28.4	0.7	1422	0	2	0	1	1	2	target cleavage	TACGTCGTAGTAGTTCTAAGG	.||||||.||||||o.o.|||	CTGCAGCTTCATCAGTG-TCC	GGAATCTTGATGATGCTGCAT
ath-miR776	AT1G56610.1	9	-24.5	0.7	676	1	1	2	0	1	4	target cleavage	TTGTAGTTATCTTCTGAATCT	o|.|||o||o||o||o||o..	GAGATCGATGGAGGATTTGT-	TCTAAGTCTTCTATTGATGTT
ath-miR776	AT1G56610.2	9	-24.5	0.7	309	1	1	2	0	1	4	target cleavage	TTGTAGTTATCTTCTGAATCT	o|.|||o||o||o||o||o..	GAGATCGATGGAGGATTTGT-	TCTAAGTCTTCTATTGATGTT
ath-miR1886.1	AT1G58200.1	6	-27	0.7	183	0	1	2	1	0	2	target cleavage	CTAAAGTAGAGTGAAGAG-AGT	||||.|o|||oo||||||.||o	GATTGCGTCTTGCTTCTCGTCG	TGAGAGAAGTGAGATGAAATC
ath-miR1886.1	AT1G58200.2	6	-27	0.7	225	0	1	2	1	0	2	target cleavage	CTAAAGTAGAGTGAAGAG-AGT	||||.|o|||oo||||||.||o	GATTGCGTCTTGCTTCTCGTCG	TGAGAGAAGTGAGATGAAATC
ath-miR400	AT1G58602.1	8.5	-24.1	0.7	3901	2	3	1	0	1	1	target cleavage	CACTGAATATTATGAGAGTAT	..||||.o.|||o||||||..	-CGACTAGGAATGCTCTCAG-	TATGAGAGTATTATAAGTCAC
ath-miR400	AT1G58602.2	8.5	-24.1	0.7	3920	2	3	1	0	1	1	target cleavage	CACTGAATATTATGAGAGTAT	..||||.o.|||o||||||..	-CGACTAGGAATGCTCTCAG-	TATGAGAGTATTATAAGTCAC
ath-miR397a	AT1G59540.1	7	-29	0.7	876	2	1	2	0	0	3	target cleavage	GTAGTTGCGACGTGAGTTACT	..|||o|.|||||||ooo||o	#NAME?	TCATTGAGTGCAGCGTTGATG
ath-miR397a	AT1G59540.2	7	-29	0.7	963	2	1	2	0	0	3	target cleavage	GTAGTTGCGACGTGAGTTACT	..|||o|.|||||||ooo||o	#NAME?	TCATTGAGTGCAGCGTTGATG
ath-miR157d	AT1G59680.1	4	-27.8	0.7	400	1	1	0	0	1	0	target cleavage	CACGAGAGATAGAAGACAGT	|||..|||||||||.|||||	GTGA-CTCTATCTTGTGTCA	TGACAGAAGATAGAGAGCAC
ath-miR823	AT1G60020.1	6	-27.8	0.7	192	1	2	0	0	1	1	target cleavage	TAGAATATACTAGTGGTGGGT	||||.|.|||||||||||o..	ATCTGAAATGATCACCACTG-	TGGGTGGTGATCATATAAGAT
ath-miR852	AT1G60420.1	7	-27.7	0.7	1146	0	2	4	0	0	3	target cleavage	GTCTTGATTCCGCGAATAGAA	oo|oo|.||||o||||o|o|.	TGGGGCAAAGGTGCTTGTTTC	AAGATAAGCGCCTTAGTTCTG
ath-miR447c	AT1G60540.1	6	-29.7	0.7	76	2	2	0	0	0	2	target cleavage	GTTGTTTTCTACAGCAGGGGTT	..||.||||||||o||o||||.	#NAME?	TTGGGGACGACATCTTTTGTTG
ath-miR862-3p	AT1G60750.1	6	-26.8	0.7	306	1	1	2	0	1	1	target cleavage	GAAGTTCA-TCTAGGTCGTATA	o||||o|..||||||||.o|||	TTTCAGGGGAGATCCAGAGTAT	ATATGCTGGATCTACTTGAAG
ath-miR839	AT1G60800.1	8	-29.1	0.7	870	3	1	0	0	1	2	target cleavage	CCC-TTGCT-ACTTTCCAACCAT	.||.|||||.||oo|||||||..	CGGAAACGATTGGGAGGTTGGA-	TACCAACCTTTCATCGTTCCC
ath-miR777	AT1G60850.1	8.5	-28.3	0.7	831	2	1	1	1	1	1	target cleavage	TTCGTTGCTTTGAGTTACGCAT	o|||..||||o||||.||||..	GAGCT-CGAAGCTCA-TGCGG-	TACGCATTGAGTTTCGTTGCTT
ath-miR777	AT1G60850.2	8.5	-28.3	0.7	820	2	1	1	1	1	1	target cleavage	TTCGTTGCTTTGAGTTACGCAT	o|||..||||o||||.||||..	GAGCT-CGAAGCTCA-TGCGG-	TACGCATTGAGTTTCGTTGCTT
ath-miR777	AT1G60850.3	8.5	-28.3	0.7	887	2	1	1	1	1	1	target cleavage	TTCGTTGCTTTGAGTTACGCAT	o|||..||||o||||.||||..	GAGCT-CGAAGCTCA-TGCGG-	TACGCATTGAGTTTCGTTGCTT
ath-miR414	AT1G61255.1	8.5	-27.5	0.7	373	1	1	3	0	1	3	target cleavage	ACTGCTACTACTACTTCTACT	..|||o||o||o||o.|o||o	#NAME?	TCATCTTCATCATCATCGTCA
ath-miR414	AT1G61290.1	7	-27.4	0.7	55	1	2	0	0	2	0	target cleavage	ACTGCTACTACTACTTCTACT	.||.|||||||||||.|||..	AGAGGATGATGATGATGATC-	TCATCTTCATCATCATCGTCA
ath-miR833-5p	AT1G61580.1	8.5	-29.3	0.7	932	2	1	1	0	1	3	target cleavage	TGAT-CTGGCTCATGTTGTTTGT	o|.|.|||||||||oo|||o|..	GCCATGACCGAGTATGACAGAA-	TGTTTGTTGTACTCGGTCTAGT
ath-miR854d	AT1G61900.1	6	-32.8	0.7	36	1	0	0	2	0	1	target cleavage	GAG-GAGGAGGGATAG-GAGTAG	|||.||||||o|||||.|||.||	CTCTCTCCTCTCTATCTCTC-TC	GATGAGGATAGGGAGGAGGAG
ath-miR854a	AT1G61900.1	6	-32.8	0.7	36	1	0	0	2	0	1	target cleavage	GAG-GAGGAGGGATAG-GAGTAG	|||.||||||o|||||.|||.||	CTCTCTCCTCTCTATCTCTC-TC	GATGAGGATAGGGAGGAGGAG
ath-miR854d	AT1G61900.2	6	-32.8	0.7	36	1	0	0	2	0	1	target cleavage	GAG-GAGGAGGGATAG-GAGTAG	|||.||||||o|||||.|||.||	CTCTCTCCTCTCTATCTCTC-TC	GATGAGGATAGGGAGGAGGAG
ath-miR854a	AT1G61900.2	6	-32.8	0.7	36	1	0	0	2	0	1	target cleavage	GAG-GAGGAGGGATAG-GAGTAG	|||.||||||o|||||.|||.||	CTCTCTCCTCTCTATCTCTC-TC	GATGAGGATAGGGAGGAGGAG
ath-miR854d	AT1G62360.1	6.5	-32.9	0.7	651	1	2	1	0	1	1	target cleavage	GAGGAGGAGGGATAGGAGTAG	.|||.o|||o|||||||||..	ATCCCTCTCTCTATCCTCAC-	GATGAGGATAGGGAGGAGGAG
ath-miR854a	AT1G62360.1	6.5	-32.9	0.7	651	1	2	1	0	1	1	target cleavage	GAGGAGGAGGGATAGGAGTAG	.|||.o|||o|||||||||..	ATCCCTCTCTCTATCCTCAC-	GATGAGGATAGGGAGGAGGAG
ath-miR839	AT1G62830.1	4.5	-29	0.7	949	1	1	1	1	0	0	target cleavage	CCCTTGCTACTTTCCAACCAT	.||||.|||||||||.||||o	CGGAA-GATGAAAGG-TGGTG	TACCAACCTTTCATCGTTCCC
ath-miR865-3p	AT1G62950.1	9	-22.2	0.7	691	3	2	2	0	1	1	target cleavage	AAC-CTATTTAAACTCCTTTTT	..|.|||o.o||||||||o|..	-GGTGATGTGTTTGAGGAGAT-	TTTTTCCTCAAATTTATCCAA
ath-miR870	AT1G63300.1	8.5	-24.3	0.7	825	1	1	3	1	0	3	target cleavage	CTAGC-TTCTTTGTGGT-TTAAT	.o|||.o||oo|||||o.o||||	AGTCGCGAGGGACACCGCGATTA	TAATTTGGTGTTTCTTCGATC
ath-miR1886.2	AT1G64250.1	6.5	-25	0.7	184	1	2	1	1	0	1	target cleavage	GGTTAGTTTCTAAAGT-AGAGT	..o|||||||||||||.|||o.	#NAME?	TGAGATGAAATCTTTGATTGG
ath-miR838	AT1G64500.1	7	-25.6	0.7	952	0	2	2	0	0	4	target cleavage	ACACGTTCTTCATCTTCTTTT	||||.|o.o|||||oo||oo|	TGTGGAGAGAGTAGGGGAGGA	TTTTCTTCTACTTCTTGCACA
ath-miR869.2	AT1G64625.1	6.5	-28.5	0.7	1760	1	2	1	0	1	1	target cleavage	CAGTTGATAGAGTTGTGGTCT	.|||o||.|o|||||||||..	TTCAGCTCTTTCAACACCAC-	TCTGGTGTTGAGATAGTTGAC
ath-miR869.2	AT1G64625.2	6.5	-28.5	0.7	1730	1	2	1	0	1	1	target cleavage	CAGTTGATAGAGTTGTGGTCT	.|||o||.|o|||||||||..	TTCAGCTCTTTCAACACCAC-	TCTGGTGTTGAGATAGTTGAC
ath-miR775	AT1G64710.1	8.5	-29.4	0.7	759	1	0	1	1	1	3	target cleavage	ACCGTGACGATCTGTAGCTT	||||o|||o|o|||.|o|..	TGGCGCTGTTGGAC-TTGC-	TTCGATGTCTAGCAGTGCCA
ath-miR775	AT1G64710.2	8.5	-29.4	0.7	614	1	0	1	1	1	3	target cleavage	ACCGTGACGATCTGTAGCTT	||||o|||o|o|||.|o|..	TGGCGCTGTTGGAC-TTGC-	TTCGATGTCTAGCAGTGCCA
ath-miR161.2	AT1G64780.1	7	-25.6	0.7	1643	0	2	0	0	1	3	target cleavage	ATCAGTGAAAGTTACGTAACT	.|||||.|||o||||oo.|||	GAGTCAGTTTTAATGTGGTGA	TCAATGCATTGAAAGTGACTA
ath-miR1886.3	AT1G65120.1	6.5	-20.9	0.7	2325	0	2	1	0	1	2	target cleavage	TCATTCTACTTTAGAAATTAA	|||.o||||||||o.||o||.	AGTTGGATGAAATTGTTGATA	AATTAAAGATTTCATCTTACT
ath-miR1886.3	AT1G65120.2	6.5	-20.9	0.7	2325	0	2	1	0	1	2	target cleavage	TCATTCTACTTTAGAAATTAA	|||.o||||||||o.||o||.	AGTTGGATGAAATTGTTGATA	AATTAAAGATTTCATCTTACT
ath-miR855	AT1G65620.2	7	-27.5	0.7	51	0	3	0	0	2	0	target cleavage	AAGGAAAAGGAATCGAAAACGA	.|||.||||||||||.|.|||.	CTCCGTTTCCTTAGCCTCTGCA	AGCAAAAGCTAAGGAAAAGGAA
ath-miR832-5p	AT1G65670.1	7	-31.2	0.7	1421	0	2	0	0	2	1	target cleavage	AAAGCTAAGGGCTAGGGTCGT	.|||||.|||||||o.|.|||	GTTCGAATCCCGATTGCTGCA	TGCTGGGATCGGGAATCGAAA
ath-miR847	AT1G65920.1	5.5	-28.4	0.7	255	2	1	1	0	1	0	target cleavage	GTAGTTCTTCTTCTCCTCACT	..|||o|.||||||||||.||	#NAME?	TCACTCCTCTTCTTCTTGATG
ath-miR414	AT1G66680.1	6.5	-27.6	0.7	482	2	1	1	0	1	1	target cleavage	ACTGCTACTACTACTTCTACT	.||o||||.|||||o||||..	AGATGATG-TGATGGAGATT-	TCATCTTCATCATCATCGTCA
ath-miR843	AT1G66780.1	7.5	-28.4	0.7	993	2	1	1	0	1	2	target cleavage	AGGTTACT-TCGAGCTGGATTT	|||||.|o.|||||||o||o..	TCCAAAGGCAGCTCGATCTGC-	TTTAGGTCGAGCTTCATTGGA
ath-miR413	AT1G66930.1	6	-26.4	0.7	964	2	3	0	0	0	1	target cleavage	CACGTCTTGTTCTCTTTGATA	..|.||.|||||||||o|||.	#NAME?	ATAGTTTCTCTTGTTCTGCAC
ath-miR860	AT1G67230.1	5.5	-24.9	0.7	3684	1	2	1	1	0	0	target cleavage	TATGTATCAGGTTAGATAACT	..||o|||.|||||||.||||	#NAME?	TCAATAGATTGGACTATGTAT
ath-miR414	AT1G67290.1	7	-27.6	0.7	162	2	1	0	0	2	0	target cleavage	ACTGCTACTACTACTTCTACT	..|||||||||||||.|||..	-AACGATGATGATGACGATA-	TCATCTTCATCATCATCGTCA
ath-miR167b	AT1G67420.1	6	-31	0.7	1892	1	0	0	0	1	3	target cleavage	ATCTAGTACGACCGTCGAAGT	|||.|||||o||||o|o.|||	TAG-TCATGTTGGCGGTATCA	TGAAGCTGCCAGCATGATCTA
ath-miR774	AT1G67520.1	9	-30.1	0.7	895	2	0	0	1	2	1	target cleavage	CTAC-CGGTATACCCAT-TGGTT	||||.|||||||||||..||o..	GATGAGCCATATGGGTTCACTT-	TTGGTTACCCATATGGCCATC
ath-miR399e	AT1G67610.1	8	-30.5	0.7	184	1	2	2	1	1	0	target cleavage	GCTCCGTTTAGAGGAAACCGT	..||||oo||||||..||||.	#NAME?	TGCCAAAGGAGATTTGCCTCG
ath-miR854d	AT1G67750.1	9.5	-32.7	0.7	116	1	1	1	1	1	3	target cleavage	GAGGAGGAGGGATAGGAGT-AG	..o|||||||o|o||||o..||	#NAME?	GATGAGGATAGGGAGGAGGAG
ath-miR854a	AT1G67750.1	9.5	-32.7	0.7	116	1	1	1	1	1	3	target cleavage	GAGGAGGAGGGATAGGAGT-AG	..o|||||||o|o||||o..||	#NAME?	GATGAGGATAGGGAGGAGGAG
ath-miR1886.2	AT1G67792.1	7.5	-24.9	0.7	684	1	2	1	1	1	0	target cleavage	GGTTAGTTTCTAAAGT-AGAGT	..||||o||||||||..||||.	#NAME?	TGAGATGAAATCTTTGATTGG
ath-miR858	AT1G67890.1	8.5	-27.6	0.7	1574	2	0	1	0	1	4	target cleavage	TTCCAGCT-TGTCTGTTGCTTT	|||||o||.|oo||o|o|||..	AAGGTTGACATGGATAGCGAC-	TTTCGTTGTCTGTTCGACCTT
ath-miR858	AT1G67890.2	8.5	-27.6	0.7	1574	2	0	1	0	1	4	target cleavage	TTCCAGCT-TGTCTGTTGCTTT	|||||o||.|oo||o|o|||..	AAGGTTGACATGGATAGCGAC-	TTTCGTTGTCTGTTCGACCTT
ath-miR397a	AT1G68140.1	9	-29.1	0.7	952	1	1	2	0	1	4	target cleavage	GTAGTTGCGACGTGAGTTACT	.|||o|o||||||o|ooo|..	GATCGATGCTGCATTTGGTA-	TCATTGAGTGCAGCGTTGATG
ath-miR839	AT1G68550.1	5.5	-29	0.7	74	0	3	1	1	0	0	target cleavage	CCCTTGCTACTTTCCAA-CCAT	.|||||.o|||||||||.|||.	AGGAACAGTGAAAGGTTCGGTT	TACCAACCTTTCATCGTTCCC
ath-miR839	AT1G68550.2	5.5	-29	0.7	84	0	3	1	1	0	0	target cleavage	CCCTTGCTACTTTCCAA-CCAT	.|||||.o|||||||||.|||.	AGGAACAGTGAAAGGTTCGGTT	TACCAACCTTTCATCGTTCCC
ath-miR839	AT1G68552.1	5.5	-29	0.7	74	0	3	1	1	0	0	target cleavage	CCCTTGCTACTTTCCAA-CCAT	.|||||.o|||||||||.|||.	AGGAACAGTGAAAGGTTCGGTT	TACCAACCTTTCATCGTTCCC
ath-miR781	AT1G68585.1	9	-24.6	0.7	569	1	2	2	1	0	3	target cleavage	ATTCATAGGTCTTTT-GAGATT	..o||o.||o||o|o.||||||	#NAME?	TTAGAGTTTTCTGGATACTTA
ath-miR160a	AT1G68890.1	7.5	-35.1	0.7	4647	2	0	1	1	1	1	target cleavage	ACCGTATGTCCCTC-GGTCCGT	|||o||.|||||||.||o||..	TGGTAT-CAGGGAGCCCGGGA-	TGCCTGGCTCCCTGTATGCCA
ath-miR160b	AT1G68890.1	7.5	-35.1	0.7	4647	2	0	1	1	1	1	target cleavage	ACCGTATGTCCCTC-GGTCCGT	|||o||.|||||||.||o||..	TGGTAT-CAGGGAGCCCGGGA-	TGCCTGGCTCCCTGTATGCCA
ath-miR160c	AT1G68890.1	7.5	-35.1	0.7	4647	2	0	1	1	1	1	target cleavage	ACCGTATGTCCCTC-GGTCCGT	|||o||.|||||||.||o||..	TGGTAT-CAGGGAGCCCGGGA-	TGCCTGGCTCCCTGTATGCCA
ath-miR413	AT1G69280.1	6.5	-26.6	0.7	746	1	4	1	0	0	1	target cleavage	CACGTCTTGTTCTCTTTGATA	..||.||o.|||||o|||||.	#NAME?	ATAGTTTCTCTTGTTCTGCAC
ath-miR413	AT1G69290.1	6.5	-26.6	0.7	1904	1	4	1	0	0	1	target cleavage	CACGTCTTGTTCTCTTTGATA	..||.||o.|||||o|||||.	#NAME?	ATAGTTTCTCTTGTTCTGCAC
ath-miR159b	AT1G69330.1	6	-29	0.7	137	1	0	2	0	0	4	target cleavage	TTC-TCGAGGGAAGTTAGGTTT	|||.|||||oo|||||||oooo	AAGAAGCTCTTTTCAATCTGGG	TTTGGATTGAAGGGAGCTCTT
ath-miR865-3p	AT1G69410.1	8	-22.3	0.7	479	1	3	2	0	0	3	target cleavage	AACCTATTTAAACTCCTTTTT	..|.||oo|||||||||ooo.	#NAME?	TTTTTCCTCAAATTTATCCAA
ath-miR414	AT1G69526.1	2.5	-27.4	0.7	65	0	2	1	0	0	0	target cleavage	ACTGCTACTACTACTTCTACT	||o|.||.|||||||||||||	TGGCCATTATGATGAAGATGA	TCATCTTCATCATCATCGTCA
ath-miR414	AT1G69526.3	2.5	-27.4	0.7	105	0	2	1	0	0	0	target cleavage	ACTGCTACTACTACTTCTACT	||o|.||.|||||||||||||	TGGCCATTATGATGAAGATGA	TCATCTTCATCATCATCGTCA
ath-miR854d	AT1G69650.1	5	-32.7	0.7	62	0	0	2	1	0	2	target cleavage	GAGGAGGAGGGATAGGAGTAG	|||||o||o|o|||o|||.||	CTCCTTCTTCTTATTCTC-TC	GATGAGGATAGGGAGGAGGAG
ath-miR854a	AT1G69650.1	5	-32.7	0.7	62	0	0	2	1	0	2	target cleavage	GAGGAGGAGGGATAGGAGTAG	|||||o||o|o|||o|||.||	CTCCTTCTTCTTATTCTC-TC	GATGAGGATAGGGAGGAGGAG
ath-miR781	AT1G70060.1	6.5	-24.5	0.7	3564	1	1	1	1	0	2	target cleavage	ATTCA-TAGGTCTTTTGAGATT	|o||..|||||||||o|.||o|	TGAGAAATCCAGAAAGC-CTGA	TTAGAGTTTTCTGGATACTTA
ath-miR838	AT1G70290.1	9	-25.4	0.7	2128	1	2	0	1	1	2	target cleavage	ACACGTTCTTCATCTTCTTTT	.|||.||||o||||.|||o..	AGTGGAAGAGGTAG-AGAGT-	TTTTCTTCTACTTCTTGCACA
ath-miR777	AT1G70500.1	7.5	-28.4	0.7	336	1	2	1	1	0	2	target cleavage	TTCGTTGCTTTGAGTTACGCAT	..||o||||||o||o|||.||.	#NAME?	TACGCATTGAGTTTCGTTGCTT
ath-miR413	AT1G70580.1	5.5	-26.6	0.7	1186	1	1	1	1	0	1	target cleavage	CACGTCTTGTTCTCTT-TGATA	|||.|||o||||o|||.||||.	GTG-AGAGCAAGGGAATACTAG	ATAGTTTCTCTTGTTCTGCAC
ath-miR413	AT1G70580.2	5.5	-26.6	0.7	1242	1	1	1	1	0	1	target cleavage	CACGTCTTGTTCTCTT-TGATA	|||.|||o||||o|||.||||.	GTG-AGAGCAAGGGAATACTAG	ATAGTTTCTCTTGTTCTGCAC
ath-miR413	AT1G70580.3	5.5	-26.6	0.7	1208	1	1	1	1	0	1	target cleavage	CACGTCTTGTTCTCTT-TGATA	|||.|||o||||o|||.||||.	GTG-AGAGCAAGGGAATACTAG	ATAGTTTCTCTTGTTCTGCAC
ath-miR413	AT1G70580.4	5.5	-26.6	0.7	1226	1	1	1	1	0	1	target cleavage	CACGTCTTGTTCTCTT-TGATA	|||.|||o||||o|||.||||.	GTG-AGAGCAAGGGAATACTAG	ATAGTTTCTCTTGTTCTGCAC
ath-miR414	AT1G70770.1	6.5	-27.6	0.7	396	1	1	1	0	1	2	target cleavage	ACTGCTACTACTACTTCTACT	..|||o||||||||oo.||||	#NAME?	TCATCTTCATCATCATCGTCA
ath-miR159b	AT1G70940.1	7	-29	0.7	1054	1	1	2	1	1	0	target cleavage	TTCTCGAGGGAAGTTAGGTTT	.||||o||o||||||.|||..	CAGAGTTCTCTTCAA-CCAC-	TTTGGATTGAAGGGAGCTCTT
ath-miR399a	AT1G70985.1	7	-31.1	0.7	469	1	0	0	1	1	2	target cleavage	GTC-CCGTTTAGAGGAAA-CCGT	|||.|||||||||o|||..||o|	CAGTGGCAAATCTTCTTGCGGTA	TGCCAAAGGAGATTTGCCCTG
ath-miR773	AT1G71170.1	8.5	-27.9	0.7	519	1	2	3	0	0	4	target cleavage	CTCTGTTTTCGACCTTCGTTT	..|o.|oo||||||o||ooo|	#NAME?	TTTGCTTCCAGCTTTTGTCTC
ath-miR844	AT1G71780.1	7	-26	0.7	265	0	2	2	1	0	2	target cleavage	TCGAATATTCGTTAGAA-TGGT	o||||o.||||||||||.o|o.	GGCTTGAAAGCAATCTTCGCTT	TGGTAAGATTGCTTATAAGCT
ath-miR862-3p	AT1G71810.1	8.5	-27	0.7	594	2	3	1	0	0	3	target cleavage	GAAGTTC-ATCTAGGTCGTATA	..|.o||.|||o|||o||o||.	#NAME?	ATATGCTGGATCTACTTGAAG
ath-miR773	AT1G71860.1	5	-27.6	0.7	1152	0	1	2	1	0	1	target cleavage	CTCTGTTTTCGACCTTCGTTT	|o||||||.|||||||.|o|o	GGGACAAATGCTGGAA-CGAG	TTTGCTTCCAGCTTTTGTCTC
ath-miR773	AT1G71860.2	5	-27.6	0.7	1129	0	1	2	1	0	1	target cleavage	CTCTGTTTTCGACCTTCGTTT	|o||||||.|||||||.|o|o	GGGACAAATGCTGGAA-CGAG	TTTGCTTCCAGCTTTTGTCTC
ath-miR773	AT1G71860.3	5	-27.6	0.7	1152	0	1	2	1	0	1	target cleavage	CTCTGTTTTCGACCTTCGTTT	|o||||||.|||||||.|o|o	GGGACAAATGCTGGAA-CGAG	TTTGCTTCCAGCTTTTGTCTC
ath-miR159b	AT1G72610.1	8	-29	0.7	540	0	2	2	1	1	1	target cleavage	TTCTCGAGGGAAGTT-AGGTTT	.||o|||o.|||||..||||o|	CAGGGCTTGCTTCATTTCCAGA	TTTGGATTGAAGGGAGCTCTT
ath-miR156h	AT1G72855.1	5	-27.5	0.7	1792	1	1	0	1	0	1	target cleavage	CACG-AGAGAAAGAAGACAGT	.|||.|||||||||.o|||||	TTGCTTCTCTTTCT-TTGTCA	TGACAGAAGAAAGAGAGCAC
ath-miR838	AT1G73100.1	7	-25.7	0.7	1314	2	2	2	0	0	2	target cleavage	ACACGT-TCTTCATCTTCTTTT	..||o..||||||o||||o||o	#NAME?	TTTTCTTCTACTTCTTGCACA
ath-miR390b	AT1G73175.1	9.5	-34.4	0.7	1312	2	1	1	1	1	2	target cleavage	CCGCGATAGGGAGGACT-CGAA	..||||o|||o|||||o.||..	-CCGCTGTCCTTCCTGGTGCG-	AAGCTCAGGAGGGATAGCGCC
ath-miR413	AT1G73570.1	5	-26.6	0.7	864	2	2	2	0	0	0	target cleavage	CACGTCTTGTTCTCTTTGATA	..|o||.|o|||||||||||.	#NAME?	ATAGTTTCTCTTGTTCTGCAC
ath-miR838	AT1G73590.1	9	-25.5	0.7	1242	1	2	2	0	0	5	target cleavage	ACACGT-TCTTCATCTTCTTTT	||||o..o|.o||o||o||oo|	TGTGTTCGGCGGTGGAGGAGGA	TTTTCTTCTACTTCTTGCACA
ath-miR447a	AT1G74240.1	5.5	-29.5	0.7	1144	1	0	5	0	0	2	target cleavage	GTTGTTTTGTAGAGCAGGGGTT	o|o|o|o|o.|||o|||o||||	TAGCGAGAT-TCTTGTCTCCAA	TTGGGGACGAGATGTTTTGTTG
ath-miR857	AT1G74310.1	7	-24	0.7	2815	1	1	2	0	1	2	target cleavage	TATGTG-GAAGTTGTATGTTTT	o|o.||.||||||||.o|||o|	GTGGACGCTTCAACAGGCAAGA	TTTTGTATGTTGAAGGTGTAT
ath-miR168a	AT1G74460.1	9	-34	0.7	925	1	2	2	1	0	3	target cleavage	AAGGGCTGGACGTGGTT-CGCT	..o|||o|||||o|o||.|o|.	#NAME?	TCGCTTGGTGCAGGTCGGGAA
ath-miR2111b	AT1G74560.3	8	-27.7	0.7	787	1	2	2	0	2	0	target cleavage	ATTTGGAGTCCTACGTCTAAT	.|o|o|||.||||||.|||..	AAGATCTCTGGATGCTGATG-	TAATCTGCATCCTGAGGTTTA
ath-miR162b	AT1G74580.1	6.5	-29.5	0.7	908	1	2	1	1	0	1	target cleavage	GACCTACGTCTCCAAAT-AGCT	..|||.|||||||||||.|o|o	#NAME?	TCGATAAACCTCTGCATCCAG
ath-miR162a	AT1G74580.1	6.5	-29.5	0.7	908	1	2	1	1	0	1	target cleavage	GACCTACGTCTCCAAAT-AGCT	..|||.|||||||||||.|o|o	#NAME?	TCGATAAACCTCTGCATCCAG
ath-miR413	AT1G75240.1	9.5	-26.7	0.7	1031	1	3	3	0	0	4	target cleavage	CACGTCTTGTTCTCTTTGATA	..|oo||o.|o|||o|o||o.	#NAME?	ATAGTTTCTCTTGTTCTGCAC
ath-miR831	AT1G75520.1	6	-28.9	0.7	1071	1	2	0	1	0	1	target cleavage	GTTCTTCTCATGCTTCT-CTAGT	..|||||||.|o|||||.|||||	#NAME?	TGATCTCTTCGTACTCTTCTTG
ath-miR414	AT1G76010.1	7	-27.7	0.7	1143	1	1	2	0	1	2	target cleavage	ACTGCTACTACTACTTCTACT	.||||.||o||o|||.|o||o	GGACG-TGGTGGTGATGGTGG	TCATCTTCATCATCATCGTCA
ath-miR773	AT1G76040.1	8.5	-27.8	0.7	174	2	1	1	0	1	3	target cleavage	CTCTGTTTTCGACCTTCGTTT	||||o|..||o|||o|||o..	GAGATAT-AGTTGGGAGCGC-	TTTGCTTCCAGCTTTTGTCTC
ath-miR773	AT1G76040.2	8.5	-27.8	0.7	882	2	1	1	0	1	3	target cleavage	CTCTGTTTTCGACCTTCGTTT	||||o|..||o|||o|||o..	GAGATAT-AGTTGGGAGCGC-	TTTGCTTCCAGCTTTTGTCTC
ath-miR417	AT1G76110.1	7.5	-26.2	0.7	492	0	1	1	1	1	2	target cleavage	AGCTTGTTTAAGTGATGGAAG	.|||||||o||||o..o||||	ACGAACAAGTTCATC-TCTTC	GAAGGTAGTGAATTTGTTCGA
ath-miR774	AT1G76580.1	6	-30	0.7	2092	3	2	0	0	0	1	target cleavage	CTAC-CG-GTATACCCATTGGTT	..||.||.||||||||||||o|.	#NAME?	TTGGTTACCCATATGGCCATC
ath-miR847	AT1G76880.1	7	-28.2	0.7	1829	0	2	0	2	0	1	target cleavage	GTAGTTCTTCTTCT-CCT-CACT	.||.|||||||o||.|||.||||	AATGAAGAAGAGGAAGGAGGTGA	TCACTCCTCTTCTTCTTGATG
ath-miR414	AT1G77405.1	6.5	-27.4	0.7	1122	1	2	3	0	0	2	target cleavage	ACTGCTACTACTACTTCTACT	.||o..||o||o||o|||||o	GGATT-TGGTGGTGGAGATGG	TCATCTTCATCATCATCGTCA
ath-miR413	AT1G77580.1	8.5	-26.6	0.7	2011	2	2	1	0	1	2	target cleavage	CACGTCTTGTTCTCTTTGATA	..|||||o.|||||o|o||..	-AGCAGAGAAAGAGGAGCTC-	ATAGTTTCTCTTGTTCTGCAC
ath-miR413	AT1G77580.2	8.5	-26.6	0.7	1479	2	2	1	0	1	2	target cleavage	CACGTCTTGTTCTCTTTGATA	..|||||o.|||||o|o||..	-AGCAGAGAAAGAGGAGCTC-	ATAGTTTCTCTTGTTCTGCAC
ath-miR773	AT1G77880.2	7.5	-27.6	0.7	153	1	1	1	1	1	1	target cleavage	CTCTGTTTTCGACCTTCGTTT	.|||o|||||o|||.||||..	CAGATAAAAGTTGG-AGCAT-	TTTGCTTCCAGCTTTTGTCTC
ath-miR399e	AT1G78430.1	7	-30.4	0.7	347	1	2	0	1	1	0	target cleavage	GCTCCGTTTAGAGGAAACCGT	.|||||.||||||||..|||.	AGAGGC-AATCTCCTA-GGCT	TGCCAAAGGAGATTTGCCTCG
ath-miR831	AT1G78440.1	7	-28.6	0.7	931	1	1	2	0	1	2	target cleavage	GTTCTTCT-CATGCTTCTCTAGT	|o|||o|..||||||o|||.|o|	CGAGAGGTTGTACGAGGAGTTTA	TGATCTCTTCGTACTCTTCTTG
ath-miR167c	AT1G78580.1	7	-29.8	0.7	551	1	0	2	0	1	3	target cleavage	GTTCTAGT-ACGACCGTCGAAT	oo||||||.||||||oo|o.||	TGAGATCAGTGCTGGTGGTCTA	TAAGCTGCCAGCATGATCTTG
ath-miR390b	AT1G78700.1	7	-34.3	0.7	1299	1	2	2	1	0	1	target cleavage	CCGCGATAGGGAGGACT-CGAA	..o|||||o|||||||o.|||.	#NAME?	AAGCTCAGGAGGGATAGCGCC
ath-miR390b	AT1G78710.2	7	-34.3	0.7	103	1	2	2	1	0	1	target cleavage	CCGCGATAGGGAGGACT-CGAA	..o|||||o|||||||o.|||.	#NAME?	AAGCTCAGGAGGGATAGCGCC
ath-miR159a	AT1G79050.1	7	-29.1	0.7	551	1	3	0	0	0	3	target cleavage	ATCTCG-AGGGAAGTTAGGTTT	.|||||.|.||||oo|||||o.	CAGAGCATGCCTTTGATCCAGC	TTTGGATTGAAGGGAGCTCTA
ath-miR868	AT1G79050.1	5.5	-25.8	0.7	1186	1	2	1	0	0	2	target cleavage	CGTAATAGTCGTGAATTCTTC	|||.|o.|||||||||||oo.	GCACTG-CAGCACTTAAGGGA	CTTCTTAAGTGCTGATAATGC
ath-miR159a	AT1G79050.2	7	-29.1	0.7	551	1	3	0	0	0	3	target cleavage	ATCTCG-AGGGAAGTTAGGTTT	.|||||.|.||||oo|||||o.	CAGAGCATGCCTTTGATCCAGC	TTTGGATTGAAGGGAGCTCTA
ath-miR868	AT1G79050.2	5.5	-25.8	0.7	1056	1	2	1	0	0	2	target cleavage	CGTAATAGTCGTGAATTCTTC	|||.|o.|||||||||||oo.	GCACTG-CAGCACTTAAGGGA	CTTCTTAAGTGCTGATAATGC
ath-miR773	AT1G79530.1	6.5	-27.6	0.7	402	0	2	1	0	1	2	target cleavage	CTCTGTTTTCGACCTTCGTTT	.|||||||o|o|||o|.|||.	AAGACAAAGGTTGGGATCAAC	TTTGCTTCCAGCTTTTGTCTC
ath-miR397b	AT1G79600.1	7	-27.8	0.7	1534	2	1	2	0	1	1	target cleavage	GTAGTTGCTACGTGAGTTACT	..|oo||||||||||o|||..	-TTTGACGATGCACTTAATT-	TCATTGAGTGCATCGTTGATG
ath-miR858	AT1G79600.1	8	-27.6	0.7	1812	0	2	0	1	1	2	target cleavage	TTCCAGCTTGTCTGTTGCTTT	.||||.|||o||||..|||o|	TAGGTGGAATAGACT-CGAGA	TTTCGTTGTCTGTTCGACCTT
ath-miR167c	AT1G79830.1	8.5	-29.7	0.7	3044	1	2	1	1	1	1	target cleavage	GTTCTAGTACGACCGT-CGAAT	.|||||.o||o|||||.|||..	GAAGATGGTGTTGGCAAGCTC-	TAAGCTGCCAGCATGATCTTG
ath-miR167c	AT1G79830.2	8.5	-29.7	0.7	3038	1	2	1	1	1	1	target cleavage	GTTCTAGTACGACCGT-CGAAT	.|||||.o||o|||||.|||..	GAAGATGGTGTTGGCAAGCTC-	TAAGCTGCCAGCATGATCTTG
ath-miR857	AT1G80170.1	7	-24.2	0.7	1126	2	1	2	1	0	1	target cleavage	TATGTGGAAGTTGTATGTTTT	..o||||.|||o|||.||||o	#NAME?	TTTTGTATGTTGAAGGTGTAT
ath-miR865-5p	AT1G80290.1	6	-23.5	0.7	339	1	1	2	0	1	1	target cleavage	GAGTTAATCTAGGTTTAAGTA	||||o..o||||||o||.|||	CTCAGG-GGATCCAGATCCAT	ATGAATTTGGATCTAATTGAG
ath-miR865-5p	AT1G80290.2	6	-23.5	0.7	155	1	1	2	0	1	1	target cleavage	GAGTTAATCTAGGTTTAAGTA	||||o..o||||||o||.|||	CTCAGG-GGATCCAGATCCAT	ATGAATTTGGATCTAATTGAG
ath-miR2938	AT1G09910.1	7	-29.1	0.7	2060	1	3	0	0	0	3	target cleavage	GACCTTGGGAGAGTTTTCTAG	.|||..||||o||||oo|||.	ATGGT-CCCTTTCAAGGGATA	GATCTTTTGAGAGGGTTCCAG
ath-miR2937	AT1G14650.1	9.5	-28.2	0.7	297	0	3	1	0	1	4	target cleavage	CTGAGGAAGTTGTCGAGAATA	.o|||||.|oo|o|||.||o.	AGCTCCTCCGGCGGCTGTTGC	ATAAGAGCTGTTGAAGGAGTC
ath-miR2937	AT1G14650.2	9.5	-28.2	0.7	295	0	3	1	0	1	4	target cleavage	CTGAGGAAGTTGTCGAGAATA	.o|||||.|oo|o|||.||o.	AGCTCCTCCGGCGGCTGTTGC	ATAAGAGCTGTTGAAGGAGTC
ath-miR2934	AT1G15480.1	6.5	-29.6	0.7	137	2	0	1	0	1	2	target cleavage	AGGTTCCGCAAACGTCTTTCT	|||||||o.|||||o||o|..	TCCAAGGT-TTTGCGGAGAA-	TCTTTCTGCAAACGCCTTGGA
ath-miR2938	AT1G34967.1	5	-28.9	0.7	1	0	3	2	0	0	1	target cleavage	GACCTTGGGAGAGTTTTCTAG	.||||o.|o|||||||||o|.	ATGGAGACTTCTCAAAAGGTG	GATCTTTTGAGAGGGTTCCAG
ath-miR2934	AT1G35140.1	5	-29.8	0.7	550	0	1	0	2	0	0	target cleavage	AGGTTCCGCAAACGT-CTT-TCT	||||||||.||||||.|||.|||	TCCAAGGCTTTTGCATGAACAGA	TCTTTCTGCAAACGCCTTGGA
ath-miR854e	AT1G45474.1	7	-33.1	0.7	213	1	2	0	0	1	2	target cleavage	GAGGAGGAGGGATAGGAGTAG	..||||||||o||||o|.||.	#NAME?	GATGAGGATAGGGAGGAGGAG
ath-miR854e	AT1G45474.2	7	-33.1	0.7	213	1	2	0	0	1	2	target cleavage	GAGGAGGAGGGATAGGAGTAG	..||||||||o||||o|.||.	#NAME?	GATGAGGATAGGGAGGAGGAG
ath-miR854e	AT1G49340.1	8	-33	0.7	2243	2	0	0	0	2	2	target cleavage	GAGGAGGAGGGATAGGAGTAG	|||||||.||o|o||.|||..	CTCCTCC-CCTTGTCGTCAG-	GATGAGGATAGGGAGGAGGAG
ath-miR854e	AT1G49340.2	8	-33	0.7	2243	2	0	0	0	2	2	target cleavage	GAGGAGGAGGGATAGGAGTAG	|||||||.||o|o||.|||..	CTCCTCC-CCTTGTCGTCAG-	GATGAGGATAGGGAGGAGGAG
ath-miR2938	AT1G54110.1	7.5	-28.9	0.7	159	2	1	1	0	1	2	target cleavage	GACCTTGG-GAGAGTTTTCTAG	o||||||..|||||oo||||..	TTGGAACAACTCTCGGAAGAG-	GATCTTTTGAGAGGGTTCCAG
ath-miR854e	AT1G55910.1	7.5	-32.8	0.7	52	0	0	3	0	1	4	target cleavage	GAGGAGGAGGGATAGGAGTAG	o|||||o|o|o|o||o|.o||	TTCCTCTTTCTTGTCTTGGTC	GATGAGGATAGGGAGGAGGAG
ath-miR2937	AT1G58220.1	8.5	-28.2	0.7	1622	1	2	1	1	1	1	target cleavage	CTGAGGAAGTTGTC-GAGAATA	.o||.|||||o|||.|||||..	CGCTGCTTCAGCAGCCTCTTT-	ATAAGAGCTGTTGAAGGAGTC
ath-miR854e	AT1G61900.1	6	-32.8	0.7	36	1	0	0	2	0	1	target cleavage	GAG-GAGGAGGGATAG-GAGTAG	|||.||||||o|||||.|||.||	CTCTCTCCTCTCTATCTCTC-TC	GATGAGGATAGGGAGGAGGAG
ath-miR854e	AT1G61900.2	6	-32.8	0.7	36	1	0	0	2	0	1	target cleavage	GAG-GAGGAGGGATAG-GAGTAG	|||.||||||o|||||.|||.||	CTCTCTCCTCTCTATCTCTC-TC	GATGAGGATAGGGAGGAGGAG
ath-miR854e	AT1G62360.1	6.5	-32.9	0.7	651	1	2	1	0	1	1	target cleavage	GAGGAGGAGGGATAGGAGTAG	.|||.o|||o|||||||||..	ATCCCTCTCTCTATCCTCAC-	GATGAGGATAGGGAGGAGGAG
ath-miR2939	AT1G62380.1	3.5	-28.1	0.7	1172	2	0	1	0	0	1	target cleavage	TAC-CGAATCACAACACGCAAT	|||.|o||.||||||||o||||	ATGAGTTT-GTGTTGTGTGTTA	TAACGCACAACACTAAGCCAT
ath-miR854e	AT1G67750.1	9.5	-32.7	0.7	116	1	1	1	1	1	3	target cleavage	GAGGAGGAGGGATAGGAGT-AG	..o|||||||o|o||||o..||	#NAME?	GATGAGGATAGGGAGGAGGAG
ath-miR854e	AT1G69650.1	5	-32.7	0.7	62	0	0	2	1	0	2	target cleavage	GAGGAGGAGGGATAGGAGTAG	|||||o||o|o|||o|||.||	CTCCTTCTTCTTATTCTC-TC	GATGAGGATAGGGAGGAGGAG
ath-miR2937	AT1G79660.1	7.5	-28.2	0.7	52	2	1	3	0	1	1	target cleavage	CTGAGGAAGTTGTCGAGAATA	..o||o||o|o||||||||..	-TTTCTTTTAGCAGCTCTTT-	ATAAGAGCTGTTGAAGGAGTC
ath-miR2938	AT2G13100.1	7.5	-29.1	0.7	980	0	0	3	1	1	2	target cleavage	GACCTTGGGAGAGTTTTCTAG	||||o|oo|||||o|..|o||	CTGGGATTCTCTCGAC-GGTC	GATCTTTTGAGAGGGTTCCAG
ath-miR2938	AT2G13100.2	7.5	-29.1	0.7	714	0	0	3	1	1	2	target cleavage	GACCTTGGGAGAGTTTTCTAG	||||o|oo|||||o|..|o||	CTGGGATTCTCTCGAC-GGTC	GATCTTTTGAGAGGGTTCCAG
ath-miR2938	AT2G13100.3	7.5	-29.1	0.7	509	0	0	3	1	1	2	target cleavage	GACCTTGGGAGAGTTTTCTAG	||||o|oo|||||o|..|o||	CTGGGATTCTCTCGAC-GGTC	GATCTTTTGAGAGGGTTCCAG
ath-miR2938	AT2G17000.1	8.5	-29	0.7	1936	1	1	1	1	1	2	target cleavage	GACCTTGGGAGAGTTTTC-TAG	..|||||o|||||||o|..o||	#NAME?	GATCTTTTGAGAGGGTTCCAG
ath-miR854e	AT2G23820.1	6.5	-33.1	0.7	312	1	0	1	0	1	3	target cleavage	GAGGAG-GAGGGATAGGAGTAG	o|||||.|||o||o|.|||o||	TTCCTCTCTCTCTGTACTCGTC	GATGAGGATAGGGAGGAGGAG
ath-miR854e	AT2G23820.2	6.5	-33.1	0.7	312	1	0	1	0	1	3	target cleavage	GAGGAG-GAGGGATAGGAGTAG	o|||||.|||o||o|.|||o||	TTCCTCTCTCTCTGTACTCGTC	GATGAGGATAGGGAGGAGGAG
ath-miR2937	AT2G29620.1	7.5	-28.4	0.7	175	1	2	1	0	0	4	target cleavage	CTGAGGAAGTTGTCGAGAATA	..||||||oo|o||||o||o.	#NAME?	ATAAGAGCTGTTGAAGGAGTC
ath-miR2938	AT2G30680.1	6.5	-28.9	0.7	465	1	1	3	0	0	3	target cleavage	GACCTTG-GGAGAGTTTTCTAG	o||||o|.o||o||oo|||||.	TTGGAGCTTCTTTCGGAAGATG	GATCTTTTGAGAGGGTTCCAG
ath-miR2938	AT2G34210.1	6	-28.8	0.7	2080	1	1	2	0	0	3	target cleavage	GACCTTGGGAGAGTTTTCTAG	||||oo.|||o||||oo|||.	CTGGGG-CCTTTCAAGGGATA	GATCTTTTGAGAGGGTTCCAG
ath-miR854e	AT2G34930.1	8	-32.8	0.7	726	2	2	0	0	0	4	target cleavage	GAGGAGGA-GGGATAGGAGTAG	..|||||..||o|o||o||o||	#NAME?	GATGAGGATAGGGAGGAGGAG
ath-miR854e	AT2G39250.1	6.5	-33	0.7	1083	1	1	1	0	0	4	target cleavage	GAGG-AGGAGGGATAGGAGTAG	.|||.||o||oo|o||||o|||	ATCCTTCTTCTTTGTCCTTATC	GATGAGGATAGGGAGGAGGAG
ath-miR854e	AT2G41290.1	5.5	-32.8	0.7	1255	2	1	1	0	0	2	target cleavage	GAGGAGGAGGGATAGGAGTAG	..|||||.||||||o||o||o	#NAME?	GATGAGGATAGGGAGGAGGAG
ath-miR2933b	AT2G41640.1	4.5	-30.5	0.7	81	0	0	3	1	0	1	target cleavage	CCGCTTAAAGGAGAGGCTAAAG	||o||||||o||||o||.|||o	GGTGAATTTTCTCTTCG-TTTT	GAAATCGGAGAGGAAATTCGCC
ath-miR854e	AT2G42000.1	9.5	-32.9	0.7	150	2	1	1	1	1	2	target cleavage	GAGGAGGAGGGATAGGAGTAG	..|||o||||||o|||.|o..	-CCCTTCTCCCTGTCC-CGG-	GATGAGGATAGGGAGGAGGAG
ath-miR2939	AT2G42520.1	7	-28.1	0.7	350	1	1	4	1	0	1	target cleavage	TACCGA-ATCACAACACGCAAT	o|||o..|o||||||.|o|||o	GTGGTAGTGGTGTTG-GTGTTG	TAACGCACAACACTAAGCCAT
ath-miR2938	AT3G02260.1	4.5	-29	0.7	890	0	2	3	0	0	1	target cleavage	GACCTTGGGAGAGTTTTCTAG	o|||o|.o||o|||||||||.	TTGGGAGTCTTTCAAAAGATG	GATCTTTTGAGAGGGTTCCAG
ath-miR2938	AT3G15090.1	8	-29	0.7	562	1	1	2	0	1	3	target cleavage	GACCTTGGGAGAGTTTTCTAG	.|||||oo||o||oo||||..	ATGGAATTCTTTCGGAAGAC-	GATCTTTTGAGAGGGTTCCAG
ath-miR854e	AT3G15605.1	7.5	-33	0.7	154	0	0	1	0	2	3	target cleavage	GAGGAGGAGGGATAGGAGTAG	|||o||||||o|o||.|o.||	CTCTTCCTCCTTGTCGTTTTC	GATGAGGATAGGGAGGAGGAG
ath-miR854e	AT3G15605.2	7.5	-33	0.7	154	0	0	1	0	2	3	target cleavage	GAGGAGGAGGGATAGGAGTAG	|||o||||||o|o||.|o.||	CTCTTCCTCCTTGTCGTTTTC	GATGAGGATAGGGAGGAGGAG
ath-miR854e	AT3G29156.1	6.5	-33	0.7	485	0	1	1	1	1	1	target cleavage	GAGGAGGAGGGATAGGA-GTAG	|||o||.||||||||o..||||	CTCTTCGTCCCTATCTCACATC	GATGAGGATAGGGAGGAGGAG
ath-miR2938	AT3G30742.1	12	-28.8	0.7	533	1	2	0	1	1	5	target cleavage	GACCTTGGGAGAGTTT-TCTAG	..||||||||o||oo..o|o|.	#NAME?	GATCTTTTGAGAGGGTTCCAG
ath-miR2939	AT3G42650.1	5	-28.3	0.7	1358	0	3	0	0	1	0	target cleavage	TACCGAATCACAACACGCAAT	.||||||.||||||||.|||.	TTGGCTTTGTGTTGTGAGTTT	TAACGCACAACACTAAGCCAT
ath-miR2937	AT3G46820.1	5	-28.3	0.7	437	0	1	2	1	0	1	target cleavage	CTGAGGAAGTTGTCGAGAATA	.|o|o||||||||||.|||o|	TATTTCTTCAACAGC-CTTGT	ATAAGAGCTGTTGAAGGAGTC
ath-miR2938	AT3G48526.1	5.5	-29	0.7	311	1	1	3	0	0	2	target cleavage	GACC-TTGGGAGAGTTTTCTAG	||||.|o|o.|o|||o|||||o	CTGGAAGCTGTTTCAGAAGATT	GATCTTTTGAGAGGGTTCCAG
ath-miR2936	AT3G52770.1	3	-30.9	0.7	33	0	3	0	0	0	0	target cleavage	GCAGACACAAGAGAGAGAGTTC	|||||.|.|||||||||||||.	CGTCTCTCTTCTCTCTCTCAAT	CTTGAGAGAGAGAACACAGACG
ath-miR2937	AT3G60030.1	5.5	-28.5	0.7	298	1	2	1	0	1	0	target cleavage	CTGAGGAAGTTGTCGAGAATA	|o|||.|.|||||||||||..	GGCTCATCCAACAGCTCTTC-	ATAAGAGCTGTTGAAGGAGTC
ath-miR854e	AT3G63140.1	8	-32.8	0.7	104	0	1	0	0	1	5	target cleavage	GAGGAGGAGGGATAGGAGTAG	.||||||||o||o|oo|o.||	ATCCTCCTCTCTGTTTTTCTC	GATGAGGATAGGGAGGAGGAG
ath-miR854e	AT4G02725.1	6.5	-33.1	0.7	25	1	1	1	0	1	2	target cleavage	GAGGAGG-AGGGATAGGAGTAG	.|||||o.|||o||||.||o||	GTCCTCTATCCTTATCGTCGTC	GATGAGGATAGGGAGGAGGAG
ath-miR854e	AT4G02725.2	6.5	-33.1	0.7	25	1	1	1	0	1	2	target cleavage	GAGGAGG-AGGGATAGGAGTAG	.|||||o.|||o||||.||o||	GTCCTCTATCCTTATCGTCGTC	GATGAGGATAGGGAGGAGGAG
ath-miR2938	AT4G05520.1	7.5	-28.9	0.7	888	1	0	3	0	1	3	target cleavage	GACCTTGGGAGAGTTTTCTAG	|||||ooo||o|||oo|||..	CTGGAGTTCTTTCAGGAGAG-	GATCTTTTGAGAGGGTTCCAG
ath-miR2938	AT4G05520.2	7.5	-28.9	0.7	949	1	0	3	0	1	3	target cleavage	GACCTTGGGAGAGTTTTCTAG	|||||ooo||o|||oo|||..	CTGGAGTTCTTTCAGGAGAG-	GATCTTTTGAGAGGGTTCCAG
ath-miR2939	AT4G08450.1	5.5	-28.1	0.7	3020	2	1	1	1	0	0	target cleavage	TACCGAATCACAACACGCAAT	..|||||.||||||||.|||o	#NAME?	TAACGCACAACACTAAGCCAT
ath-miR854e	AT4G16141.1	4.5	-33.1	0.7	18	1	0	1	0	1	1	target cleavage	GAG-GAGGAGGGATAGGAGTAG	|||.|||o|||o||||.|||||	CTCTCTCTTCCTTATCATCATC	GATGAGGATAGGGAGGAGGAG
ath-miR854e	AT4G19330.1	5.5	-33.1	0.7	823	2	1	1	0	0	2	target cleavage	GAGGAGGAGGGATAGGAGTAG	..|||.||||||||o|||o|o	#NAME?	GATGAGGATAGGGAGGAGGAG
ath-miR2934	AT4G22370.1	6.5	-29.5	0.7	402	0	3	1	0	1	1	target cleavage	AGGTTCCGCAAACGTCTTTCT	.|o|.|||||||||||.o||.	ACTATGGCGTTTGCAGTGAGT	TCTTTCTGCAAACGCCTTGGA
ath-miR2936	AT4G31990.2	6	-31	0.7	91	3	0	0	0	1	1	target cleavage	GCAGACACAAGAGAGAGAGTTC	||||.|||.||||||||||o..	CGTC-GTG-TCTCTCTCTCGT-	CTTGAGAGAGAGAACACAGACG
ath-miR2936	AT4G31990.3	6	-31	0.7	88	3	0	0	0	1	1	target cleavage	GCAGACACAAGAGAGAGAGTTC	||||.|||.||||||||||o..	CGTC-GTG-TCTCTCTCTCGT-	CTTGAGAGAGAGAACACAGACG
ath-miR2937	AT4G32590.1	6.5	-28.4	0.7	188	2	2	1	0	1	0	target cleavage	CTGAGGAAGTTGTCGAGAATA	..|||||.o||||||||||..	-TCTCCTGTAACAGCTCTTC-	ATAAGAGCTGTTGAAGGAGTC
ath-miR2937	AT4G32590.2	6.5	-28.4	0.7	169	2	2	1	0	1	0	target cleavage	CTGAGGAAGTTGTCGAGAATA	..|||||.o||||||||||..	-TCTCCTGTAACAGCTCTTC-	ATAAGAGCTGTTGAAGGAGTC
ath-miR2937	AT4G32590.3	6.5	-28.4	0.7	188	2	2	1	0	1	0	target cleavage	CTGAGGAAGTTGTCGAGAATA	..|||||.o||||||||||..	-TCTCCTGTAACAGCTCTTC-	ATAAGAGCTGTTGAAGGAGTC
ath-miR2937	AT4G32590.4	6.5	-28.4	0.7	188	2	2	1	0	1	0	target cleavage	CTGAGGAAGTTGTCGAGAATA	..|||||.o||||||||||..	-TCTCCTGTAACAGCTCTTC-	ATAAGAGCTGTTGAAGGAGTC
ath-miR2937	AT4G34100.1	7	-28.3	0.7	1644	1	3	0	0	0	3	target cleavage	CTGAGGAAGTTGTCGAGAATA	..||||||.o||||o||||o.	#NAME?	ATAAGAGCTGTTGAAGGAGTC
ath-miR2937	AT4G34100.2	7	-28.3	0.7	1644	1	3	0	0	0	3	target cleavage	CTGAGGAAGTTGTCGAGAATA	..||||||.o||||o||||o.	#NAME?	ATAAGAGCTGTTGAAGGAGTC
ath-miR854e	AT4G35120.1	4.5	-32.9	0.7	327	1	1	1	0	0	2	target cleavage	GAGGAGGAGGGATAGGAGTAG	|||o||||.|o|||||||o|.	CTCTTCCT-CTTATCCTCGTA	GATGAGGATAGGGAGGAGGAG
ath-miR854e	AT4G37830.1	6	-33	0.7	288	1	3	0	0	1	0	target cleavage	GAGGAGGAGGGATAGGAGTAG	..||||||.|||||||.|||.	#NAME?	GATGAGGATAGGGAGGAGGAG
ath-miR854e	AT5G01210.1	6	-33.1	0.7	167	1	1	0	1	1	0	target cleavage	GAGGA-GGAGGGATAGGAGTAG	||||..|||||||||.|||.||	CTCCGACCTCCCTATGCTC-TC	GATGAGGATAGGGAGGAGGAG
ath-miR854e	AT5G09480.1	5	-33.1	0.7	88	0	2	2	0	0	2	target cleavage	GAGGAGGAGGGATAGGAGTAG	.|o|.|||o|||||o|||o||	GTTCGCCTTCCTATTCTCGTC	GATGAGGATAGGGAGGAGGAG
ath-miR2937	AT5G11370.1	4	-28.5	0.7	302	0	1	2	0	0	2	target cleavage	CTGAGGAAGTTGTCGAGAATA	||o.o|||||||o|||o||||	GATCTCTTCAACGGCTTTTAT	ATAAGAGCTGTTGAAGGAGTC
ath-miR2939	AT5G11580.1	7	-28.4	0.7	381	1	1	2	1	1	0	target cleavage	TACCGAATCACAACACGCAAT	..||o||o||||||.|.||||	#NAME?	TAACGCACAACACTAAGCCAT
ath-miR2938	AT5G14120.1	7.5	-28.9	0.7	1577	0	0	3	1	0	4	target cleavage	GACCTTGGGAGAGTTT-TCTAG	o||||||oo|||ooo|.o||||	TTGGAACTTTCTTGGACGGATC	GATCTTTTGAGAGGGTTCCAG
ath-miR2938	AT5G15995.1	8	-28.9	0.7	2232	0	2	2	0	1	3	target cleavage	GACCTTGGGAGAGTTTTCTAG	.||||o||.||||||oo.o|o	GTGGAGCCGTCTCAAGGAGTT	GATCTTTTGAGAGGGTTCCAG
ath-miR2938	AT5G19570.1	9.5	-28.9	0.7	362	1	0	3	0	1	5	target cleavage	GACCTTGGGAGAGTTTTCTAG	o|||o|o|||o|o|ooo||..	TTGGGATCCTTTTAGGGGAA-	GATCTTTTGAGAGGGTTCCAG
ath-miR854e	AT5G20840.1	4.5	-32.7	0.7	129	0	0	3	0	1	1	target cleavage	GAGGAGGAGGGATAGGAGTAG	||oo|o|||o||||||||.||	CTTTTTCTCTCTATCCTCTTC	GATGAGGATAGGGAGGAGGAG
ath-miR2938	AT5G22770.1	7	-29.1	0.7	2304	1	1	2	0	2	0	target cleavage	GACCTTGGGAGAGTTTTCTAG	|||||o|o.|||||||.||..	CTGGAGCTGTCTCAAATGAA-	GATCTTTTGAGAGGGTTCCAG
ath-miR2938	AT5G22770.2	7	-29.1	0.7	2214	1	1	2	0	2	0	target cleavage	GACCTTGGGAGAGTTTTCTAG	|||||o|o.|||||||.||..	CTGGAGCTGTCTCAAATGAA-	GATCTTTTGAGAGGGTTCCAG
ath-miR2938	AT5G22770.3	7	-29.1	0.7	2234	1	1	2	0	2	0	target cleavage	GACCTTGGGAGAGTTTTCTAG	|||||o|o.|||||||.||..	CTGGAGCTGTCTCAAATGAA-	GATCTTTTGAGAGGGTTCCAG
ath-miR2937	AT5G26820.1	7.5	-28.4	0.7	1317	1	2	1	0	2	0	target cleavage	CTGAGGAAGTTGTCGAGAATA	.o||||||.|||||||.||..	TGCTCCTTGAACAGCTGTTC-	ATAAGAGCTGTTGAAGGAGTC
ath-miR2938	AT5G28405.1	7	-28.8	0.7	1374	1	1	2	0	0	4	target cleavage	GACCTTGGGAGAGTTTTCTAG	o||||o|..|||o|ooo||||	TTGGAGCA-TCTTAGGGGATC	GATCTTTTGAGAGGGTTCCAG
ath-miR854e	AT5G41755.1	4.5	-33	0.7	5737	1	0	1	1	0	1	target cleavage	GAGGAGGAGGGATAGGAGTAG	o||||.|||||||||||o.||	TTCCT-CTCCCTATCCTT-TC	GATGAGGATAGGGAGGAGGAG
ath-miR2938	AT5G45760.1	4.5	-28.8	0.7	535	1	1	3	0	0	1	target cleavage	GACCTTGGGAGAGTTTTCTAG	.|||o|.oo|||||||||o||	ATGGGA-TTTCTCAAAAGGTC	GATCTTTTGAGAGGGTTCCAG
ath-miR2938	AT5G49310.1	6.5	-28.9	0.7	230	0	0	5	0	1	2	target cleavage	GACCTTGGGAGAGTTTTCTAG	||||ooooo||||oo|.||||	CTGGGGTTTTCTCGGATGATC	GATCTTTTGAGAGGGTTCCAG
ath-miR854e	AT5G53890.1	5	-32.9	0.7	1341	1	1	2	0	0	2	target cleavage	GAG-GAGGAGGGATAGGAGTAG	|||.||o.|o|||o||||o|||	CTCTCTTGTTCCTGTCCTTATC	GATGAGGATAGGGAGGAGGAG
ath-miR854e	AT5G54080.1	8.5	-32.8	0.7	158	1	1	1	0	1	4	target cleavage	GAGGAGGAGGGATAGGAGTAG	.|||||o||oo|o||||o|..	GTCCTCTTCTTTGTCCTTAC-	GATGAGGATAGGGAGGAGGAG
ath-miR854e	AT5G54080.2	8.5	-32.8	0.7	158	1	1	1	0	1	4	target cleavage	GAGGAGGAGGGATAGGAGTAG	.|||||o||oo|o||||o|..	GTCCTCTTCTTTGTCCTTAC-	GATGAGGATAGGGAGGAGGAG
ath-miR2938	AT5G55660.1	6.5	-28.8	0.7	1241	2	2	1	1	0	0	target cleavage	GACCTTG-GGAGAGTTTTCTAG	..||o||.|||||||.|||||.	#NAME?	GATCTTTTGAGAGGGTTCCAG
ath-miR2939	AT5G56750.1	9.5	-28.1	0.7	454	3	1	1	1	1	1	target cleavage	TACC-GAATCACAACAC-GCAAT	..||.|||o||||||||.o||..	-CGGCCTTGGTGTTGTGATGTG-	TAACGCACAACACTAAGCCAT
ath-miR777	AT2G01110.1	9	-28.6	0.71	43	1	0	2	1	2	1	target cleavage	TTCGTTGCTTTGAGTTACGCAT	oo||||||||||||o|..||..	GGGCAACGAAACTCGAC-CGG-	TACGCATTGAGTTTCGTTGCTT
ath-miR780.2	AT2G01290.1	8	-27.4	0.71	915	0	2	2	0	1	3	target cleavage	TACGGTCTATAAGTGCTTCTT	.|||oo||.o||||||o.|o|	TTGCTGGAAGTTCACGGCGGA	TTCTTCGTGAATATCTGGCAT
ath-miR413	AT2G01850.1	9	-26.8	0.71	927	1	1	2	1	2	0	target cleavage	CACGTCTTGTTCTCTT-TGATA	||||o|.o|||||||..|||..	GTGCGGCGCAAGAGATTACTC-	ATAGTTTCTCTTGTTCTGCAC
ath-miR414	AT2G02080.1	9	-27.9	0.71	1574	1	1	4	0	1	3	target cleavage	ACTGCTACTACTACTTCTACT	..o||o||o||o||o.|o||o	#NAME?	TCATCTTCATCATCATCGTCA
ath-miR414	AT2G02080.2	9	-27.9	0.71	1578	1	1	4	0	1	3	target cleavage	ACTGCTACTACTACTTCTACT	..o||o||o||o||o.|o||o	#NAME?	TCATCTTCATCATCATCGTCA
ath-miR399e	AT2G03140.1	7	-31.1	0.71	682	0	2	2	0	1	2	target cleavage	GCTCCGTTTAGAGGAAACCGT	||||||o.o|o||||.|||o.	CGAGGCGTGTTTCCTGTGGTT	TGCCAAAGGAGATTTGCCTCG
ath-miR171c	AT2G03150.1	7.5	-30.7	0.71	1179	1	1	1	0	2	1	target cleavage	GCACTATAACCGTGCCGAGTT	||||o||.||||o|.||||..	CGTGGTACTGGCGCTGCTCC-	TTGAGCCGTGCCAATATCACG
ath-miR869.2	AT2G03190.1	6	-28.7	0.71	352	0	0	2	2	0	1	target cleavage	CAGTTGATAGAGTTGT-GGT-CT	||o||o|||||||||o.|||.||	GTTAATTATCTCAACGTCCAAGA	TCTGGTGTTGAGATAGTTGAC
ath-miR841	AT2G03310.1	9	-28.9	0.71	597	3	2	0	0	1	2	target cleavage	AAGTCA-AAGTTCACCGAGCAT	..|||..|||o|||||o|||..	-GCAGAGTTCGAGTGGTTCGA-	TACGAGCCACTTGAAACTGAA
ath-miR414	AT2G03915.1	3.5	-27.9	0.71	1071	1	2	1	0	0	0	target cleavage	ACTGCTACTACTACTTCTACT	.||o.|.||||||||||||||	GGATCA-GATGATGAAGATGA	TCATCTTCATCATCATCGTCA
ath-miR158a	AT2G04170.1	6	-26.8	0.71	699	1	1	0	1	1	0	target cleavage	ACGAAACAGATGTAAACCCT	..|||||||||||..|||||	#NAME?	TCCCAAATGTAGACAAAGCA
ath-miR158a	AT2G04170.2	6	-26.8	0.71	700	1	1	0	1	1	0	target cleavage	ACGAAACAGATGTAAACCCT	..|||||||||||..|||||	#NAME?	TCCCAAATGTAGACAAAGCA
ath-miR158a	AT2G04170.3	6	-26.8	0.71	415	1	1	0	1	1	0	target cleavage	ACGAAACAGATGTAAACCCT	..|||||||||||..|||||	#NAME?	TCCCAAATGTAGACAAAGCA
ath-miR158a	AT2G04170.4	6	-26.8	0.71	753	1	1	0	1	1	0	target cleavage	ACGAAACAGATGTAAACCCT	..|||||||||||..|||||	#NAME?	TCCCAAATGTAGACAAAGCA
ath-miR158a	AT2G04170.5	6	-26.8	0.71	700	1	1	0	1	1	0	target cleavage	ACGAAACAGATGTAAACCCT	..|||||||||||..|||||	#NAME?	TCCCAAATGTAGACAAAGCA
ath-miR158a	AT2G04190.1	6	-26.8	0.71	693	1	1	0	1	1	0	target cleavage	ACGAAACAGATGTAAACCCT	..|||||||||||..|||||	#NAME?	TCCCAAATGTAGACAAAGCA
ath-miR396a	AT2G04270.1	5	-28.2	0.71	2713	0	2	2	0	1	0	target cleavage	GTCAAGTTCTTTCGACACCTT	.||.|o||||||||.|||||o	GAGGTTAAGAAAGCCGTGGAG	TTCCACAGCTTTCTTGAACTG
ath-miR396a	AT2G04270.2	5	-28.2	0.71	2558	0	2	2	0	1	0	target cleavage	GTCAAGTTCTTTCGACACCTT	.||.|o||||||||.|||||o	GAGGTTAAGAAAGCCGTGGAG	TTCCACAGCTTTCTTGAACTG
ath-miR396a	AT2G04270.3	5	-28.2	0.71	1901	0	2	2	0	1	0	target cleavage	GTCAAGTTCTTTCGACACCTT	.||.|o||||||||.|||||o	GAGGTTAAGAAAGCCGTGGAG	TTCCACAGCTTTCTTGAACTG
ath-miR396a	AT2G04270.4	5	-28.2	0.71	1901	0	2	2	0	1	0	target cleavage	GTCAAGTTCTTTCGACACCTT	.||.|o||||||||.|||||o	GAGGTTAAGAAAGCCGTGGAG	TTCCACAGCTTTCTTGAACTG
ath-miR172c	AT2G04320.1	8.5	-28.5	0.71	121	1	2	1	0	1	3	target cleavage	GACGTCGTAGTAGTTCTAAGA	..|o|||||oo||o|||.||.	#NAME?	AGAATCTTGATGATGCTGCAG
ath-miR847	AT2G04390.1	6	-28.9	0.71	319	1	1	0	1	1	0	target cleavage	GTAGTTCTTCTTCTCCTCACT	..|||||||||||||..||||	#NAME?	TCACTCCTCTTCTTCTTGATG
ath-miR408	AT2G04670.1	5	-34.7	0.71	588	1	1	2	1	0	0	target cleavage	CGGTCCCTTCTCCGTCACGTA	||o||.||o|||||||.|||.	GCTAG-GAGGAGGCAG-GCAG	ATGCACTGCCTCTTCCCTGGC
ath-miR838	AT2G04670.1	8	-26	0.71	883	2	2	0	0	0	4	target cleavage	ACACGTTCTTCATCTTCTTTT	..|||..||o|||||o||oo|	#NAME?	TTTTCTTCTACTTCTTGCACA
ath-miR776	AT2G04890.1	7.5	-24.9	0.71	539	1	1	1	0	1	3	target cleavage	TTGTAGTTATCTTCTGAATCT	||o|||||.o|o||||||o..	AATATCAAGGGGAGACTTGA-	TCTAAGTCTTCTATTGATGTT
ath-miR776	AT2G04940.1	5	-24.9	0.71	1169	0	1	4	0	1	0	target cleavage	TTGTAGTTATCTTCTGAATCT	o|||.ooo|||||||.|||||	GACACTGGTAGAAGAGTTAGA	TCTAAGTCTTCTATTGATGTT
ath-miR396b	AT2G05010.1	9	-27.4	0.71	652	2	1	2	1	0	3	target cleavage	TTCAAG-TTCTTTCGACAC-CTT	..||||.|o|o|o||||||.|oo	#NAME?	TTCCACAGCTTTCTTGAACTT
ath-miR847	AT2G05220.1	6	-28.9	0.71	332	1	1	0	1	1	0	target cleavage	GTAGTTCTTCTTCTCCTCACT	..|||||||||||||..||||	#NAME?	TCACTCCTCTTCTTCTTGATG
ath-miR847	AT2G05220.2	6	-28.9	0.71	327	1	1	0	1	1	0	target cleavage	GTAGTTCTTCTTCTCCTCACT	..|||||||||||||..||||	#NAME?	TCACTCCTCTTCTTCTTGATG
ath-miR1888	AT2G06020.1	6.5	-22.8	0.71	401	0	2	1	0	1	2	target cleavage	AAGAAGTGTTTAGAATTGAAT	.||||||.||||o|.o||||o	ATCTTCAGAAATTTAGACTTG	TAAGTTAAGATTTGTGAAGAA
ath-miR426	AT2G06190.1	8	-24.2	0.71	890	1	1	2	1	0	3	target cleavage	GCATTCCTGTTTAA-AGGTTTT	..|o|||||||o||.|o||o|o	#NAME?	TTTTGGAAATTTGTCCTTACG
ath-miR390b	AT2G06220.1	9	-34.5	0.71	2051	2	1	2	1	1	1	target cleavage	CCGCGATAGGGAGGA-CTCGAA	..o|||o||||||||.|||o..	-CTGCTGTCCCTCCTCGAGTC-	AAGCTCAGGAGGGATAGCGCC
ath-miR159b	AT2G06580.1	6	-29.1	0.71	264	1	2	2	0	0	2	target cleavage	TTCTCGAGGGAAGTTAGGTTT	..|||o|o|o|||||||o||.	#NAME?	TTTGGATTGAAGGGAGCTCTT
ath-miR781	AT2G06930.1	6	-25	0.71	2399	0	2	2	0	0	3	target cleavage	ATTCATAGGTCTTTTGAGATT	.||||.|o|||o||o||o||o	GAAGTTTTCAGGAAGCTTTAG	TTAGAGTTTTCTGGATACTTA
ath-miR319b	AT2G06980.1	6.5	-34.3	0.71	277	1	2	1	0	1	1	target cleavage	TCCCTCGAGGGAAGTCAGGTT	||||.|o.||||||||||o..	AGGGTGTACCCTTCAGTCTC-	TTGGACTGAAGGGAGCTCCCT
ath-miR826	AT2G07140.1	9.5	-29	0.71	889	2	1	1	0	2	2	target cleavage	GTGCATAGGTTTTGGCCTGAT	..o||||||o||o||.|||..	-TTGTATCCGAAGCCTGACG-	TAGTCCGGTTTTGGATACGTG
ath-miR826	AT2G07140.2	9.5	-29	0.71	889	2	1	1	0	2	2	target cleavage	GTGCATAGGTTTTGGCCTGAT	..o||||||o||o||.|||..	-TTGTATCCGAAGCCTGACG-	TAGTCCGGTTTTGGATACGTG
ath-miR397b	AT2G07160.1	5	-28.3	0.71	860	1	0	0	0	2	0	target cleavage	GTAGTTGCTACGTGAGTTACT	||||.||||||||||.|.|||	CATC-ACGATGCACTGATTGA	TCATTGAGTGCATCGTTGATG
ath-miR776	AT2G07550.1	3.5	-25	0.71	2814	3	0	1	0	0	0	target repression	TTGTAGTTATCTTCTGAATCT	|o|.|||..||||||||||||	AGC-TCA--AGAAGACTTAGA	TCTAAGTCTTCTATTGATGTT
ath-miR845b	AT2G07682.1	6	-29.1	0.71	3326	2	1	2	0	1	0	target cleavage	GTAGTTAAACCATAGTCTCGCT	o||||o..||||||||||||..	TATCAGA-TGGTATCAGAGCC-	TCGCTCTGATACCAAATTGATG
ath-miR171a	AT2G07723.1	7	-31.1	0.71	1715	0	2	2	1	0	2	target cleavage	CTATAACCGCGCCGAGTT-AGT	.o||.|||o||||||o|o.|||	AGTAATGGTGCGGCTTAGGTCA	TGATTGAGCCGCGCCAATATC
ath-miR406	AT2G10010.1	9	-25.7	0.71	935	3	1	0	0	1	3	target cleavage	GACCT-AATGTTATCGTAAGAT	..|||.|||||o|o|||||o..	-AGGACTTACAGTGGCATTTC-	TAGAATGCTATTGTAATCCAG
ath-miR847	AT2G10105.1	6.5	-28.6	0.71	214	1	1	3	1	0	1	target cleavage	GTAGT-TCTTCTTCTCCTCA-CT	oo|.o.|||||||||||o||.||	TGTAGTAGAAGAAGAGGGGTCGA	TCACTCCTCTTCTTCTTGATG
ath-miR396a	AT2G10180.1	6	-28	0.71	723	1	2	0	1	0	1	target cleavage	GTCAAGTTCTTTCGACACCTT	..|||.|||||o||||.||||	#NAME?	TTCCACAGCTTTCTTGAACTG
ath-miR857	AT2G10180.1	9	-24.4	0.71	2106	2	1	0	0	1	4	target cleavage	TATGTGGAAGTTGTATGTTTT	..||.|||||oo|||o|.o||	#NAME?	TTTTGTATGTTGAAGGTGTAT
ath-miR396a	AT2G10200.1	6	-28	0.71	717	1	2	0	1	0	1	target cleavage	GTCAAGTTCTTTCGACACCTT	..|||.|||||o||||.||||	#NAME?	TTCCACAGCTTTCTTGAACTG
ath-miR414	AT2G10234.1	3.5	-27.9	0.71	1189	1	2	1	0	0	0	target cleavage	ACTGCTACTACTACTTCTACT	.||o.|.||||||||||||||	GGATCA-GATGATGAAGATGA	TCATCTTCATCATCATCGTCA
ath-miR865-5p	AT2G10350.1	6.5	-23.8	0.71	1623	1	4	1	0	0	1	target cleavage	GAGTTAATCTAGGTTTAAGTA	..||o.|.|||||||o||||.	#NAME?	ATGAATTTGGATCTAATTGAG
ath-miR1886.1	AT2G10802.1	7	-27.3	0.71	594	1	1	0	1	1	1	target cleavage	CTAAAGTA-GAGTGAAGAGA-GT	|||||||..|||||||||o..||	GATTTCAGGCTCACTTCTTAGCA	TGAGAGAAGTGAGATGAAATC
ath-miR773	AT2G10860.1	9	-28.1	0.71	494	1	2	2	1	1	1	target cleavage	CTCTG-TTTTCGACCT-TCGTTT	.o|||.|o|||||||..||||o.	AGGACAAGAAGCTGGTCAGCAGT	TTTGCTTCCAGCTTTTGTCTC
ath-miR396b	AT2G10890.1	7	-27.3	0.71	723	1	3	0	1	0	1	target cleavage	TTCAAGTTCTTTCGACACCTT	..|||.|||||o||||.|||.	#NAME?	TTCCACAGCTTTCTTGAACTT
ath-miR395f	AT2G11010.1	6.5	-32.5	0.71	792	0	2	1	1	0	2	target cleavage	CTCAGGGGGGTTTGT-GAAGTC	|||.||o|||oo|||.|||||.	GAGCCCTCCCGGACAGCTTCAT	CTGAAGTGTTTGGGGGGACTC
ath-miR395b	AT2G11010.1	6.5	-32.5	0.71	792	0	2	1	1	0	2	target cleavage	CTCAGGGGGGTTTGT-GAAGTC	|||.||o|||oo|||.|||||.	GAGCCCTCCCGGACAGCTTCAT	CTGAAGTGTTTGGGGGGACTC
ath-miR396a	AT2G12570.1	6	-28	0.71	723	1	2	0	1	0	1	target cleavage	GTCAAGTTCTTTCGACACCTT	..|||.|||||o||||.||||	#NAME?	TTCCACAGCTTTCTTGAACTG
ath-miR838	AT2G12740.1	8	-26	0.71	1039	2	2	0	0	0	4	target cleavage	ACACGTTCTTCATCTTCTTTT	..|||..||o|||||o||oo|	#NAME?	TTTTCTTCTACTTCTTGCACA
ath-miR838	AT2G12750.1	8	-26	0.71	938	2	2	0	0	0	4	target cleavage	ACACGTTCTTCATCTTCTTTT	..|||..||o|||||o||oo|	#NAME?	TTTTCTTCTACTTCTTGCACA
ath-miR838	AT2G12760.1	8	-26	0.71	887	2	2	0	0	0	4	target cleavage	ACACGTTCTTCATCTTCTTTT	..|||..||o|||||o||oo|	#NAME?	TTTTCTTCTACTTCTTGCACA
ath-miR396a	AT2G12800.1	6	-28	0.71	727	1	2	0	1	0	1	target cleavage	GTCAAGTTCTTTCGACACCTT	..|||.|||||o||||.||||	#NAME?	TTCCACAGCTTTCTTGAACTG
ath-miR774	AT2G12860.1	7.5	-30.5	0.71	1246	1	3	1	0	0	3	target cleavage	CTACCGGTATACCCATTGGTT	..||||o|.o|||||||o|o.	#NAME?	TTGGTTACCCATATGGCCATC
ath-miR1886.3	AT2G13130.1	4.5	-21.2	0.71	467	2	1	1	0	0	1	target cleavage	TC-ATTCT-ACTTTAGAAATTAA	||.|o||..||||||||||o|||	AGCTGAGTTTGAAATCTTTGATT	AATTAAAGATTTCATCTTACT
ath-miR396a	AT2G13390.1	6	-28	0.71	723	1	2	0	1	0	1	target cleavage	GTCAAGTTCTTTCGACACCTT	..|||.|||||o||||.||||	#NAME?	TTCCACAGCTTTCTTGAACTG
ath-miR846	AT2G13540.1	7	-24.1	0.71	2688	3	2	0	0	1	0	target cleavage	TTAAGTTCGTGAAGTTAAGTT	..|||..||||||||||||..	-CTTCT-GCACTTCAATTCC-	TTGAATTGAAGTGCTTGAATT
ath-miR838	AT2G13690.1	5.5	-26	0.71	1506	1	2	3	0	0	1	target cleavage	ACACGTTCTTCATCTTCTTTT	..||.oo||||||||||||oo	#NAME?	TTTTCTTCTACTTCTTGCACA
ath-miR835-5p	AT2G13700.1	9	-23.9	0.71	1622	0	2	4	1	0	3	target cleavage	CTATTTCTTGTATACGTTCTT	.o|oo|||o|o|o||.|o||.	AGTGGAGAGCGTGTG-AGGAC	TTCTTGCATATGTTCTTTATC
ath-miR1887	AT2G14640.1	5	-27	0.71	2087	0	1	2	0	1	1	target cleavage	AGAGAATCTGAGATGAATCAT	|||o||o|.||||o|||.|||	TCTTTTGGCCTCTGCTTTGTA	TACTAAGTAGAGTCTAAGAGA
ath-miR857	AT2G14796.1	8.5	-24.4	0.71	1341	0	3	1	0	1	3	target cleavage	TATGTGGAAGTTGTATGTTTT	.|o|.|||||oo||.|||o|.	TTGCTCCTTCGGCAAACAGAT	TTTTGTATGTTGAAGGTGTAT
ath-miR414	AT2G14950.1	8	-27.8	0.71	132	1	2	2	0	1	2	target cleavage	ACTGCTACTACTACTTCTACT	.||o||.|o|||||o||o|..	AGATGAAGGTGATGGAGGTA-	TCATCTTCATCATCATCGTCA
ath-miR415	AT2G15160.1	7.5	-27.3	0.71	1576	1	1	1	1	1	1	target cleavage	TACAAGACAAAGACGAGA-CAA	..|||o||||||||o||..|||	#NAME?	AACAGAGCAGAAACAGAACAT
ath-miR857	AT2G15860.1	10.5	-24.4	0.71	1573	2	1	1	1	1	3	target cleavage	TATGTGGAAGTTGTATGTTTT	..o||||||||||o.|o|o..	-AGCACCTTCAACG-ATAGT-	TTTTGTATGTTGAAGGTGTAT
ath-miR857	AT2G15860.2	10.5	-24.4	0.71	1609	2	1	1	1	1	3	target cleavage	TATGTGGAAGTTGTATGTTTT	..o||||||||||o.|o|o..	-AGCACCTTCAACG-ATAGT-	TTTTGTATGTTGAAGGTGTAT
ath-miR414	AT2G16250.1	9	-27.9	0.71	2578	1	1	4	0	1	3	target cleavage	ACTGCTACTACTACTTCTACT	..o||o||o||o||o.|o||o	#NAME?	TCATCTTCATCATCATCGTCA
ath-miR856	AT2G16595.1	7	-27.9	0.71	1055	1	1	2	1	1	0	target cleavage	CGACTTCAATAACCATC-CTAAT	|o||.||||o|||||||.|||..	GTTGCAGTTGTTGGTAGAGATA-	TAATCCTACCAATAACTTCAGC
ath-miR781	AT2G17330.1	6	-24.8	0.71	1811	1	1	0	0	0	4	target cleavage	ATTCATAGGTCTTTTGAGATT	.|||.||||o|||||o|o|o|	AAAG-ATCCGGAAAATTTTGA	TTAGAGTTTTCTGGATACTTA
ath-miR414	AT2G17420.1	5.5	-27.8	0.71	806	1	1	3	0	1	0	target cleavage	ACTGC-TACTACTACTTCTACT	.|o||.|||o|||||||.|||o	AGGCGTATGGTGATGAAAATGG	TCATCTTCATCATCATCGTCA
ath-miR413	AT2G18465.1	7.5	-26.8	0.71	843	2	2	1	0	1	1	target cleavage	CACGTCTTGTTCTCTTTGATA	..||||.o|||||||||o|..	-GGCAGCGCAAGAGAAATTC-	ATAGTTTCTCTTGTTCTGCAC
ath-miR823	AT2G18480.1	7.5	-28.3	0.71	323	1	1	1	0	1	3	target cleavage	TAGAATATACTAGTGGTGGGT	.||||||o.|o|o||.o||||	TTCTTATG-GGTTACGGCCCA	TGGGTGGTGATCATATAAGAT
ath-miR396b	AT2G18860.1	7.5	-27.3	0.71	298	0	1	3	1	1	1	target cleavage	TTCAAGTTCTTTCGACAC-CTT	o||||oo||||o||.|||.||.	GAGTTTGAGAAGGCAGTGAGAT	TTCCACAGCTTTCTTGAACTT
ath-miR396b	AT2G18860.2	7.5	-27.3	0.71	278	0	1	3	1	1	1	target cleavage	TTCAAGTTCTTTCGACAC-CTT	o||||oo||||o||.|||.||.	GAGTTTGAGAAGGCAGTGAGAT	TTCCACAGCTTTCTTGAACTT
ath-miR774	AT2G18900.1	6.5	-30.5	0.71	1924	0	2	1	1	1	0	target cleavage	CTACCGGTATACCCATTG-GTT	.||||o|||||||||.||.||.	CATGGTCATATGGGTTACGCAT	TTGGTTACCCATATGGCCATC
ath-miR172c	AT2G19100.1	4.5	-28.7	0.71	1818	0	1	1	0	1	1	target cleavage	GACGTCGTAGTAGTTCTAAGA	o|||||.|||||o|.||||||	TTGCAGGATCATTATGATTCT	AGAATCTTGATGATGCTGCAG
ath-miR172b	AT2G19890.1	6	-28	0.71	509	2	2	0	0	0	2	target cleavage	TACGTCGTAGTAGTTCTAAGA	..|.|||.||||||o|o||||	#NAME?	AGAATCTTGATGATGCTGCAT
ath-miR390b	AT2G20010.1	3.5	-34.8	0.71	633	2	0	1	0	0	1	target repression	CCGCGATAGGGAGGACTCGAA	||o||||..||||o|||||||	GGTGCTA--CCTCTTGAGCTT	AAGCTCAGGAGGGATAGCGCC
ath-miR390b	AT2G20010.2	3.5	-34.8	0.71	816	2	0	1	0	0	1	target repression	CCGCGATAGGGAGGACTCGAA	||o||||..||||o|||||||	GGTGCTA--CCTCTTGAGCTT	AAGCTCAGGAGGGATAGCGCC
ath-miR869.1	AT2G20460.1	8.5	-26.5	0.71	3021	0	2	1	1	1	2	target cleavage	GTTGTGGTCTTAACT-TGGTTA	|||.o|||||||||..o|o||.	CAAGGCCAGAATTGTTGCTAAG	ATTGGTTCAATTCTGGTGTTG
ath-miR852	AT2G20910.1	6	-28.1	0.71	550	0	3	2	0	0	2	target cleavage	GTCTTGATTCCGCGAATAGAA	o||.|||o.||o||||o|||.	TAGTACTGTGGTGCTTGTCTA	AAGATAAGCGCCTTAGTTCTG
ath-miR773	AT2G20990.1	8.5	-28	0.71	1405	0	2	3	0	1	3	target cleavage	CTCTGTTTTCGACCTTCGTTT	.||o.oo||||||||o|o.o|	TAGGGGGAAGCTGGAGGTTGA	TTTGCTTCCAGCTTTTGTCTC
ath-miR773	AT2G21010.1	8.5	-28	0.71	306	0	2	3	0	1	3	target cleavage	CTCTGTTTTCGACCTTCGTTT	.||o.oo||||||||o|o.o|	TAGGGGGAAGCTGGAGGTTGA	TTTGCTTCCAGCTTTTGTCTC
ath-miR402	AT2G21770.1	7.5	-30.6	0.71	1804	0	1	1	1	1	2	target cleavage	GTCTCCAAATTATCCGGAGCTT	|||||||||o||o||..|o||.	CAGAGGTTTGATGGGA-TTGAT	TTCGAGGCCTATTAAACCTCTG
ath-miR413	AT2G21880.1	8.5	-26.9	0.71	346	2	2	1	0	1	2	target cleavage	CACGTCTTGTTCTCTTTGATA	..||.|o||||||||o|o|..	-CGCTGGACAAGAGAGATTT-	ATAGTTTCTCTTGTTCTGCAC
ath-miR157b	AT2G22370.1	3.5	-29.1	0.71	504	1	1	1	0	0	1	target cleavage	CAC-GAGAGATAGAAGACAGTT	|||.o|||.||||||||||o||	GTGTTTCTGTATCTTCTGTTAA	TTGACAGAAGATAGAGAGCAC
ath-miR157c	AT2G22370.1	3.5	-29.1	0.71	504	1	1	1	0	0	1	target cleavage	CAC-GAGAGATAGAAGACAGTT	|||.o|||.||||||||||o||	GTGTTTCTGTATCTTCTGTTAA	TTGACAGAAGATAGAGAGCAC
ath-miR780.2	AT2G22410.1	6.5	-27.7	0.71	930	2	1	1	0	1	1	target cleavage	TACGGT-CTATAAGTGCTTCTT	||||.o.|||||||||||o|..	ATGCGGAGATATTCACGAGGC-	TTCTTCGTGAATATCTGGCAT
ath-miR847	AT2G22720.1	5.5	-28.6	0.71	280	0	2	1	1	0	1	target cleavage	GTAGTTCTTCTTCTCCTCACT	.||.|o|||||o|||||.|||	GATGAGGAAGAGGAGGA-TGA	TCACTCCTCTTCTTCTTGATG
ath-miR843	AT2G22720.1	7	-28.8	0.71	763	2	0	2	0	1	2	target cleavage	AGGTTACTTCGAGCTGGATTT	|o|||.||o||||||o||o..	TTCAA-GAGGCTCGATCTGC-	TTTAGGTCGAGCTTCATTGGA
ath-miR847	AT2G22720.2	5.5	-28.6	0.71	388	0	2	1	1	0	1	target cleavage	GTAGTTCTTCTTCTCCTCACT	.||.|o|||||o|||||.|||	GATGAGGAAGAGGAGGA-TGA	TCACTCCTCTTCTTCTTGATG
ath-miR847	AT2G22720.3	5.5	-28.6	0.71	286	0	2	1	1	0	1	target cleavage	GTAGTTCTTCTTCTCCTCACT	.||.|o|||||o|||||.|||	GATGAGGAAGAGGAGGA-TGA	TCACTCCTCTTCTTCTTGATG
ath-miR779.1	AT2G22790.1	8.5	-29.6	0.71	523	0	3	1	1	0	3	target cleavage	TACTCGTCGTTGTATC-GTCTT	.||||o.||o||o|||.|o||.	TTGAGTTGCGACGTAGTCGGAT	TTCTGCTATGTTGCTGCTCAT
ath-miR172b	AT2G23060.1	9	-27.9	0.71	929	3	1	2	0	1	2	target cleavage	TACGTCGTAGTAGTTCTAAGA	..||o||o.|o||o|||||..	-CGCGGCG-CGTCGAGATTG-	AGAATCTTGATGATGCTGCAT
ath-miR172b	AT2G23060.2	9	-27.9	0.71	694	3	1	2	0	1	2	target cleavage	TACGTCGTAGTAGTTCTAAGA	..||o||o.|o||o|||||..	-CGCGGCG-CGTCGAGATTG-	AGAATCTTGATGATGCTGCAT
ath-miR783	AT2G23800.1	7	-27.5	0.71	292	3	1	0	0	1	1	target cleavage	CTTGTACTTGCTCGTTTCGAA	..|||||.|o|||||||||..	-TACATG-ATGAGCAAAGCC-	AAGCTTTGCTCGTTCATGTTC
ath-miR172b	AT2G24500.1	6.5	-27.8	0.71	1276	1	2	1	0	1	1	target cleavage	TACGTCGTAGTAGTTCTAAGA	..|||.|o||||||o||.|||	#NAME?	AGAATCTTGATGATGCTGCAT
ath-miR838	AT2G25344.1	7	-25.9	0.71	54	0	1	2	0	1	3	target cleavage	ACACGTTCTTCATCTTCTTTT	||||o.||o|||o|.o|o|||	TGTGTTAGGAGTGGTGGGAAA	TTTTCTTCTACTTCTTGCACA
ath-miR867	AT2G25355.1	8	-24.6	0.71	337	2	1	2	0	1	2	target cleavage	AAGGATTATTTGGTACAAGTT	.||||o|.oo|o|||||||..	GTCCTGA-GGATCATGTTCT-	TTGAACATGGTTTATTAGGAA
ath-miR867	AT2G25355.2	8	-24.6	0.71	330	2	1	2	0	1	2	target cleavage	AAGGATTATTTGGTACAAGTT	.||||o|.oo|o|||||||..	GTCCTGA-GGATCATGTTCT-	TTGAACATGGTTTATTAGGAA
ath-miR413	AT2G25530.1	8.5	-27	0.71	357	1	2	3	0	0	4	target cleavage	CACGTCTTGTTCTCTTTGATA	..|oo||o||||o||ooo||.	#NAME?	ATAGTTTCTCTTGTTCTGCAC
ath-miR826	AT2G25580.1	5.5	-29.2	0.71	258	0	2	1	0	1	1	target cleavage	GTGCATAGGTTTTGGCCTGAT	.|||.|||||o|||||.|||o	GACGAATCCAGAACCGAACTG	TAGTCCGGTTTTGGATACGTG
ath-miR408	AT2G25670.1	5.5	-35	0.71	1203	0	2	3	1	0	0	target cleavage	CGGTCCCTTCTCCGTC-ACGTA	||oo.|||o|||||||.||||.	GCTGCGGAGGAGGCAGCTGCAA	ATGCACTGCCTCTTCCCTGGC
ath-miR408	AT2G25670.2	5.5	-35	0.71	1306	0	2	3	1	0	0	target cleavage	CGGTCCCTTCTCCGTC-ACGTA	||oo.|||o|||||||.||||.	GCTGCGGAGGAGGCAGCTGCAA	ATGCACTGCCTCTTCCCTGGC
ath-miR857	AT2G26450.1	7.5	-24.3	0.71	1463	1	2	1	1	0	2	target cleavage	TATGTGGAAGTTGT-ATGTTTT	..o||||.||||o|.||||o||	#NAME?	TTTTGTATGTTGAAGGTGTAT
ath-miR783	AT2G26610.1	8	-27.6	0.71	3575	1	2	2	1	0	2	target cleavage	CTTGTACTTGCTCGTTTC-GAA	.|o|.|||o||o|||o||.||.	AAGC-TGAGCGGGCAGAGACTG	AAGCTTTGCTCGTTCATGTTC
ath-miR167c	AT2G27450.1	6.5	-30.3	0.71	726	1	1	1	1	1	0	target cleavage	GTTCTAGTACGACCGTCGAAT	||||o.||||||||.||||..	CAAGGGCATGCTGG-AGCTA-	TAAGCTGCCAGCATGATCTTG
ath-miR167c	AT2G27450.2	6.5	-30.3	0.71	715	1	1	1	1	1	0	target cleavage	GTTCTAGTACGACCGTCGAAT	||||o.||||||||.||||..	CAAGGGCATGCTGG-AGCTA-	TAAGCTGCCAGCATGATCTTG
ath-miR414	AT2G28280.1	4.5	-27.9	0.71	608	1	0	3	0	1	0	target cleavage	ACTGCTACTACTACTTCTACT	|||.|o||o||||||.||||o	TGA-GGTGGTGATGATGATGG	TCATCTTCATCATCATCGTCA
ath-miR156e	AT2G29260.1	3.5	-29.5	0.71	611	1	1	1	0	0	1	target cleavage	CACGAGTGAGAGAAGACAGT	|||o|||.||||||||||o.	GTGTTCA-TCTCTTCTGTTT	TGACAGAAGAGAGTGAGCAC
ath-miR156a	AT2G29260.1	3.5	-29.5	0.71	611	1	1	1	0	0	1	target cleavage	CACGAGTGAGAGAAGACAGT	|||o|||.||||||||||o.	GTGTTCA-TCTCTTCTGTTT	TGACAGAAGAGAGTGAGCAC
ath-miR156b	AT2G29260.1	3.5	-29.5	0.71	611	1	1	1	0	0	1	target cleavage	CACGAGTGAGAGAAGACAGT	|||o|||.||||||||||o.	GTGTTCA-TCTCTTCTGTTT	TGACAGAAGAGAGTGAGCAC
ath-miR1886.2	AT2G30520.1	6.5	-25.5	0.71	89	1	0	3	0	1	2	target cleavage	GGTTAGTT-TCTAAAGTAGAGT	||oo||||.o|o|||o.|||||	CCGGTCAATGGGTTTTTTCTCA	TGAGATGAAATCTTTGATTGG
ath-miR1886.2	AT2G30520.2	6.5	-25.5	0.71	89	1	0	3	0	1	2	target cleavage	GGTTAGTT-TCTAAAGTAGAGT	||oo||||.o|o|||o.|||||	CCGGTCAATGGGTTTTTTCTCA	TGAGATGAAATCTTTGATTGG
ath-miR399a	AT2G30640.1	6	-31.6	0.71	1196	2	2	2	0	0	1	target cleavage	GTCC-CGTT-TAGAGGAAACCGT	.|||.|||o.o|o|||||||||.	AAGGTGCAGTGTTTCCTTTGGCT	TGCCAAAGGAGATTTGCCCTG
ath-miR854d	AT2G31250.1	9	-33.3	0.71	1042	2	1	0	1	1	2	target cleavage	GAGGA-GGAGGGATAGGA-GTAG	.||||.|||||o|o||||.||..	ATCCTCCCTCCTTGTCCTGCAG-	GATGAGGATAGGGAGGAGGAG
ath-miR854a	AT2G31250.1	9	-33.3	0.71	1042	2	1	0	1	1	2	target cleavage	GAGGA-GGAGGGATAGGA-GTAG	.||||.|||||o|o||||.||..	ATCCTCCCTCCTTGTCCTGCAG-	GATGAGGATAGGGAGGAGGAG
ath-miR868	AT2G31400.1	7	-26.2	0.71	973	1	1	0	1	0	3	target cleavage	CGTAA-TAGTCGTGAAT-TCTTC	||.||.||||||o||||.o|o||	GCTTTGATCAGCGCTTATGGGAG	CTTCTTAAGTGCTGATAATGC
ath-miR854d	AT2G32000.1	6	-33.5	0.71	2232	1	2	2	0	0	2	target cleavage	GAGGAGGAGGGATAGGAGTAG	..o.|o|||o||o||||||||	#NAME?	GATGAGGATAGGGAGGAGGAG
ath-miR854a	AT2G32000.1	6	-33.5	0.71	2232	1	2	2	0	0	2	target cleavage	GAGGAGGAGGGATAGGAGTAG	..o.|o|||o||o||||||||	#NAME?	GATGAGGATAGGGAGGAGGAG
ath-miR854c	AT2G32000.1	6	-33.5	0.71	2232	1	2	2	0	0	2	target cleavage	GAGGAGGAGGGATAGGAGTAG	..o.|o|||o||o||||||||	#NAME?	GATGAGGATAGGGAGGAGGAG
ath-miR854b	AT2G32000.1	6	-33.5	0.71	2232	1	2	2	0	0	2	target cleavage	GAGGAGGAGGGATAGGAGTAG	..o.|o|||o||o||||||||	#NAME?	GATGAGGATAGGGAGGAGGAG
ath-miR854d	AT2G32000.2	6	-33.5	0.71	2227	1	2	2	0	0	2	target cleavage	GAGGAGGAGGGATAGGAGTAG	..o.|o|||o||o||||||||	#NAME?	GATGAGGATAGGGAGGAGGAG
ath-miR854a	AT2G32000.2	6	-33.5	0.71	2227	1	2	2	0	0	2	target cleavage	GAGGAGGAGGGATAGGAGTAG	..o.|o|||o||o||||||||	#NAME?	GATGAGGATAGGGAGGAGGAG
ath-miR854c	AT2G32000.2	6	-33.5	0.71	2227	1	2	2	0	0	2	target cleavage	GAGGAGGAGGGATAGGAGTAG	..o.|o|||o||o||||||||	#NAME?	GATGAGGATAGGGAGGAGGAG
ath-miR854b	AT2G32000.2	6	-33.5	0.71	2227	1	2	2	0	0	2	target cleavage	GAGGAGGAGGGATAGGAGTAG	..o.|o|||o||o||||||||	#NAME?	GATGAGGATAGGGAGGAGGAG
ath-miR865-3p	AT2G32120.1	9	-22.8	0.71	1151	3	2	2	0	1	1	target cleavage	AACCTA-TTTAAACTCCTTTTT	..||.|.o|o|||||||||o..	-AGGTTAGAGTTTGAGGAAGT-	TTTTTCCTCAAATTTATCCAA
ath-miR865-3p	AT2G32120.2	9	-22.8	0.71	1139	3	2	2	0	1	1	target cleavage	AACCTA-TTTAAACTCCTTTTT	..||.|.o|o|||||||||o..	-AGGTTAGAGTTTGAGGAAGT-	TTTTTCCTCAAATTTATCCAA
ath-miR777	AT2G32800.1	11.5	-28.7	0.71	506	2	1	3	0	2	3	target cleavage	TTCGTTGCTTTGAGTTACGCAT	..||oo||o|o||oo.||||..	-CGCGGCGGAGCTTGTTGCGG-	TACGCATTGAGTTTCGTTGCTT
ath-miR171c	AT2G32800.1	6	-30.8	0.71	1648	1	3	0	0	0	2	target cleavage	GCACTATAACCGTGCCGAGTT	..||||.||||o||||||o|.	#NAME?	TTGAGCCGTGCCAATATCACG
ath-miR831	AT2G33050.1	5.5	-29.3	0.71	2170	0	2	1	0	1	1	target cleavage	GTTCTTCTCATGCTTCTCTAGT	.||||||||.||||||.|||oo	GAAGAAGAGGACGAAGTGATTG	TGATCTCTTCGTACTCTTCTTG
ath-miR779.1	AT2G33290.1	10	-29.4	0.71	659	2	2	0	0	1	4	target cleavage	TACTCGTCGTTGTATCGTCTT	..|||.|||o|o||o||o|..	-GGAGGAGCGATATGGCGGC-	TTCTGCTATGTTGCTGCTCAT
ath-miR846	AT2G33320.1	8	-24.1	0.71	1131	1	2	2	1	0	2	target cleavage	TTAAGTT-CGTGAAGT-TAAGTT	o||||o..||||||||.o|||o.	GATTCGTCGCACTTCAAGTTCGC	TTGAATTGAAGTGCTTGAATT
ath-miR413	AT2G33620.1	10.5	-27	0.71	971	1	2	1	1	1	3	target cleavage	CACGTCTTGTTCTCTTTGATA	..||||o||oo|||o..|||.	#NAME?	ATAGTTTCTCTTGTTCTGCAC
ath-miR413	AT2G33620.2	10.5	-27	0.71	1260	1	2	1	1	1	3	target cleavage	CACGTCTTGTTCTCTTTGATA	..||||o||oo|||o..|||.	#NAME?	ATAGTTTCTCTTGTTCTGCAC
ath-miR413	AT2G33620.3	10.5	-27	0.71	883	1	2	1	1	1	3	target cleavage	CACGTCTTGTTCTCTTTGATA	..||||o||oo|||o..|||.	#NAME?	ATAGTTTCTCTTGTTCTGCAC
ath-miR413	AT2G33620.4	10.5	-27	0.71	752	1	2	1	1	1	3	target cleavage	CACGTCTTGTTCTCTTTGATA	..||||o||oo|||o..|||.	#NAME?	ATAGTTTCTCTTGTTCTGCAC
ath-miR783	AT2G35215.1	6.5	-27.7	0.71	413	1	1	1	1	1	0	target cleavage	CTTGTACTTGCTCGT-TTCGAA	||||.||o||||||..|||||.	GAAC-TGGACGAGCCCAAGCTG	AAGCTTTGCTCGTTCATGTTC
ath-miR781	AT2G35310.1	10.5	-25	0.71	631	1	2	1	1	1	3	target cleavage	ATTCATAGGTCTTTTG-AGATT	..|||o||||||o|o..|||o.	#NAME?	TTAGAGTTTTCTGGATACTTA
ath-miR773	AT2G36080.1	6.5	-28.2	0.71	478	2	1	1	1	0	1	target cleavage	CTCT-GTTTTCGACCTTCGTTT	..||.||||o|||||.||||o|	#NAME?	TTTGCTTCCAGCTTTTGTCTC
ath-miR773	AT2G36080.2	6.5	-28.2	0.71	478	2	1	1	1	0	1	target cleavage	CTCT-GTTTTCGACCTTCGTTT	..||.||||o|||||.||||o|	#NAME?	TTTGCTTCCAGCTTTTGTCTC
ath-miR847	AT2G36261.1	5.5	-28.8	0.71	147	1	0	3	0	1	1	target cleavage	GTAGTTCTTCTTCTCCTCACT	|o||.|||o||o|||||.||o	CGTC-AGAGGAGGAGGAATGG	TCACTCCTCTTCTTCTTGATG
ath-miR847	AT2G36420.1	7	-28.8	0.71	776	1	2	2	1	0	1	target cleavage	GTAGTTCTTCTTCTCCTCACT	..|.|o||o||o||||||.||	#NAME?	TCACTCCTCTTCTTCTTGATG
ath-miR162b	AT2G36570.1	6	-29.7	0.71	1869	1	2	0	1	0	1	target cleavage	GACCTA-CGTCTCCAAATAGCT	.||||..||||||||||.|o||	ATGGACGGCAGAGGTTT-TTGA	TCGATAAACCTCTGCATCCAG
ath-miR172e	AT2G36670.1	9	-28.8	0.71	383	1	1	2	1	1	2	target cleavage	TACGTCGTAGTAGTTCTAAGG	..||o||o||o||o|..||||	#NAME?	GGAATCTTGATGATGCTGCAT
ath-miR172e	AT2G36670.2	9	-28.8	0.71	383	1	1	2	1	1	2	target cleavage	TACGTCGTAGTAGTTCTAAGG	..||o||o||o||o|..||||	#NAME?	GGAATCTTGATGATGCTGCAT
ath-miR396b	AT2G36790.1	5.5	-27.4	0.71	1350	1	1	1	0	1	1	target cleavage	TTCAAGTTCTTTCGACACCTT	o|||..|||||o||.||||||	GAGTG-AAGAAGGCAGTGGAA	TTCCACAGCTTTCTTGAACTT
ath-miR863-3p	AT1G01240.3	6	-26.2	0.71	437	0	1	0	0	1	3	target cleavage	TAATACAGAACAACGAGAGTT	.|||||||||||||o.o|o||	CTTATGTCTTGTTGTGTTTAA	TTGAGAGCAACAAGACATAAT
ath-miR779.1	AT1G02190.1	8.5	-29.3	0.71	1383	3	1	1	0	1	2	target cleavage	TACTCGTCGTTGTATCGTCTT	..|o|.||||o|||o||||..	-CGGG-AGCAGCATGGCAGC-	TTCTGCTATGTTGCTGCTCAT
ath-miR779.1	AT1G02190.2	8.5	-29.3	0.71	1371	3	1	1	0	1	2	target cleavage	TACTCGTCGTTGTATCGTCTT	..|o|.||||o|||o||||..	-CGGG-AGCAGCATGGCAGC-	TTCTGCTATGTTGCTGCTCAT
ath-miR169c	AT1G02650.1	7	-33.4	0.71	1	1	2	2	0	1	1	target cleavage	GGCCGTTCAGTAGGAACCGAC	.o|||o|.||||||||||o..	ATGGCGATTCATCCTTGGTG-	CAGCCAAGGATGACTTGCCGG
ath-miR169b	AT1G02650.1	7	-33.4	0.71	1	1	2	2	0	1	1	target cleavage	GGCCGTTCAGTAGGAACCGAC	.o|||o|.||||||||||o..	ATGGCGATTCATCCTTGGTG-	CAGCCAAGGATGACTTGCCGG
ath-miR172b	AT1G03050.1	9.5	-27.8	0.71	1619	1	1	1	1	1	3	target cleavage	TACGTCGTAGTAGT-TCTAAGA	.||||||o||||oo.||o||..	TTGCAGCGTCATTGGAGGTTG-	AGAATCTTGATGATGCTGCAT
ath-miR172a	AT1G03050.1	9.5	-27.8	0.71	1619	1	1	1	1	1	3	target cleavage	TACGTCGTAGTAGT-TCTAAGA	.||||||o||||oo.||o||..	TTGCAGCGTCATTGGAGGTTG-	AGAATCTTGATGATGCTGCAT
ath-miR773	AT1G03120.1	7.5	-28.2	0.71	442	0	1	3	1	0	3	target cleavage	CTCTGTTTTCGACCTTCGTTT	|||o||o.o|o|||.|||oo|	GAGGCAGTGGTTGG-AGCGGA	TTTGCTTCCAGCTTTTGTCTC
ath-miR777	AT1G03190.1	4.5	-28.7	0.71	2109	1	1	1	0	0	2	target cleavage	TTCGTTGCTTTGAGTTACGCAT	|o||||.|.|o|||||||o|||	AGGCAA-GCAGCTCAATGTGTA	TACGCATTGAGTTTCGTTGCTT
ath-miR777	AT1G03190.2	4.5	-28.7	0.71	2172	1	1	1	0	0	2	target cleavage	TTCGTTGCTTTGAGTTACGCAT	|o||||.|.|o|||||||o|||	AGGCAA-GCAGCTCAATGTGTA	TACGCATTGAGTTTCGTTGCTT
ath-miR869.2	AT1G03300.1	8.5	-28.8	0.71	1990	2	1	1	0	2	1	target cleavage	CAGTTGATAGAGTTGTGGTCT	..|||||o||||o||.|||..	-ACAACTGTCTCGACTCCAT-	TCTGGTGTTGAGATAGTTGAC
ath-miR847	AT1G03530.1	5.5	-28.8	0.71	843	0	2	1	1	0	1	target cleavage	GTAGTTCTTCTTCTCCTCACT	.o|.|||||||o||.||||||	AGTGAAGAAGAGGA-GAGTGA	TCACTCCTCTTCTTCTTGATG
ath-miR853	AT1G03550.1	7	-32.4	0.71	339	1	1	2	1	1	0	target cleavage	GAAGAGGTTCGATTTCTCC-CCT	..|||o|o||||||||||..|||	#NAME?	TCCCCTCTTTAGCTTGGAGAAG
ath-miR426	AT1G04080.1	6.5	-24.4	0.71	459	0	0	3	1	0	3	target cleavage	GCATTCCTGTTTAA-AGGTTTT	o||||||o||||||.|oo|o|o	TGTAAGGGCAAATTCTTTAGAG	TTTTGGAAATTTGTCCTTACG
ath-miR834	AT1G04080.1	9	-32.3	0.71	2441	2	2	2	0	0	4	target cleavage	AATGG-TGGCGATGACGATGGT	..|||.o|o|||o|||o|o|o.	#NAME?	TGGTAGCAGTAGCGGTGGTAA
ath-miR834	AT1G04080.2	9	-32.3	0.71	1745	2	2	2	0	0	4	target cleavage	AATGG-TGGCGATGACGATGGT	..|||.o|o|||o|||o|o|o.	#NAME?	TGGTAGCAGTAGCGGTGGTAA
ath-miR830	AT1G04590.1	6	-23.5	0.71	552	2	1	2	0	1	0	target cleavage	GTGAAGAAGAGTTTTATCAAT	oo||||..|||||||||||..	TGCTTCC-CTCAAAATAGTA-	TAACTATTTTGAGAAGAAGTG
ath-miR830	AT1G04590.2	6	-23.5	0.71	551	2	1	2	0	1	0	target cleavage	GTGAAGAAGAGTTTTATCAAT	oo||||..|||||||||||..	TGCTTCC-CTCAAAATAGTA-	TAACTATTTTGAGAAGAAGTG
ath-miR781	AT1G04660.1	9	-24.9	0.71	534	1	1	2	0	1	4	target cleavage	ATTCATAGGTCTTTTGAGATT	.|o||o.||o|o|o|.|||o|	CAGGTG-CCGGGAGAGTCTGA	TTAGAGTTTTCTGGATACTTA
ath-miR172b	AT1G05000.1	7	-27.9	0.71	125	1	3	0	0	0	3	target cleavage	TACGTCGTAGTAGTTCTAAGA	..|||.|||||||o||o||o.	#NAME?	AGAATCTTGATGATGCTGCAT
ath-miR172a	AT1G05000.1	7	-27.9	0.71	125	1	3	0	0	0	3	target cleavage	TACGTCGTAGTAGTTCTAAGA	..|||.|||||||o||o||o.	#NAME?	AGAATCTTGATGATGCTGCAT
ath-miR172b	AT1G05000.2	7	-27.9	0.71	117	1	3	0	0	0	3	target cleavage	TACGTCGTAGTAGTTCTAAGA	..|||.|||||||o||o||o.	#NAME?	AGAATCTTGATGATGCTGCAT
ath-miR172a	AT1G05000.2	7	-27.9	0.71	117	1	3	0	0	0	3	target cleavage	TACGTCGTAGTAGTTCTAAGA	..|||.|||||||o||o||o.	#NAME?	AGAATCTTGATGATGCTGCAT
ath-miR847	AT1G05320.1	4.5	-28.9	0.71	264	1	1	1	1	0	0	target cleavage	GTAGTTC-TTCTTCTCCTCACT	|||.o||.|||||||||||.||	CATGGAGAAAGAAGAGGAG-GA	TCACTCCTCTTCTTCTTGATG
ath-miR847	AT1G05320.2	4.5	-28.9	0.71	260	1	1	1	1	0	0	target cleavage	GTAGTTC-TTCTTCTCCTCACT	|||.o||.|||||||||||.||	CATGGAGAAAGAAGAGGAG-GA	TCACTCCTCTTCTTCTTGATG
ath-miR847	AT1G05320.3	4.5	-28.9	0.71	320	1	1	1	1	0	0	target cleavage	GTAGTTC-TTCTTCTCCTCACT	|||.o||.|||||||||||.||	CATGGAGAAAGAAGAGGAG-GA	TCACTCCTCTTCTTCTTGATG
ath-miR1886.2	AT1G06180.1	5.5	-25.4	0.71	473	1	3	1	0	0	1	target cleavage	GGTTAGTTTCTAAAGTAGAGT	.|||..o||||||||o||||.	ACAAG-GAAGATTTCGTCTCT	TGAGATGAAATCTTTGATTGG
ath-miR831	AT1G06450.1	8	-29.2	0.71	110	0	0	2	1	1	3	target cleavage	GTTCTTCTCATGCTTCTCTAGT	|o||o||||||o|o|||.o.||	CGAGGAGAGTATGGAGAAG-CA	TGATCTCTTCGTACTCTTCTTG
ath-miR413	AT1G06530.1	8	-27	0.71	948	1	1	2	0	1	3	target cleavage	CACGTC-TTGTTCTCTTTGATA	.|||||.oo||o|||.|o||o|	TTGCAGTGGCAGGAGCAGCTGT	ATAGTTTCTCTTGTTCTGCAC
ath-miR776	AT1G07000.1	8	-24.7	0.71	1725	0	1	2	0	1	4	target cleavage	TTGTAGTTATCTTCTGAATCT	o|.||o|||o|o||o|.|o||	GAGATTAATGGGAGGCGTGGA	TCTAAGTCTTCTATTGATGTT
ath-miR447c	AT1G07160.1	6	-29.9	0.71	62	2	1	2	0	0	2	target cleavage	GTTGTTTT-CTACAGCAGGGGTT	..||o|||.|||||||||oo||o	#NAME?	TTGGGGACGACATCTTTTGTTG
ath-miR156e	AT1G07720.1	6	-29.7	0.71	63	1	3	0	1	0	0	target cleavage	CACGAGT-GAGAGAAGA-CAGT	.|||||..|||||||||.|||.	ATGCTCCTCTCTCTTCTCGTCT	TGACAGAAGAGAGTGAGCAC
ath-miR156g	AT1G07720.1	6	-30	0.71	63	1	3	0	1	0	0	target cleavage	CACGAGT-GAGAGAAGA-CAGC	.|||||..|||||||||.|||.	ATGCTCCTCTCTCTTCTCGTCT	CGACAGAAGAGAGTGAGCAC
ath-miR156a	AT1G07720.1	6	-29.7	0.71	63	1	3	0	1	0	0	target cleavage	CACGAGT-GAGAGAAGA-CAGT	.|||||..|||||||||.|||.	ATGCTCCTCTCTCTTCTCGTCT	TGACAGAAGAGAGTGAGCAC
ath-miR156b	AT1G07720.1	6	-29.7	0.71	63	1	3	0	1	0	0	target cleavage	CACGAGT-GAGAGAAGA-CAGT	.|||||..|||||||||.|||.	ATGCTCCTCTCTCTTCTCGTCT	TGACAGAAGAGAGTGAGCAC
ath-miR855	AT1G07800.1	6	-27.9	0.71	814	2	1	2	0	1	0	target cleavage	AAGGAAAAGGAATCGAAAACGA	..|o|||||o||||||||||..	-GCTTTTTCTTTAGCTTTTGG-	AGCAAAAGCTAAGGAAAAGGAA
ath-miR847	AT1G08000.1	5	-28.6	0.71	1303	1	0	2	0	1	1	target cleavage	GTAGTTCTTCTTCTCCTCACT	o|||.|||o||||||.o||||	TATC-AGAGGAAGAGAGGTGA	TCACTCCTCTTCTTCTTGATG
ath-miR847	AT1G08000.2	5	-28.6	0.71	1314	1	0	2	0	1	1	target cleavage	GTAGTTCTTCTTCTCCTCACT	o|||.|||o||||||.o||||	TATC-AGAGGAAGAGAGGTGA	TCACTCCTCTTCTTCTTGATG
ath-miR779.1	AT1G08050.1	8.5	-29.5	0.71	747	0	0	5	1	0	4	target cleavage	TACTCGTCGTTGTATC-GTCTT	o||||oo|o|o|||o|.oo||o	GTGAGTGGTAGCATGGATGGAG	TTCTGCTATGTTGCTGCTCAT
ath-miR854d	AT1G08065.1	4.5	-33.6	0.71	138	0	1	3	0	0	2	target cleavage	GAGGAGGAGGGATAGGAGTAG	.||o|oo|||o||||o|||||	GTCTTTTTCCTTATCTTCATC	GATGAGGATAGGGAGGAGGAG
ath-miR854c	AT1G08065.1	4.5	-33.6	0.71	138	0	1	3	0	0	2	target cleavage	GAGGAGGAGGGATAGGAGTAG	.||o|oo|||o||||o|||||	GTCTTTTTCCTTATCTTCATC	GATGAGGATAGGGAGGAGGAG
ath-miR847	AT1G08190.1	5	-28.6	0.71	2980	0	2	2	1	0	0	target cleavage	GTAGTTCTTCTTCTCCTCACT	.||.|o||o||||||||.|||	GATGAGGAGGAAGAGGA-TGA	TCACTCCTCTTCTTCTTGATG
ath-miR169c	AT1G08290.1	6	-33.6	0.71	717	1	1	0	1	1	0	target cleavage	GGCCGTTCAGTAGGAA-CCGAC	|||||.||.||||||..|||||	CCGGC-AGCCATCCTGCGGCTG	CAGCCAAGGATGACTTGCCGG
ath-miR834	AT1G08640.1	8	-32.3	0.71	390	1	2	2	1	0	2	target cleavage	AATGGTGGCGATGACGATGGT	..o||||o|||o||.||||o.	#NAME?	TGGTAGCAGTAGCGGTGGTAA
ath-miR870	AT1G08790.1	9.5	-24.9	0.71	9	1	0	3	0	1	5	target cleavage	CTAGCTTCTTTGTGGTTTAAT	|o|o|o||||o||ooo|o|..	GGTTGGAGAAGCATTGAGTG-	TAATTTGGTGTTTCTTCGATC
ath-miR780.2	AT1G09100.1	7.5	-27.5	0.71	787	1	2	1	1	0	2	target cleavage	TAC-GGTCTATAAGT-GCTTCTT	.||.o|||||o||||.||o|||.	TTGTTCAGATGTTCATCGGAGAT	TTCTTCGTGAATATCTGGCAT
ath-miR169c	AT1G09420.1	6	-33.6	0.71	1374	3	0	2	0	1	0	target cleavage	GGC-CGTT-CAGTAGGAACCGAC	|||.|oo|.||||||||||||..	CCGCGTGATGTCATCCTTGGCC-	CAGCCAAGGATGACTTGCCGG
ath-miR860	AT1G09640.1	7.5	-25.1	0.71	1669	1	0	1	0	1	4	target cleavage	TATGTATCAGGTTAGATAACT	||||||o|||ooo|o||||..	ATACATGGTCTGGTTTATTT-	TCAATAGATTGGACTATGTAT
ath-miR396a	AT1G09850.1	6.5	-28.3	0.71	450	0	2	1	0	1	2	target cleavage	GTCAAGTTCTTTCGACACCTT	.||.|||||o||||||.||oo	AAGATCAAGGAAGCTGCGGGG	TTCCACAGCTTTCTTGAACTG
ath-miR834	AT1G10010.1	10	-32.4	0.71	612	2	1	2	0	2	2	target cleavage	AATGGTGGCGATGACGATGGT	..o|||o||||||||o.o|..	-AGCCATCGCTACTGTAGCA-	TGGTAGCAGTAGCGGTGGTAA
ath-miR860	AT1G10095.1	7.5	-25.3	0.71	455	3	1	1	0	1	1	target cleavage	TATGTATCAGGTTAGATAACT	..o|||||.|||||||o||..	-AGCATAG-CCAATCTGTTT-	TCAATAGATTGGACTATGTAT
ath-miR869.1	AT1G10550.1	8	-26.6	0.71	871	1	1	2	0	0	5	target cleavage	GTTGTGGT-CTTAACTTGGTTA	|||oo|||.|o||||oo|o|o.	CAATGCCATGGATTGGGCTAGG	ATTGGTTCAATTCTGGTGTTG
ath-miR831	AT1G10570.1	5	-29	0.71	37	1	1	0	1	0	1	target cleavage	GTTCTTCTCATGCTTCTCTAGT	.||||||||.|o|||||||.||	GAAGAAGAG-ATGAAGAGA-CA	TGATCTCTTCGTACTCTTCTTG
ath-miR831	AT1G10570.2	5	-29	0.71	47	1	1	0	1	0	1	target cleavage	GTTCTTCTCATGCTTCTCTAGT	.||||||||.|o|||||||.||	GAAGAAGAG-ATGAAGAGA-CA	TGATCTCTTCGTACTCTTCTTG
ath-miR823	AT1G11130.1	6.5	-28.2	0.71	1171	0	4	1	0	0	2	target cleavage	TAGAATATACTAGTGGTGGGT	.|||.o|.||o||||||||o.	CTCTGGTCTGGTCACCACCTT	TGGGTGGTGATCATATAAGAT
ath-miR857	AT1G11290.1	8	-24.5	0.71	1955	0	1	2	0	1	4	target cleavage	TATGTGGAAGTTGTATGTTTT	o|o||.||||||oo|o.o|||	GTGCAGCTTCAATGTGGGAAA	TTTTGTATGTTGAAGGTGTAT
ath-miR779.1	AT1G11450.1	7	-29.4	0.71	1057	1	1	0	1	0	3	target cleavage	TAC-TCGTCGTTGTATCGTCTT	.||.||||||o||||o|.o|||	CTGTAGCAGCGACATGG-GGAA	TTCTGCTATGTTGCTGCTCAT
ath-miR779.1	AT1G11450.2	7	-29.4	0.71	659	1	1	0	1	0	3	target cleavage	TAC-TCGTCGTTGTATCGTCTT	.||.||||||o||||o|.o|||	CTGTAGCAGCGACATGG-GGAA	TTCTGCTATGTTGCTGCTCAT
ath-miR407	AT1G12130.1	10	-21.4	0.71	246	2	1	2	0	2	2	target cleavage	TGGTTTTCATATACTAAATTT	..|o|o|||o||||o.|||..	-ACGAGAGTGTATGGGTTAC-	TTTAAATCATATACTTTTGGT
ath-miR160a	AT1G12220.1	6.5	-35.9	0.71	622	0	2	3	1	0	1	target cleavage	ACCGTATGTCCCTCGGTCCGT	.||o||o.o|||||.o|||||	CGGTATGGGGGGAG-TAGGCA	TGCCTGGCTCCCTGTATGCCA
ath-miR160b	AT1G12220.1	6.5	-35.9	0.71	622	0	2	3	1	0	1	target cleavage	ACCGTATGTCCCTCGGTCCGT	.||o||o.o|||||.o|||||	CGGTATGGGGGGAG-TAGGCA	TGCCTGGCTCCCTGTATGCCA
ath-miR867	AT1G12370.1	7	-24.5	0.71	1120	1	1	2	1	0	2	target cleavage	AAG-GATTATTTGGTAC-AAGTT	.||.|||||oo|o||||.||||o	GTCACTAATGGATCATGCTTCAG	TTGAACATGGTTTATTAGGAA
ath-miR867	AT1G12370.2	7	-24.5	0.71	1120	1	1	2	1	0	2	target cleavage	AAG-GATTATTTGGTAC-AAGTT	.||.|||||oo|o||||.||||o	GTCACTAATGGATCATGCTTCAG	TTGAACATGGTTTATTAGGAA
ath-miR854d	AT1G12390.1	7	-33.4	0.71	137	1	1	2	1	0	2	target cleavage	GAGGAGGAGGGATA-GGAGTAG	..|o|o|||o||o|.|||||||	#NAME?	GATGAGGATAGGGAGGAGGAG
ath-miR854a	AT1G12390.1	7	-33.4	0.71	137	1	1	2	1	0	2	target cleavage	GAGGAGGAGGGATA-GGAGTAG	..|o|o|||o||o|.|||||||	#NAME?	GATGAGGATAGGGAGGAGGAG
ath-miR158a	AT1G12950.1	6	-27	0.71	1096	0	3	0	0	0	3	target cleavage	ACGAAACAGATGTAAACCCT	.|||.||.o|o|o|||||||	AGCTATGGTTGCGTTTGGGA	TCCCAAATGTAGACAAAGCA
ath-miR865-5p	AT1G14270.4	5	-24	0.71	393	1	1	2	0	1	0	target cleavage	GAGTTAATCTAGGTTTAAGTA	o||||||o.||||||||||..	TTCAATTGAATCCAAATTCT-	ATGAATTTGGATCTAATTGAG
ath-miR173	AT1G14650.2	6	-30.3	0.71	2998	0	3	0	1	0	1	target cleavage	CACTAAAGAGAGACGTTCG-CTT	.||||.|.|||||||||||.|o|	ATGATGTGTCTCTGCAAGCTGGA	TTCGCTTGCAGAGAGAAATCAC
ath-miR831	AT1G14686.1	6.5	-29.2	0.71	855	0	1	3	0	1	2	target cleavage	GTTCTTCTCATGCTTCTCTAGT	oo||o|.|||o||o|||||.||	TGAGGAAAGTGCGGAGAGAACA	TGATCTCTTCGTACTCTTCTTG
ath-miR847	AT1G15125.1	6.5	-28.7	0.71	711	1	2	1	1	0	1	target cleavage	GTAGT-TCTTCTTCTCCT-CACT	.||.|.|||o||o|||||.||||	AATAATAGAGGAGGAGGAGGTGA	TCACTCCTCTTCTTCTTGATG
ath-miR846	AT1G15350.1	8	-24.2	0.71	788	0	1	4	1	0	3	target cleavage	TTAAGTTCGTGAAG-TTAAGTT	oo|||oo|||o|||.o|||o|.	GGTTCGGGCATTTCTGATTTAT	TTGAATTGAAGTGCTTGAATT
ath-miR846	AT1G15350.2	8	-24.2	0.71	754	0	1	4	1	0	3	target cleavage	TTAAGTTCGTGAAG-TTAAGTT	oo|||oo|||o|||.o|||o|.	GGTTCGGGCATTTCTGATTTAT	TTGAATTGAAGTGCTTGAATT
ath-miR846	AT1G15350.3	8	-24.2	0.71	751	0	1	4	1	0	3	target cleavage	TTAAGTTCGTGAAG-TTAAGTT	oo|||oo|||o|||.o|||o|.	GGTTCGGGCATTTCTGATTTAT	TTGAATTGAAGTGCTTGAATT
ath-miR171c	AT1G15440.1	8	-30.9	0.71	820	0	1	2	2	0	2	target cleavage	GCACTATAACCGTG-C-CGAGTT	.|||o|o||||o||.|.|||o||	GGTGGTGTTGGTACTGAGCTTAA	TTGAGCCGTGCCAATATCACG
ath-miR171b	AT1G15440.1	8	-30.9	0.71	820	0	1	2	2	0	2	target cleavage	GCACTATAACCGTG-C-CGAGTT	.|||o|o||||o||.|.|||o||	GGTGGTGTTGGTACTGAGCTTAA	TTGAGCCGTGCCAATATCACG
ath-miR171c	AT1G15440.2	8	-30.9	0.71	700	0	1	2	2	0	2	target cleavage	GCACTATAACCGTG-C-CGAGTT	.|||o|o||||o||.|.|||o||	GGTGGTGTTGGTACTGAGCTTAA	TTGAGCCGTGCCAATATCACG
ath-miR413	AT1G15660.1	9	-26.8	0.71	780	2	2	0	0	1	3	target cleavage	CACGTCTTGTTCTCTTTGATA	.|||||..|o||||o|o||..	TTGCAGT-CGAGAGGAGCTT-	ATAGTTTCTCTTGTTCTGCAC
ath-miR773	AT1G15700.1	6.5	-28.2	0.71	1152	0	2	3	1	0	1	target cleavage	CTCTGTTTTCGACCTTCGTTT	||||o.o.o|||||.||||o|	GAGATTGTGGCTGG-AGCAGA	TTTGCTTCCAGCTTTTGTCTC
ath-miR419	AT1G16010.1	7.5	-27	0.71	1600	1	0	5	0	1	2	target cleavage	GTTGTAGGAGTCGTAAGTATT	oo|o||oo||o||||||o|..	TGATATTTTCGGCATTCGTC-	TTATGAATGCTGAGGATGTTG
ath-miR419	AT1G16010.2	7.5	-27	0.71	1689	1	0	5	0	1	2	target cleavage	GTTGTAGGAGTCGTAAGTATT	oo|o||oo||o||||||o|..	TGATATTTTCGGCATTCGTC-	TTATGAATGCTGAGGATGTTG
ath-miR172d	AT1G16110.1	6	-28.8	0.71	66	1	1	0	1	0	2	target cleavage	GACGTCGTAGTAGTT-CTAAGA	|||||||.|o|||||.|o|||.	CTGCAGC-TTATCAATGGTTCA	AGAATCTTGATGATGCTGCAG
ath-miR447c	AT1G16490.1	7	-29.9	0.71	304	0	1	4	0	1	2	target cleavage	GTTGTTTTCTACAGCAGGGGTT	ooo|||o||.|||||||o.|o|	TGGCAAGAGTTGTCGTCTGCGA	TTGGGGACGACATCTTTTGTTG
ath-miR781	AT1G16570.1	9	-24.8	0.71	1305	1	2	2	0	1	3	target cleavage	ATTCAT-AGGTCTTTTGAGATT	.oo||..|||||oo||||.|o|	AGGGTTTTCCAGGGAACTGTGA	TTAGAGTTTTCTGGATACTTA
ath-miR781	AT1G16570.2	9	-24.8	0.71	1398	1	2	2	0	1	3	target cleavage	ATTCAT-AGGTCTTTTGAGATT	.oo||..|||||oo||||.|o|	AGGGTTTTCCAGGGAACTGTGA	TTAGAGTTTTCTGGATACTTA
ath-miR781	AT1G16680.1	8.5	-24.8	0.71	501	0	2	1	0	1	4	target cleavage	ATTCATAGGTCTTTTGAGATT	.o|||.|||||o|o|.|o|o|	AGAGTTTCCAGGAGAGTTTGA	TTAGAGTTTTCTGGATACTTA
ath-miR854d	AT1G17340.1	5	-33.3	0.71	39	0	0	2	0	1	2	target cleavage	GAGGAGGAGGGATAGGAGTAG	|||o||o||o|||||o||.||	CTCTTCTTCTCTATCTTCTTC	GATGAGGATAGGGAGGAGGAG
ath-miR854a	AT1G17340.1	5	-33.3	0.71	39	0	0	2	0	1	2	target cleavage	GAGGAGGAGGGATAGGAGTAG	|||o||o||o|||||o||.||	CTCTTCTTCTCTATCTTCTTC	GATGAGGATAGGGAGGAGGAG
ath-miR172b	AT1G17440.1	7	-28	0.71	678	1	3	0	1	0	1	target cleavage	TACGTCGTAGTAGTTCTAAGA	..||||||.|||||||o|.|.	#NAME?	AGAATCTTGATGATGCTGCAT
ath-miR172b	AT1G17440.2	7	-28	0.71	665	1	3	0	1	0	1	target cleavage	TACGTCGTAGTAGTTCTAAGA	..||||||.|||||||o|.|.	#NAME?	AGAATCTTGATGATGCTGCAT
ath-miR834	AT1G18160.1	8.5	-32.2	0.71	2261	1	2	3	0	1	2	target cleavage	AATGGTGGCGATGACGATGGT	.|o|oo|.|||o|||||o|..	CTGCTGCAGCTGCTGCTGCA-	TGGTAGCAGTAGCGGTGGTAA
ath-miR172c	AT1G19000.1	9	-28.5	0.71	937	2	1	0	0	2	2	target cleavage	GACGTCGTAGTAGTTCTAAGA	..||||||||||||o.o||..	-AGCAGCATCATCAGAGTTG-	AGAATCTTGATGATGCTGCAG
ath-miR172c	AT1G19000.2	9	-28.5	0.71	937	2	1	0	0	2	2	target cleavage	GACGTCGTAGTAGTTCTAAGA	..||||||||||||o.o||..	-AGCAGCATCATCAGAGTTG-	AGAATCTTGATGATGCTGCAG
ath-miR867	AT1G19430.1	5	-24.6	0.71	330	0	1	0	0	1	2	target cleavage	AAGGATTATTTGGTACAAGTT	||||||.||||o|o||.||||	TTCCTACTAAATCGTGCTCAA	TTGAACATGGTTTATTAGGAA
ath-miR161.1	AT1G19880.1	6.5	-30.6	0.71	1886	0	1	1	0	1	3	target cleavage	TGGGGCTACATCAGTGAAAGT	|||o||||||o||o.||||o.	ACCTCGATGTGGTTTCTTTTT	TGAAAGTGACTACATCGGGGT
ath-miR781	AT1G20140.1	7	-24.8	0.71	580	0	1	6	0	1	1	target cleavage	ATTCATAGGTCTTTTGAGATT	.oo||o|oo||o||.|||||o	AGGGTGTTTAGGAATCTCTAG	TTAGAGTTTTCTGGATACTTA
ath-miR400	AT1G20300.1	5.5	-24.6	0.71	1363	0	0	1	0	2	1	target cleavage	CACTGAATATTATGAGAGTAT	|||||||||||||o.||.||o	GTGACTTATAATATACTGATG	TATGAGAGTATTATAAGTCAC
ath-miR172b	AT1G20700.1	6.5	-28	0.71	243	1	2	1	1	0	1	target cleavage	TACGTCGTAGTAGTTCTAAGA	..|.o|||||o|||||.||||	#NAME?	AGAATCTTGATGATGCTGCAT
ath-miR390b	AT1G20810.1	6	-34.5	0.71	598	1	1	4	1	0	0	target cleavage	CCGC-GATAGGGAGGAC-TCGAA	||o|.o|o|o|||||||.||||.	GGTGATTGTTCCTCCTGAAGCTG	AAGCTCAGGAGGGATAGCGCC
ath-miR869.2	AT1G20970.1	7.5	-29	0.71	178	1	1	1	0	1	3	target cleavage	CAGTTGATAGAGTTGTGGTCT	..|o|||||||||o||oo.||	#NAME?	TCTGGTGTTGAGATAGTTGAC
ath-miR171c	AT1G21320.1	8	-30.7	0.71	910	1	1	2	0	1	3	target cleavage	GCACTATAACCGTGCCGAGTT	..||o|o||||||o||o.|o|	#NAME?	TTGAGCCGTGCCAATATCACG
ath-miR171c	AT1G21320.2	8	-30.7	0.71	272	1	1	2	0	1	3	target cleavage	GCACTATAACCGTGCCGAGTT	..||o|o||||||o||o.|o|	#NAME?	TTGAGCCGTGCCAATATCACG
ath-miR781	AT1G21330.1	7	-24.9	0.71	575	1	2	2	0	1	1	target cleavage	ATTCATAGGTCTTTTGAGATT	.o|.||||o|||||o||||..	GGATTATCTAGAAAGCTCTT-	TTAGAGTTTTCTGGATACTTA
ath-miR865-3p	AT1G21750.1	3.5	-22.7	0.71	1613	1	2	1	0	0	0	target cleavage	AACCTATTTAAACTCCTTTTT	||||.||o.|||||||||||.	TTGG-TAGTTTTGAGGAAAAT	TTTTTCCTCAAATTTATCCAA
ath-miR781	AT1G23300.1	7	-25	0.71	466	1	2	0	0	1	2	target cleavage	ATTCATAGGTCTTTTGAGATT	..|||.|||o||o|.||||||	#NAME?	TTAGAGTTTTCTGGATACTTA
ath-miR396a	AT1G23580.1	6.5	-28	0.71	503	2	2	1	0	1	0	target cleavage	GTCAAGTTCTTTCGACACCTT	.o||..|||||||||||||..	AGGTG-AAGAAAGCTGTGGC-	TTCCACAGCTTTCTTGAACTG
ath-miR396a	AT1G23600.1	6.5	-28	0.71	531	2	2	1	0	1	0	target cleavage	GTCAAGTTCTTTCGACACCTT	.o||..|||||||||||||..	AGGTG-AAGAAAGCTGTGGC-	TTCCACAGCTTTCTTGAACTG
ath-miR396a	AT1G23600.2	6.5	-28	0.71	393	2	2	1	0	1	0	target cleavage	GTCAAGTTCTTTCGACACCTT	.o||..|||||||||||||..	AGGTG-AAGAAAGCTGTGGC-	TTCCACAGCTTTCTTGAACTG
ath-miR159b	AT1G24420.1	8.5	-29.3	0.71	594	1	2	1	1	1	1	target cleavage	TTCTCGAGGGAAGTTA-GGTTT	..|||||o|||||||..||o|.	#NAME?	TTTGGATTGAAGGGAGCTCTT
ath-miR781	AT1G24570.1	5.5	-24.8	0.71	396	0	3	1	0	0	2	target cleavage	ATTCATAGGTCTTTTGAGATT	.||||.|o||||o||||o||.	CAAGTTTTCAGAGAACTTTAC	TTAGAGTTTTCTGGATACTTA
ath-miR843	AT1G25540.1	9	-28.8	0.71	1150	2	2	2	0	1	2	target cleavage	AGGTT-ACTTCGAGCTGGATTT	.||oo.||.||||||o|||o..	CCCGGCTGTAGCTCGGCCTGC-	TTTAGGTCGAGCTTCATTGGA
ath-miR843	AT1G25540.2	9	-28.8	0.71	1119	2	2	2	0	1	2	target cleavage	AGGTT-ACTTCGAGCTGGATTT	.||oo.||.||||||o|||o..	CCCGGCTGTAGCTCGGCCTGC-	TTTAGGTCGAGCTTCATTGGA
ath-miR159b	AT1G25550.1	9	-29.2	0.71	321	1	1	0	1	0	5	target cleavage	TTCTCGAGGGAAGT-TAGGTTT	..||||||||||o|.o|oo|o|	#NAME?	TTTGGATTGAAGGGAGCTCTT
ath-miR1888	AT1G26360.1	6.5	-22.9	0.71	1009	0	2	1	0	1	2	target cleavage	AAGAAGTGTTTAGAATTGAAT	.|o||.|||o|||||.o||||	ATTTTGACAGATCTTTGCTTA	TAAGTTAAGATTTGTGAAGAA
ath-miR846	AT1G26440.1	7.5	-24.3	0.71	1052	0	1	3	1	1	1	target cleavage	TTAAGTTCGTGAAGTTAAGTT	.o||||o|||||||..||o|o	TGTTCAGGCACTTCC-TTTAG	TTGAATTGAAGTGCTTGAATT
ath-miR846	AT1G26440.2	7.5	-24.3	0.71	1385	0	1	3	1	1	1	target cleavage	TTAAGTTCGTGAAGTTAAGTT	.o||||o|||||||..||o|o	TGTTCAGGCACTTCC-TTTAG	TTGAATTGAAGTGCTTGAATT
ath-miR846	AT1G26440.3	7.5	-24.3	0.71	1159	0	1	3	1	1	1	target cleavage	TTAAGTTCGTGAAGTTAAGTT	.o||||o|||||||..||o|o	TGTTCAGGCACTTCC-TTTAG	TTGAATTGAAGTGCTTGAATT
ath-miR846	AT1G26440.4	7.5	-24.3	0.71	973	0	1	3	1	1	1	target cleavage	TTAAGTTCGTGAAGTTAAGTT	.o||||o|||||||..||o|o	TGTTCAGGCACTTCC-TTTAG	TTGAATTGAAGTGCTTGAATT
ath-miR319c	AT1G26798.1	9	-32.5	0.71	431	1	0	2	0	2	3	target cleavage	TTCCTCGAGGGAAGTCAGGTT	o|||o|||||o|||.||oo..	GAGGGGCTCCTTTCTGTTTT-	TTGGACTGAAGGGAGCTCCTT
ath-miR172e	AT1G27770.1	6	-28.9	0.71	231	0	3	0	0	1	1	target cleavage	TACGTCGTAGTAGTTCTAAGG	.|||.|.|||o||||||.|||	CTGCTGGATCGTCAAGAATCC	GGAATCTTGATGATGCTGCAT
ath-miR172e	AT1G27770.2	6	-28.9	0.71	231	0	3	0	0	1	1	target cleavage	TACGTCGTAGTAGTTCTAAGG	.|||.|.|||o||||||.|||	CTGCTGGATCGTCAAGAATCC	GGAATCTTGATGATGCTGCAT
ath-miR413	AT1G27940.1	9.5	-26.9	0.71	617	0	2	1	1	1	3	target cleavage	CACGTCTTGTTCTCTT-TGATA	.|||||o|.o||o|.|.o||||	TTGCAGGAGGAGGGTATGCTAT	ATAGTTTCTCTTGTTCTGCAC
ath-miR870	AT1G28010.1	8.5	-24.7	0.71	205	1	2	3	0	0	4	target cleavage	CTAGCTTCTTTGTGGTTTAAT	..|||oo|o||oo|o|o|||.	#NAME?	TAATTTGGTGTTTCTTCGATC
ath-miR413	AT1G28010.1	9.5	-26.9	0.71	620	0	2	1	1	1	3	target cleavage	CACGTCTTGTTCTCTT-TGATA	.|||||o|.o||o|.|.o||||	TTGCAGGAGGAGGGTATGCTAT	ATAGTTTCTCTTGTTCTGCAC
ath-miR776	AT1G29620.1	8.5	-24.8	0.71	201	0	1	3	1	1	2	target cleavage	TTGTAGTTATCTTCTGA-ATCT	o||o||o|.o||o||.|.||||	GACGTCGAGGGAGGAATGTAGA	TCTAAGTCTTCTATTGATGTT
ath-miR159b	AT1G30400.1	7.5	-29.2	0.71	2207	0	1	3	1	0	3	target cleavage	TTCTCGAGGGAAGTTAGGTTT	.o|o|||||o||oo|.||||o	TGGGGCTCCTTTTGA-CCAAG	TTTGGATTGAAGGGAGCTCTT
ath-miR159b	AT1G30400.2	7.5	-29.2	0.71	2277	0	1	3	1	0	3	target cleavage	TTCTCGAGGGAAGTTAGGTTT	.o|o|||||o||oo|.||||o	TGGGGCTCCTTTTGA-CCAAG	TTTGGATTGAAGGGAGCTCTT
ath-miR837-5p	AT1G30470.1	7	-25.3	0.71	1969	0	2	2	0	1	2	target cleavage	ACTTTGCTTGTTCTTTGACTA	.||o|o||.||o||o|.||||	GGAGATGACCAGGAGAGTGAT	ATCAGTTTCTTGTTCGTTTCA
ath-miR831	AT1G30580.1	7.5	-29	0.71	591	0	1	1	1	1	2	target cleavage	GTTCTTCTCATGCTTCTCTA-GT	|o|||||||.|o||||||o..||	CGAGAAGAGCATGAAGAGGAGCA	TGATCTCTTCGTACTCTTCTTG
ath-miR413	AT1G30960.1	9	-26.8	0.71	373	0	3	0	1	1	2	target cleavage	CACGTCTTGTTCTCTTT-GATA	.|||||||.||||||o..||o.	TTGCAGAAGAAGAGAGTTCTGA	ATAGTTTCTCTTGTTCTGCAC
ath-miR842	AT1G31240.1	5.5	-31.8	0.71	781	1	2	1	0	0	2	target cleavage	CCTACTGCCTAGACTGGTACT	..|||o||.|||||o||o|||	#NAME?	TCATGGTCAGATCCGTCATCC
ath-miR2111b	AT1G31280.1	6.5	-28.2	0.71	1920	2	1	3	0	1	0	target cleavage	ATTTGGAGTCCTACGTCTAAT	.|o||o|.o||||||||||..	GAGACTT-GGGATGCAGATG-	TAATCTGCATCCTGAGGTTTA
ath-miR2111a	AT1G31280.1	6.5	-28.2	0.71	1920	2	1	3	0	1	0	target cleavage	ATTTGGAGTCCTACGTCTAAT	.|o||o|.o||||||||||..	GAGACTT-GGGATGCAGATG-	TAATCTGCATCCTGAGGTTTA
ath-miR2111b	AT1G31290.1	7	-28.1	0.71	2379	2	1	4	0	1	0	target cleavage	ATTTGGAGTCCTACGTCTAAT	.oo||o|.o||||||||||..	GGGACTT-GGGATGCAGATG-	TAATCTGCATCCTGAGGTTTA
ath-miR399a	AT1G31540.1	7	-31.4	0.71	1201	2	2	0	0	1	1	target cleavage	GTCCCGTTTAGAGGAAACCGT	..||||||.|o||||||||..	-CGGGCAATTTTCCTTTGGG-	TGCCAAAGGAGATTTGCCCTG
ath-miR399a	AT1G31540.2	7	-31.4	0.71	1201	2	2	0	0	1	1	target cleavage	GTCCCGTTTAGAGGAAACCGT	..||||||.|o||||||||..	-CGGGCAATTTTCCTTTGGG-	TGCCAAAGGAGATTTGCCCTG
ath-miR857	AT1G31780.1	11	-24.5	0.71	635	1	3	2	0	0	6	target cleavage	TATGTGGAAGTTGTATGTTTT	..o||o|.|||o|o|o|ooo.	#NAME?	TTTTGTATGTTGAAGGTGTAT
ath-miR865-5p	AT1G32180.1	8	-23.7	0.71	1588	1	1	2	0	2	1	target cleavage	GAGTTAATCTAGGTTTAAGTA	|||o||.o|||||||o.||..	CTCGATGGGATCCAAGGTCC-	ATGAATTTGGATCTAATTGAG
ath-miR869.2	AT1G32330.1	6.5	-29	0.71	552	0	2	1	0	1	2	target cleavage	CAGTTGATAGAGTTGTGGTCT	.|||o|.||||||o|||o.||	ATCAGCGATCTCAGCACTCGA	TCTGGTGTTGAGATAGTTGAC
ath-miR776	AT1G32720.1	8.5	-24.8	0.71	177	0	1	3	1	1	2	target cleavage	TTGTAGTTATCTTCTGA-ATCT	o||o||o|.o||o||.|.||||	GACGTCGAGGGAGGAATGTAGA	TCTAAGTCTTCTATTGATGTT
ath-miR414	AT1G33080.1	6	-27.8	0.71	1522	2	1	0	1	0	1	target cleavage	ACTGC-TACTACTACTTCTA-CT	..|||.||||||o|||||||.||	#NAME?	TCATCTTCATCATCATCGTCA
ath-miR414	AT1G33080.2	6	-27.8	0.71	1640	2	1	0	1	0	1	target cleavage	ACTGC-TACTACTACTTCTA-CT	..|||.||||||o|||||||.||	#NAME?	TCATCTTCATCATCATCGTCA
ath-miR447a	AT1G33230.1	5	-30	0.71	371	1	0	2	0	1	1	target cleavage	GTTGTTTTGTAGAGCAGGGGTT	oo||.||||||||||.o|||||	TGAC-AAACATCTCGATCCCAA	TTGGGGACGAGATGTTTTGTTG
ath-miR843	AT1G33340.1	8	-29.1	0.71	45	1	1	2	0	1	3	target cleavage	AGGTTACTTCGAGCTGGATTT	.o||||||o|||o||oo||..	ATCAATGAGGCTTGATTTAT-	TTTAGGTCGAGCTTCATTGGA
ath-miR1887	AT1G33770.1	5	-27	0.71	1247	0	2	2	0	1	0	target cleavage	AGAGAATCTGAGATGAATCAT	.o||||.|||||||||.|||o	CTTCTTCGACTCTACTGAGTG	TACTAAGTAGAGTCTAAGAGA
ath-miR865-3p	AT1G33880.1	7	-22.8	0.71	440	1	2	2	0	1	1	target cleavage	AACCTATTTAAACTCCTTTTT	..|||.||o|||||||.o||o	#NAME?	TTTTTCCTCAAATTTATCCAA
ath-miR156e	AT1G34355.1	5.5	-29.8	0.71	265	1	2	1	1	0	0	target cleavage	CACGAGTGAGAGAAGA-CAGT	..||||o.||||||||.||||	#NAME?	TGACAGAAGAGAGTGAGCAC
ath-miR156d	AT1G34355.1	5.5	-29.8	0.71	265	1	2	1	1	0	0	target cleavage	CACGAGTGAGAGAAGA-CAGT	..||||o.||||||||.||||	#NAME?	TGACAGAAGAGAGTGAGCAC
ath-miR156c	AT1G34355.1	5.5	-29.8	0.71	265	1	2	1	1	0	0	target cleavage	CACGAGTGAGAGAAGA-CAGT	..||||o.||||||||.||||	#NAME?	TGACAGAAGAGAGTGAGCAC
ath-miR857	AT1G34620.1	7	-24.3	0.71	2040	1	3	0	0	1	1	target cleavage	TATGTGGAAGTTGTATGTTTT	..||.|||||||||.o||||.	#NAME?	TTTTGTATGTTGAAGGTGTAT
ath-miR822	AT1G35220.1	8	-30.9	0.71	466	2	2	2	0	1	1	target cleavage	GTACA-CGTTTACGAAGGGCGT	.o||..|||o||||||o|||..	AGTGCGGCAGATGCTTTCCGG-	TGCGGGAAGCATTTGCACATG
ath-miR170	AT1G35370.1	6.5	-28.3	0.71	3038	1	0	3	0	1	2	target cleavage	CTATAAC-TGTGCCGAGTTAGT	|o|o|||.|||o||||o.|||o	GGTGTTGCACATGGCTTTATCG	TGATTGAGCCGTGTCAATATC
ath-miR396b	AT1G35460.1	6	-27.4	0.71	853	1	3	2	0	0	1	target cleavage	TTCAAGTTCTTTCGACACCTT	..|||.o|.o||||||||||o	#NAME?	TTCCACAGCTTTCTTGAACTT
ath-miR781	AT1G36180.1	8.5	-24.9	0.71	6791	2	2	1	0	1	2	target cleavage	ATTCATAG-GTCTTTTGAGATT	.o||.|||.||||o|o||||..	GGAGAATCGCAGAGAGCTCTC-	TTAGAGTTTTCTGGATACTTA
ath-miR396a	AT1G36300.1	6	-28	0.71	722	1	2	0	1	0	1	target cleavage	GTCAAGTTCTTTCGACACCTT	..|||.|||||o||||.||||	#NAME?	TTCCACAGCTTTCTTGAACTG
ath-miR396a	AT1G36520.1	6	-28	0.71	720	1	2	0	1	0	1	target cleavage	GTCAAGTTCTTTCGACACCTT	..|||.|||||o||||.||||	#NAME?	TTCCACAGCTTTCTTGAACTG
ath-miR857	AT1G36520.1	9	-24.4	0.71	2101	2	1	0	0	1	4	target cleavage	TATGTGGAAGTTGTATGTTTT	..||.|||||oo|||o|.o||	#NAME?	TTTTGTATGTTGAAGGTGTAT
ath-miR396a	AT1G37100.1	6	-28	0.71	722	1	2	0	1	0	1	target cleavage	GTCAAGTTCTTTCGACACCTT	..|||.|||||o||||.||||	#NAME?	TTCCACAGCTTTCTTGAACTG
ath-miR778	AT2G36970.1	6	-29.3	0.71	1052	1	2	2	0	0	2	target cleavage	GCCACATGTATTTGGTTCGGT	|||.||.oo|oo||||||||.	CGG-GTTTGTGGACCAAGCCC	TGGCTTGGTTTATGTACACCG
ath-miR829.2	AT2G38000.1	5.5	-24.2	0.71	1500	2	1	1	0	1	0	target cleavage	GATGGAAC-TTCGAAATTAAAC	..||||||.o||||||||.|||	#NAME?	CAAATTAAAGCTTCAAGGTAG
ath-miR159a	AT2G38290.1	9.5	-29.5	0.71	1259	1	1	1	1	2	1	target cleavage	ATCTCGAGGGAAGTTA-GGTTT	|o|||||.||||||.|.||o..	TGGAGCTGCCTTCATTGCCGT-	TTTGGATTGAAGGGAGCTCTA
ath-miR159a	AT2G38290.2	9.5	-29.5	0.71	1338	1	1	1	1	2	1	target cleavage	ATCTCGAGGGAAGTTA-GGTTT	|o|||||.||||||.|.||o..	TGGAGCTGCCTTCATTGCCGT-	TTTGGATTGAAGGGAGCTCTA
ath-miR847	AT2G38550.1	6.5	-28.9	0.71	433	0	2	3	0	1	1	target cleavage	GTAGTTCTTCTTCTCCTCACT	.o|.oo||||o|||.||||||	GGTGGGGAAGGAGAAGAGTGA	TCACTCCTCTTCTTCTTGATG
ath-miR780.2	AT2G40000.1	8.5	-27.4	0.71	1294	2	1	1	0	1	3	target cleavage	TACGGTCTATAAGTGCTTCTT	..|o||||||||o|o|o||..	-AGTCAGATATTTATGGAGC-	TTCTTCGTGAATATCTGGCAT
ath-miR419	AT2G40140.2	7	-27	0.71	1615	2	2	2	0	0	2	target cleavage	GTTGTAGG-AGTCGTAAGTATT	..o|.|||.||o||||||||oo	#NAME?	TTATGAATGCTGAGGATGTTG
ath-miR837-5p	AT2G40230.1	10	-25.3	0.71	966	1	2	4	1	1	1	target cleavage	ACTTTG-CTTGTTCTT-TGACTA	.|o|o|.|oo|o|||..|||||.	CGGAGCTGGGCGAGATCACTGAA	ATCAGTTTCTTGTTCGTTTCA
ath-miR414	AT2G40570.1	5.5	-28	0.71	686	1	1	1	0	1	1	target cleavage	ACTGC-TACTACTACTTCTACT	||||..o|||||||||.|o|||	TGACTAGTGATGATGATGGTGA	TCATCTTCATCATCATCGTCA
ath-miR414	AT2G40570.2	5.5	-28	0.71	686	1	1	1	0	1	1	target cleavage	ACTGC-TACTACTACTTCTACT	||||..o|||||||||.|o|||	TGACTAGTGATGATGATGGTGA	TCATCTTCATCATCATCGTCA
ath-miR2111b	AT2G41500.1	7.5	-27.9	0.71	1981	1	2	1	0	2	0	target cleavage	ATTTGGAGTCCTACGTCTAAT	.o||.||||||||||.|||..	AGAAACTCAGGATGCTGATA-	TAATCTGCATCCTGAGGTTTA
ath-miR397a	AT2G41620.1	6	-29.4	0.71	2076	0	3	2	1	0	0	target cleavage	GTAGTTGCGACGTG-AGTTACT	.o||o|.|||||||.||||||.	GGTCGAAGCTGCACATCAATGT	TCATTGAGTGCAGCGTTGATG
ath-miR413	AT2G41745.1	9	-27	0.71	966	1	1	2	1	1	2	target cleavage	CACGTCTTGTTCTCTTT-GATA	..|o|||o|o||o||.|.||||	#NAME?	ATAGTTTCTCTTGTTCTGCAC
ath-miR1888	AT2G42270.1	6.5	-22.9	0.71	5615	1	3	1	0	0	2	target cleavage	AAGAAGTG-TTTAGAATTGAAT	.|||||.o.|o|||||o||||.	GTCTTCTTGAGATCTTGACTTC	TAAGTTAAGATTTGTGAAGAA
ath-miR414	AT2G42560.1	6	-27.8	0.71	619	0	1	4	0	0	3	target cleavage	ACTGCTACTACTACTTCTACT	||oo|o.|o||o||o||o|||	TGGTGGCGGTGGTGGAGGTGA	TCATCTTCATCATCATCGTCA
ath-miR164b	AT2G42580.1	5	-35.3	0.71	283	2	1	0	0	0	2	target cleavage	AC-GTGCA-CGGGACGAAGAGGT	||.|||||.||o||||||||o|.	TGCCACGTGGCTCTGCTTCTTCT	TGGAGAAGCAGGGCACGTGCA
ath-miR157b	AT2G43190.1	8	-28.9	0.71	899	1	2	0	1	1	1	target cleavage	CACGAGAGATAGAAGACAGTT	..|||||||o|||||..|||.	#NAME?	TTGACAGAAGATAGAGAGCAC
ath-miR157c	AT2G43190.1	8	-28.9	0.71	899	1	2	0	1	1	1	target cleavage	CACGAGAGATAGAAGACAGTT	..|||||||o|||||..|||.	#NAME?	TTGACAGAAGATAGAGAGCAC
ath-miR157b	AT2G43190.2	8	-28.9	0.71	1028	1	2	0	1	1	1	target cleavage	CACGAGAGATAGAAGACAGTT	..|||||||o|||||..|||.	#NAME?	TTGACAGAAGATAGAGAGCAC
ath-miR157c	AT2G43190.2	8	-28.9	0.71	1028	1	2	0	1	1	1	target cleavage	CACGAGAGATAGAAGACAGTT	..|||||||o|||||..|||.	#NAME?	TTGACAGAAGATAGAGAGCAC
ath-miR157b	AT2G43190.3	8	-28.9	0.71	892	1	2	0	1	1	1	target cleavage	CACGAGAGATAGAAGACAGTT	..|||||||o|||||..|||.	#NAME?	TTGACAGAAGATAGAGAGCAC
ath-miR157c	AT2G43190.3	8	-28.9	0.71	892	1	2	0	1	1	1	target cleavage	CACGAGAGATAGAAGACAGTT	..|||||||o|||||..|||.	#NAME?	TTGACAGAAGATAGAGAGCAC
ath-miR868	AT2G43640.1	6.5	-26.1	0.71	122	0	2	1	0	0	4	target cleavage	CGTAATAGTCGTGAATTCTTC	|o|||.||||oo|||o||o|.	GTATTTTCAGTGCTTGAGGAT	CTTCTTAAGTGCTGATAATGC
ath-miR868	AT2G43640.2	6.5	-26.1	0.71	57	0	2	1	0	0	4	target cleavage	CGTAATAGTCGTGAATTCTTC	|o|||.||||oo|||o||o|.	GTATTTTCAGTGCTTGAGGAT	CTTCTTAAGTGCTGATAATGC
ath-miR417	AT2G43932.1	8.5	-26.5	0.71	80	2	1	3	0	1	2	target cleavage	AGC-TTGTTTAAGTGATGGAAG	.||.|||ooo||||o|o|||..	GCGAAACGGGTTCATTGCCTA-	GAAGGTAGTGAATTTGTTCGA
ath-miR414	AT2G44180.1	4	-28	0.71	696	1	0	2	0	1	0	target cleavage	ACTGCTACTACTACTTCTACT	|||o||||.||||||||.||o	TGATGATG-TGATGAAGCTGG	TCATCTTCATCATCATCGTCA
ath-miR414	AT2G44710.1	6	-27.8	0.71	711	1	1	0	0	2	0	target cleavage	ACTGCTACTACTACTTCTACT	|||.|||||||||||.|||..	TGAGGATGATGATGATGATC-	TCATCTTCATCATCATCGTCA
ath-miR862-3p	AT2G47110.1	8.5	-27.3	0.71	362	2	1	1	0	1	3	target cleavage	GAAGTTCA-TCTAGGTCGTATA	.||||o||.||o|o||||o|..	GTTCAGGTAAGGTTCAGCGTT-	ATATGCTGGATCTACTTGAAG
ath-miR866-5p	AT2G47115.1	6	-25.2	0.71	801	0	3	2	0	1	0	target cleavage	AATTGTTTTAGGCAAGGAACT	.|oo|.|.||||||||||.||	GTGGCCATATCCGTTCCTCGA	TCAAGGAACGGATTTTGTTAA
ath-miR869.2	AT2G47900.1	7	-28.7	0.71	1640	0	2	2	1	0	2	target cleavage	CAGTTGATAGAGTTGTGGT-CT	.|||o|.o|o||o||||||.||	CTCAGCAGTTTCGACACCAAGA	TCTGGTGTTGAGATAGTTGAC
ath-miR869.2	AT2G47900.2	7	-28.7	0.71	1340	0	2	2	1	0	2	target cleavage	CAGTTGATAGAGTTGTGGT-CT	.|||o|.o|o||o||||||.||	CTCAGCAGTTTCGACACCAAGA	TCTGGTGTTGAGATAGTTGAC
ath-miR847	AT2G47940.1	6	-28.7	0.71	572	1	1	2	1	0	1	target cleavage	GTAGTTCTTCTTCTCCTC-ACT	.o|o|||.|||||o||||.|||	AGTTAAG-AGAAGGGGAGATGA	TCACTCCTCTTCTTCTTGATG
ath-miR847	AT2G47940.2	6	-28.7	0.71	588	1	1	2	1	0	1	target cleavage	GTAGTTCTTCTTCTCCTC-ACT	.o|o|||.|||||o||||.|||	AGTTAAG-AGAAGGGGAGATGA	TCACTCCTCTTCTTCTTGATG
ath-miR854d	AT2G48100.1	5	-33.3	0.71	99	0	1	0	0	1	2	target cleavage	GAGGAGGAGGGATAGGAGTAG	|||||||.|o||||||.o|||	CTCCTCCGCTCTATCCATATC	GATGAGGATAGGGAGGAGGAG
ath-miR854a	AT2G48100.1	5	-33.3	0.71	99	0	1	0	0	1	2	target cleavage	GAGGAGGAGGGATAGGAGTAG	|||||||.|o||||||.o|||	CTCCTCCGCTCTATCCATATC	GATGAGGATAGGGAGGAGGAG
ath-miR854d	AT2G48100.3	5	-33.3	0.71	45	0	1	0	0	1	2	target cleavage	GAGGAGGAGGGATAGGAGTAG	|||||||.|o||||||.o|||	CTCCTCCGCTCTATCCATATC	GATGAGGATAGGGAGGAGGAG
ath-miR854a	AT2G48100.3	5	-33.3	0.71	45	0	1	0	0	1	2	target cleavage	GAGGAGGAGGGATAGGAGTAG	|||||||.|o||||||.o|||	CTCCTCCGCTCTATCCATATC	GATGAGGATAGGGAGGAGGAG
ath-miR854d	AT2G48100.4	5	-33.3	0.71	99	0	1	0	0	1	2	target cleavage	GAGGAGGAGGGATAGGAGTAG	|||||||.|o||||||.o|||	CTCCTCCGCTCTATCCATATC	GATGAGGATAGGGAGGAGGAG
ath-miR854a	AT2G48100.4	5	-33.3	0.71	99	0	1	0	0	1	2	target cleavage	GAGGAGGAGGGATAGGAGTAG	|||||||.|o||||||.o|||	CTCCTCCGCTCTATCCATATC	GATGAGGATAGGGAGGAGGAG
ath-miR857	AT3G01650.1	10	-24.3	0.71	1581	2	2	0	0	1	4	target cleavage	TATGTGGAAGTTGTATGTTTT	..|||||.|oo||||o||o..	-AACACCATTGACATGCAGC-	TTTTGTATGTTGAAGGTGTAT
ath-miR851-3p	AT3G01930.1	4.5	-30.6	0.71	577	1	1	1	0	0	2	target cleavage	CAGCAGAAACAAACGGTGGGT	||o|||.||||||||||oo|.	GTTGTC-TTGTTTGCCATTCT	TGGGTGGCAAACAAAGACGAC
ath-miR851-3p	AT3G01930.2	4.5	-30.6	0.71	817	1	1	1	0	0	2	target cleavage	CAGCAGAAACAAACGGTGGGT	||o|||.||||||||||oo|.	GTTGTC-TTGTTTGCCATTCT	TGGGTGGCAAACAAAGACGAC
ath-miR407	AT3G02350.1	6.5	-21.2	0.71	1116	2	0	3	0	0	3	target cleavage	TGGT-TTTCATATACTAAATTT	o|||.o|||.o|o||o|||||o	GCCATGAAG-GTGTGGTTTAAG	TTTAAATCATATACTTTTGGT
ath-miR830	AT3G02870.1	5.5	-23.7	0.71	928	1	0	1	1	0	2	target cleavage	GTGAAGAAGAGTTTTATCAAT	|o||||.||||||oo.|||||	CGCTTC-TCTCAAGG-AGTTA	TAACTATTTTGAGAAGAAGTG
ath-miR830	AT3G02870.2	5.5	-23.7	0.71	922	1	0	1	1	0	2	target cleavage	GTGAAGAAGAGTTTTATCAAT	|o||||.||||||oo.|||||	CGCTTC-TCTCAAGG-AGTTA	TAACTATTTTGAGAAGAAGTG
ath-miR830	AT3G02870.3	5.5	-23.7	0.71	919	1	0	1	1	0	2	target cleavage	GTGAAGAAGAGTTTTATCAAT	|o||||.||||||oo.|||||	CGCTTC-TCTCAAGG-AGTTA	TAACTATTTTGAGAAGAAGTG
ath-miR857	AT3G02885.1	8	-24.3	0.71	261	1	2	2	1	0	2	target cleavage	TATGTGGAAGTTGTATGTTTT	..o|||o|||oo||.|||||.	#NAME?	TTTTGTATGTTGAAGGTGTAT
ath-miR156g	AT3G03440.1	8	-30	0.71	576	0	2	0	1	2	0	target cleavage	CACGAGTGAGAGAAGA-CAGC	.||||||||||||.|..|||.	TTGCTCACTCTCTCCGCGTCA	CGACAGAAGAGAGTGAGCAC
ath-miR857	AT3G03700.1	10	-24.4	0.71	385	1	1	2	1	1	3	target cleavage	TATGTGGAAGTTGTA-TGTTTT	.|o||o|||o|o|||.o|||..	TTGCATCTTTAGCATGGCAAT-	TTTTGTATGTTGAAGGTGTAT
ath-miR847	AT3G03740.1	6.5	-28.9	0.71	1179	0	2	3	0	1	1	target cleavage	GTAGTTCTTCTTCTCCTCACT	.o|o|||.o||o||||||.||	AGTTAAGCGGAGGAGGAGGGA	TCACTCCTCTTCTTCTTGATG
ath-miR859	AT3G03860.1	8.5	-27.9	0.71	539	2	1	1	0	2	1	target cleavage	AAACTGAAGTGTTGTCTCTCT	..||o||||||||||.o||..	-ATGGCTTCACAACATGGAA-	TCTCTCTGTTGTGAAGTCAAA
ath-miR407	AT3G04010.1	6	-21.2	0.71	1334	0	2	2	1	0	1	target cleavage	TGGTTTTCATATACTAAATTT	||||o.o||o||||.|||||.	ACCAGTGGTGTATG-TTTAAT	TTTAAATCATATACTTTTGGT
ath-miR857	AT3G04440.1	10	-24.4	0.71	317	1	1	2	1	1	3	target cleavage	TATGTGGAAGTTGTA-TGTTTT	.|o||o|||o|o|||.o|||..	TTGCATCTTTAGCATGGCAAT-	TTTTGTATGTTGAAGGTGTAT
ath-miR167d	AT3G04820.1	6	-34.2	0.71	668	0	2	0	1	0	2	target cleavage	GGTCTAGTACGACCGT-CGAAGT	|||||.||||o|||||.|o|||.	CCAGAGCATGTTGGCAAGTTTCT	TGAAGCTGCCAGCATGATCTGG
ath-miR169a	AT3G05040.1	5	-32.8	0.71	3334	1	1	0	0	1	1	target cleavage	AGCCGTTCAGTAGGAACCGAC	|||||.||||||o|.|||||.	TCGGC-AGTCATTCGTGGCTT	CAGCCAAGGATGACTTGCCGA
ath-miR868	AT3G05510.1	5	-26.3	0.71	1054	0	2	0	0	1	1	target cleavage	CGTAATAGTCGTGAATTCTTC	.||||.||||||||.|||o||	ACATTCTCAGCACTGAAGGAG	CTTCTTAAGTGCTGATAATGC
ath-miR868	AT3G05510.2	5	-26.3	0.71	927	0	2	0	0	1	1	target cleavage	CGTAATAGTCGTGAATTCTTC	.||||.||||||||.|||o||	ACATTCTCAGCACTGAAGGAG	CTTCTTAAGTGCTGATAATGC
ath-miR169a	AT3G05690.1	5	-32.8	0.71	1184	1	3	0	0	0	1	target cleavage	AGCCGTTCAGTAGGAACCGAC	..|||||.|||||o||||||.	#NAME?	CAGCCAAGGATGACTTGCCGA
ath-miR426	AT3G06010.1	10	-24.2	0.71	2812	1	1	2	0	2	3	target cleavage	GCATTCCTGTTTAAAGGTTTT	.||o||||oo|||||o.o|..	AGTGAGGATGAATTTTGGAT-	TTTTGGAAATTTGTCCTTACG
ath-miR859	AT3G06270.1	7	-27.9	0.71	1396	1	2	2	0	1	1	target cleavage	AAACTGAAGTGTTGTCTCTCT	..|||o||o|||o|.|||||.	#NAME?	TCTCTCTGTTGTGAAGTCAAA
ath-miR157b	AT3G06290.1	7.5	-29	0.71	793	1	2	1	1	0	2	target cleavage	CACGAGAGATAGAAGACAGTT	..||||||.o|||||||.|oo	#NAME?	TTGACAGAAGATAGAGAGCAC
ath-miR157c	AT3G06290.1	7.5	-29	0.71	793	1	2	1	1	0	2	target cleavage	CACGAGAGATAGAAGACAGTT	..||||||.o|||||||.|oo	#NAME?	TTGACAGAAGATAGAGAGCAC
ath-miR830	AT3G06480.1	6.5	-23.6	0.71	3464	0	1	1	0	2	1	target cleavage	GTGAAGAAGAGTTTTATCAAT	|||.||||||||o|.|.|||o	CACGTCTTCTCAGATTTGTTG	TAACTATTTTGAGAAGAAGTG
ath-miR169a	AT3G06550.1	5.5	-32.8	0.71	575	1	0	3	0	0	3	target cleavage	AGCC-GTTCAGTAGGAACCGAC	|o||.oo||||o|o|||||o||	TTGGATGAGTCGTTCTTGGTTG	CAGCCAAGGATGACTTGCCGA
ath-miR169a	AT3G06550.2	5.5	-32.8	0.71	575	1	0	3	0	0	3	target cleavage	AGCC-GTTCAGTAGGAACCGAC	|o||.oo||||o|o|||||o||	TTGGATGAGTCGTTCTTGGTTG	CAGCCAAGGATGACTTGCCGA
ath-miR169a	AT3G06550.3	5.5	-32.8	0.71	534	1	0	3	0	0	3	target cleavage	AGCC-GTTCAGTAGGAACCGAC	|o||.oo||||o|o|||||o||	TTGGATGAGTCGTTCTTGGTTG	CAGCCAAGGATGACTTGCCGA
ath-miR843	AT3G07000.1	7.5	-28.9	0.71	1076	2	1	1	0	1	2	target cleavage	AGGTTACTTCGAGCTGGATTT	.||o|.||||||o||o|||..	ACCGA-GAAGCTTGATCTAC-	TTTAGGTCGAGCTTCATTGGA
ath-miR847	AT3G07030.1	8.5	-28.7	0.71	457	0	2	3	1	1	1	target cleavage	GTAGTTCTTCTTCTCCT-CACT	.o|.||||o|o|||||..|||o	GGTGAAGAGGGAGAGGTCGTGG	TCACTCCTCTTCTTCTTGATG
ath-miR396b	AT3G07060.1	5	-27.2	0.71	1463	0	2	2	0	0	2	target cleavage	TTCAAGTTCTTTCGACACCTT	o||.||o|.o|||o|||||||	GAGATCGAAGAAGTTGTGGAA	TTCCACAGCTTTCTTGAACTT
ath-miR390b	AT3G07200.1	6.5	-34.5	0.71	650	0	2	1	1	1	0	target cleavage	CCGCGATAGGGAGGACTCGAA	.|||o|||||||||..||||.	TGCGTTATCCCTCCA-AGCTA	AAGCTCAGGAGGGATAGCGCC
ath-miR390b	AT3G07200.2	6.5	-34.5	0.71	587	0	2	1	1	1	0	target cleavage	CCGCGATAGGGAGGACTCGAA	.|||o|||||||||..||||.	TGCGTTATCCCTCCA-AGCTA	AAGCTCAGGAGGGATAGCGCC
ath-miR159c	AT3G07565.1	5	-30.8	0.71	986	1	0	2	0	0	3	target cleavage	TCCTCGAGGGAAGTTAGGTTT	|||||.||o|||o|||||ooo	AGGAG-TCTCTTTAATCCGGG	TTTGGATTGAAGGGAGCTCCT
ath-miR159c	AT3G07565.2	5	-30.8	0.71	1078	1	0	2	0	0	3	target cleavage	TCCTCGAGGGAAGTTAGGTTT	|||||.||o|||o|||||ooo	AGGAG-TCTCTTTAATCCGGG	TTTGGATTGAAGGGAGCTCCT
ath-miR159c	AT3G07565.3	5	-30.8	0.71	991	1	0	2	0	0	3	target cleavage	TCCTCGAGGGAAGTTAGGTTT	|||||.||o|||o|||||ooo	AGGAG-TCTCTTTAATCCGGG	TTTGGATTGAAGGGAGCTCCT
ath-miR156e	AT3G08943.1	4.5	-29.7	0.71	2885	1	1	1	1	0	0	target cleavage	CACG-AGTGAGAGA-AGACAGT	||||.||.||||||.||||||o	GTGCGTCTCTCTCTCTCTGTCG	TGACAGAAGAGAGTGAGCAC
ath-miR156a	AT3G08943.1	4.5	-29.7	0.71	2885	1	1	1	1	0	0	target cleavage	CACG-AGTGAGAGA-AGACAGT	||||.||.||||||.||||||o	GTGCGTCTCTCTCTCTCTGTCG	TGACAGAAGAGAGTGAGCAC
ath-miR156b	AT3G08943.1	4.5	-29.7	0.71	2885	1	1	1	1	0	0	target cleavage	CACG-AGTGAGAGA-AGACAGT	||||.||.||||||.||||||o	GTGCGTCTCTCTCTCTCTGTCG	TGACAGAAGAGAGTGAGCAC
ath-miR156f	AT3G08943.1	4.5	-29.7	0.71	2885	1	1	1	1	0	0	target cleavage	CACG-AGTGAGAGA-AGACAGT	||||.||.||||||.||||||o	GTGCGTCTCTCTCTCTCTGTCG	TGACAGAAGAGAGTGAGCAC
ath-miR156d	AT3G08943.1	4.5	-29.7	0.71	2885	1	1	1	1	0	0	target cleavage	CACG-AGTGAGAGA-AGACAGT	||||.||.||||||.||||||o	GTGCGTCTCTCTCTCTCTGTCG	TGACAGAAGAGAGTGAGCAC
ath-miR156c	AT3G08943.1	4.5	-29.7	0.71	2885	1	1	1	1	0	0	target cleavage	CACG-AGTGAGAGA-AGACAGT	||||.||.||||||.||||||o	GTGCGTCTCTCTCTCTCTGTCG	TGACAGAAGAGAGTGAGCAC
ath-miR857	AT3G09165.1	7	-24.3	0.71	1941	1	3	0	0	1	1	target cleavage	TATGTGGAAGTTGTATGTTTT	..||.|||||||||.o||||.	#NAME?	TTTTGTATGTTGAAGGTGTAT
ath-miR395a	AT3G09220.1	5.5	-30.8	0.71	610	1	0	1	0	2	0	target cleavage	CTCAAGGGGGTTTGTGAAGTC	|||||||o|||||||.|||..	GAGTTCCTCCAAACAATTCC-	CTGAAGTGTTTGGGGGAACTC
ath-miR395e	AT3G09220.1	5.5	-30.8	0.71	610	1	0	1	0	2	0	target cleavage	CTCAAGGGGGTTTGTGAAGTC	|||||||o|||||||.|||..	GAGTTCCTCCAAACAATTCC-	CTGAAGTGTTTGGGGGAACTC
ath-miR859	AT3G09300.1	8.5	-27.6	0.71	204	2	2	1	0	0	4	target cleavage	AAACTGAAGTGTTGTCTCTCT	..|||o..|o|oo|o||||||	#NAME?	TCTCTCTGTTGTGAAGTCAAA
ath-miR847	AT3G09630.1	7	-28.8	0.71	897	2	0	0	1	1	1	target cleavage	GTAGT-TCTTCTTCT-CCTCACT	|||||.|||||||||.||o||..	CATCAGAGAAGAAGAAGGGGTA-	TCACTCCTCTTCTTCTTGATG
ath-miR831	AT3G09630.1	6.5	-29	0.71	1003	0	2	1	0	1	2	target cleavage	GTTCTTCTCATGCTTCTCTAGT	|||||||o.|o|||||||o.|.	CAAGAAGGATGCGAAGAGGGCT	TGATCTCTTCGTACTCTTCTTG
ath-miR847	AT3G09630.2	7	-28.8	0.71	903	2	0	0	1	1	1	target cleavage	GTAGT-TCTTCTTCT-CCTCACT	|||||.|||||||||.||o||..	CATCAGAGAAGAAGAAGGGGTA-	TCACTCCTCTTCTTCTTGATG
ath-miR831	AT3G09630.2	6.5	-29	0.71	1009	0	2	1	0	1	2	target cleavage	GTTCTTCTCATGCTTCTCTAGT	|||||||o.|o|||||||o.|.	CAAGAAGGATGCGAAGAGGGCT	TGATCTCTTCGTACTCTTCTTG
ath-miR775	AT3G09710.1	7.5	-30	0.71	1258	1	2	1	1	0	2	target cleavage	ACCGTGACGATCT-GTAGCTT	..|||o||||||o.|||||o.	#NAME?	TTCGATGTCTAGCAGTGCCA
ath-miR823	AT3G09890.1	6.5	-28.3	0.71	361	1	1	1	1	0	2	target cleavage	TAGAATATACTAGTGG-TGGGT	o||.||||||o|||||.|||o.	GTC-TATATGGTCACCTACCTT	TGGGTGGTGATCATATAAGAT
ath-miR823	AT3G09890.2	6.5	-28.3	0.71	361	1	1	1	1	0	2	target cleavage	TAGAATATACTAGTGG-TGGGT	o||.||||||o|||||.|||o.	GTC-TATATGGTCACCTACCTT	TGGGTGGTGATCATATAAGAT
ath-miR775	AT3G09900.1	7	-29.8	0.71	336	1	1	0	1	1	1	target cleavage	ACC-GTGACGATCTGTAGCTT	.||.|||||||o||||..|||	GGGACACTGCTGGACAA-GAA	TTCGATGTCTAGCAGTGCCA
ath-miR857	AT3G10010.1	6.5	-24.3	0.71	2453	1	1	1	0	0	4	target cleavage	TATGTGGAAGTTGTATGTTTT	||o||.||||o|oo||||o|.	ATGCA-CTTCGATGTACAGAC	TTTTGTATGTTGAAGGTGTAT
ath-miR408	AT3G10340.1	9	-34.9	0.71	463	2	0	2	1	2	0	target cleavage	CGGTC-CCTTCTCCGT-CACGTA	||o||.|||o|||||..||||..	GCTAGCGGAGGAGGCTCGTGCC-	ATGCACTGCCTCTTCCCTGGC
ath-miR156e	AT3G10980.1	5.5	-29.7	0.71	1668	1	2	3	0	0	1	target cleavage	CACGAGTGAGAGAAGACAGT	..|o|o|o||||||||||o.	#NAME?	TGACAGAAGAGAGTGAGCAC
ath-miR156g	AT3G10980.1	5.5	-29.8	0.71	1668	1	2	3	0	0	1	target cleavage	CACGAGTGAGAGAAGACAGC	..|o|o|o||||||||||o.	#NAME?	CGACAGAAGAGAGTGAGCAC
ath-miR156c	AT3G10980.1	5.5	-29.7	0.71	1668	1	2	3	0	0	1	target cleavage	CACGAGTGAGAGAAGACAGT	..|o|o|o||||||||||o.	#NAME?	TGACAGAAGAGAGTGAGCAC
ath-miR400	AT3G11680.1	7	-24.6	0.71	461	1	1	0	0	1	3	target cleavage	CACTGAATATTATGAGAGTAT	.||||.|||oo|o||||.|||	ATGAC-TATGGTGCTCTGATA	TATGAGAGTATTATAAGTCAC
ath-miR414	AT3G11820.1	10	-27.9	0.71	1196	0	1	4	0	2	3	target cleavage	ACTGCTACTACTACTTCTACT	.|o||o||o||o||o.|o.|o	CGGCGGTGGTGGTGGTGGGGG	TCATCTTCATCATCATCGTCA
ath-miR414	AT3G11820.2	10	-27.9	0.71	1112	0	1	4	0	2	3	target cleavage	ACTGCTACTACTACTTCTACT	.|o||o||o||o||o.|o.|o	CGGCGGTGGTGGTGGTGGGGG	TCATCTTCATCATCATCGTCA
ath-miR156e	AT3G12180.1	6.5	-29.6	0.71	482	1	1	1	2	0	0	target cleavage	CACGAGTGAGAGAAGACAGT	..|||||||||||.|||.|o	#NAME?	TGACAGAAGAGAGTGAGCAC
ath-miR156a	AT3G12180.1	6.5	-29.6	0.71	482	1	1	1	2	0	0	target cleavage	CACGAGTGAGAGAAGACAGT	..|||||||||||.|||.|o	#NAME?	TGACAGAAGAGAGTGAGCAC
ath-miR156b	AT3G12180.1	6.5	-29.6	0.71	482	1	1	1	2	0	0	target cleavage	CACGAGTGAGAGAAGACAGT	..|||||||||||.|||.|o	#NAME?	TGACAGAAGAGAGTGAGCAC
ath-miR162b	AT3G12510.1	9.5	-30.1	0.71	346	2	1	1	0	3	0	target cleavage	GACCTACGTCTCCAAATAGCT	..||||||o||||||.|.|..	-AGGATGCGGAGGTTGAGCA-	TCGATAAACCTCTGCATCCAG
ath-miR413	AT3G12860.1	8.5	-26.9	0.71	1527	1	3	1	0	0	4	target cleavage	CACGTCTTGTTCTCTTTGATA	..|o||||.o||||o||o|o.	#NAME?	ATAGTTTCTCTTGTTCTGCAC
ath-miR847	AT3G13080.3	7.5	-28.8	0.71	2780	1	1	1	1	1	1	target cleavage	GTAGTTCTTCTTCTC-CTCACT	..||||||o||||||.|o|.||	#NAME?	TCACTCCTCTTCTTCTTGATG
ath-miR1886.2	AT3G13170.1	5.5	-25.3	0.71	47	1	1	1	1	0	1	target cleavage	GGTTAGTTTCTAAAGTAGAGT	..o|||||||||||o|.||||	#NAME?	TGAGATGAAATCTTTGATTGG
ath-miR397b	AT3G13205.1	5.5	-28.3	0.71	246	1	0	3	1	0	1	target cleavage	GTAGTTGCTACGTGA-GTTACT	||||o|.|o|||o||.|||||o	CATCGA-GGTGCGCTACAATGG	TCATTGAGTGCATCGTTGATG
ath-miR782	AT3G13570.1	8.5	-27.1	0.71	402	1	3	1	1	1	0	target cleavage	TTCTTGTAGGTTCCA-CAAACA	..|o|.||||||||..|||||.	#NAME?	ACAAACACCTTGGATGTTCTT
ath-miR413	AT3G13640.1	9.5	-26.8	0.71	664	1	3	1	1	0	3	target cleavage	CACGTCTTGTTCTCT-TTGATA	..||.|o||o|||||.o|||o.	#NAME?	ATAGTTTCTCTTGTTCTGCAC
ath-miR396a	AT3G13670.1	5.5	-28.2	0.71	625	1	2	1	0	1	0	target cleavage	GTCAAG-TTCTTTCGACACCTT	.||||..o|||||||||.||||	AAGTTGAGAGAAAGCTGGGGAA	TTCCACAGCTTTCTTGAACTG
ath-miR156e	AT3G13772.1	5.5	-29.7	0.71	1342	0	2	3	0	1	0	target cleavage	CACGAGTGAGAGAAGACAGT	.||o|oo||||||||||.|.	ATGTTTGCTCTCTTCTGCCT	TGACAGAAGAGAGTGAGCAC
ath-miR156g	AT3G13772.1	5.5	-30	0.71	1342	0	2	3	0	1	0	target cleavage	CACGAGTGAGAGAAGACAGC	.||o|oo||||||||||.|.	ATGTTTGCTCTCTTCTGCCT	CGACAGAAGAGAGTGAGCAC
ath-miR156a	AT3G13772.1	5.5	-29.7	0.71	1342	0	2	3	0	1	0	target cleavage	CACGAGTGAGAGAAGACAGT	.||o|oo||||||||||.|.	ATGTTTGCTCTCTTCTGCCT	TGACAGAAGAGAGTGAGCAC
ath-miR156b	AT3G13772.1	5.5	-29.7	0.71	1342	0	2	3	0	1	0	target cleavage	CACGAGTGAGAGAAGACAGT	.||o|oo||||||||||.|.	ATGTTTGCTCTCTTCTGCCT	TGACAGAAGAGAGTGAGCAC
ath-miR159a	AT3G13800.1	4.5	-29.4	0.71	227	2	2	1	0	0	0	target cleavage	ATCTCGAG-GGAAGTTAGGTTT	.||.|||o.||||||||||||.	CAG-GCTTGCCTTCAATCCAAT	TTTGGATTGAAGGGAGCTCTA
ath-miR859	AT3G13810.1	6.5	-27.7	0.71	1745	1	1	1	1	0	2	target cleavage	AAACTGA-AGTGTTGTCTC-TCT	|||||o..||||oo|||||.|||	TTTGATAATCACGGCAGAGAAGA	TCTCTCTGTTGTGAAGTCAAA
ath-miR156e	AT3G14380.1	4.5	-29.8	0.71	230	0	1	3	0	1	0	target cleavage	CACGAGTGAGAGAAGACAGT	.||||o|o||||||||.||o	CTGCTTATTCTCTTCTCTCG	TGACAGAAGAGAGTGAGCAC
ath-miR156a	AT3G14380.1	4.5	-29.8	0.71	230	0	1	3	0	1	0	target cleavage	CACGAGTGAGAGAAGACAGT	.||||o|o||||||||.||o	CTGCTTATTCTCTTCTCTCG	TGACAGAAGAGAGTGAGCAC
ath-miR156b	AT3G14380.1	4.5	-29.8	0.71	230	0	1	3	0	1	0	target cleavage	CACGAGTGAGAGAAGACAGT	.||||o|o||||||||.||o	CTGCTTATTCTCTTCTCTCG	TGACAGAAGAGAGTGAGCAC
ath-miR865-5p	AT3G15030.1	6.5	-24	0.71	808	1	2	1	0	0	3	target cleavage	GAGTTAATCTAGGTTTAAGTA	.||||.|o|||o||o||||o.	GTCAA-TGGATTCAGATTCGA	ATGAATTTGGATCTAATTGAG
ath-miR865-5p	AT3G15030.2	6.5	-24	0.71	808	1	2	1	0	0	3	target cleavage	GAGTTAATCTAGGTTTAAGTA	.||||.|o|||o||o||||o.	GTCAA-TGGATTCAGATTCGA	ATGAATTTGGATCTAATTGAG
ath-miR847	AT3G15570.1	4.5	-28.8	0.71	1365	0	1	3	0	1	0	target cleavage	GTAGTTCTTCTTCTCCTCACT	o||.o||||||||||.||||o	TATGGAGAAGAAGAGTAGTGG	TCACTCCTCTTCTTCTTGATG
ath-miR867	AT3G15650.1	4	-24.4	0.71	732	1	2	0	0	0	1	target cleavage	AAGGATTATTTGGTACAAGTT	||||.|..||||o||||||||	TTCCGAC-AAACTATGTTCAA	TTGAACATGGTTTATTAGGAA
ath-miR861-3p	AT3G15920.1	7	-28.2	0.71	763	2	1	2	1	0	1	target cleavage	CAGGA-ACTTCTGTATAGGTAG	..|||.||oo|||||.|||o||	#NAME?	GATGGATATGTCTTCAAGGAC
ath-miR865-5p	AT3G15990.1	6	-24	0.71	989	1	0	0	1	1	1	target cleavage	GAGTTAATCTAGGTTTA-AGTA	|||.|||||||||||o..||||	CTC-ATTAGATCCAAGACTCAT	ATGAATTTGGATCTAATTGAG
ath-miR845b	AT3G16230.1	8.5	-29	0.71	721	2	2	1	1	1	0	target cleavage	GTAGTTAAA-CCATAG-TCTCGCT	.o|||||.|.||||||.|||||..	GGTCAATGTGGGTATCAAGAGCA-	TCGCTCTGATACCAAATTGATG
ath-miR396b	AT3G16890.1	4.5	-27.5	0.71	1738	0	1	1	0	1	1	target cleavage	TTCAAGTTCTTTCGACACCTT	|||.|o|||||o||||.||||	AAGGTTAAGAAGGCTGAGGAA	TTCCACAGCTTTCTTGAACTT
ath-miR870	AT3G17030.1	7	-24.8	0.71	539	2	1	4	0	1	0	target cleavage	CTAGCT-TCTTTGTGGTTTAAT	.o|o|o.o||||||||||||..	AGTTGGTGGAAACACCAAATG-	TAATTTGGTGTTTCTTCGATC
ath-miR823	AT3G17780.1	8	-28.5	0.71	127	0	1	2	0	1	4	target cleavage	TAGAATATACTAGTGGTGGGT	o||.|||o||o|oo||o||.|	GTCGTATGTGGTTGCCGCCGA	TGGGTGGTGATCATATAAGAT
ath-miR834	AT3G18035.1	5.5	-32.2	0.71	900	0	2	3	1	0	0	target cleavage	AATGGTGGCGATGACGATGGT	.|o|o.|o||||||||.||||	CTGCTCCTGCTACTGC-ACCA	TGGTAGCAGTAGCGGTGGTAA
ath-miR834	AT3G18230.1	6.5	-32.4	0.71	141	1	1	5	0	1	0	target cleavage	AATGGTGGCGATGACGATGGT	..o||ooo|||||||.||||o	#NAME?	TGGTAGCAGTAGCGGTGGTAA
ath-miR867	AT3G18700.1	6	-24.7	0.71	491	0	1	2	0	1	2	target cleavage	AAGGATTATTTGGTACAAGTT	||o||||.oo||||||||.o|	TTTCTAAAGGACCATGTTGGA	TTGAACATGGTTTATTAGGAA
ath-miR857	AT3G19040.1	7	-24.5	0.71	4029	2	1	0	1	0	2	target cleavage	TATGTGGA-AGTTGTATGTTTT	..||||||.||o|||.||||o|	#NAME?	TTTTGTATGTTGAAGGTGTAT
ath-miR847	AT3G19184.1	5.5	-28.9	0.71	607	1	1	3	1	0	0	target cleavage	GTAGTT-CTTCTTCTCCTCACT	.o|oo|.||||||||||||.||	GGTTGACGAAGAAGAGGAG-GA	TCACTCCTCTTCTTCTTGATG
ath-miR156f	AT3G19184.1	5	-29.6	0.71	204	0	3	0	1	0	0	target cleavage	CACGAGTGAGAGAAG-ACAGT	.||||||.|||||||.||||.	TTGCTCAATCTCTTCGTGTCT	TGACAGAAGAGAGTGAGCAC
ath-miR156d	AT3G19184.1	5	-29.6	0.71	204	0	3	0	1	0	0	target cleavage	CACGAGTGAGAGAAG-ACAGT	.||||||.|||||||.||||.	TTGCTCAATCTCTTCGTGTCT	TGACAGAAGAGAGTGAGCAC
ath-miR156b	AT3G19184.1	5	-29.6	0.71	204	0	3	0	1	0	0	target cleavage	CACGAGTGAGAGAAG-ACAGT	.||||||.|||||||.||||.	TTGCTCAATCTCTTCGTGTCT	TGACAGAAGAGAGTGAGCAC
ath-miR854d	AT3G19580.1	7	-33.5	0.71	16	1	0	2	1	1	1	target cleavage	GAGGAGGAGGGATAG-GAGTAG	o||||o|||o|||||.||||..	TTCCTTCTCTCTATCTCTCAC-	GATGAGGATAGGGAGGAGGAG
ath-miR854a	AT3G19580.1	7	-33.5	0.71	16	1	0	2	1	1	1	target cleavage	GAGGAGGAGGGATAG-GAGTAG	o||||o|||o|||||.||||..	TTCCTTCTCTCTATCTCTCAC-	GATGAGGATAGGGAGGAGGAG
ath-miR157d	AT3G19810.1	6.5	-28.3	0.71	264	1	1	1	0	2	0	target cleavage	CACGAGAGATAGAAGACAGT	.||||||o||||||.|||..	TTGCTCTTTATCTTGTGTA-	TGACAGAAGATAGAGAGCAC
ath-miR858	AT3G19950.1	6.5	-28	0.71	938	1	0	3	0	1	2	target cleavage	TTCCAGCTTGTCTGTTGCTTT	|o||||.|o|||||o.|||oo	AGGGTC-AGCAGACGCCGAGG	TTTCGTTGTCTGTTCGACCTT
ath-miR447a	AT3G20110.1	7.5	-30.2	0.71	463	1	1	3	1	0	2	target cleavage	GTTGT-TTTGTAGAGCAGGG-GTT	oo||..o|||||||||||o|.|o|	TGACTTGAACATCTCGTCTCGCGA	TTGGGGACGAGATGTTTTGTTG
ath-miR843	AT3G20190.1	7	-29.1	0.71	373	1	1	2	0	1	2	target cleavage	AGGTTACTTCGAGCTGGATTT	.||oo.||||||o|||||.o|	ACCGG-GAAGCTTGACCTTGA	TTTAGGTCGAGCTTCATTGGA
ath-miR858	AT3G20190.1	8.5	-27.9	0.71	2050	3	1	1	0	1	2	target cleavage	TTCCAGCTTGTCTGTTGCTTT	..|||o|.|o||||o||||..	-CGGTTG-ATAGACGACGAT-	TTTCGTTGTCTGTTCGACCTT
ath-miR157b	AT3G20320.2	6.5	-29.2	0.71	104	1	1	1	0	2	0	target cleavage	CACGAGAGATAGAAGACAGTT	.||o||||||||||||.||..	ATGTTCTCTATCTTCTTTCT-	TTGACAGAAGATAGAGAGCAC
ath-miR157c	AT3G20320.2	6.5	-29.2	0.71	104	1	1	1	0	2	0	target cleavage	CACGAGAGATAGAAGACAGTT	.||o||||||||||||.||..	ATGTTCTCTATCTTCTTTCT-	TTGACAGAAGATAGAGAGCAC
ath-miR828	AT3G20690.1	6	-26.9	0.71	586	1	1	2	0	1	1	target cleavage	ACCTTATGA-GTAAATTCGTTCT	|||o|||o..|o||||.||||||	TGGGATATAGCGTTTATGCAAGA	TCTTGCTTAAATGAGTATTCCA
ath-miR779.1	AT3G20730.1	7.5	-29.4	0.71	1790	1	1	1	1	1	1	target cleavage	TACTCGTCGTTGTATC-GTCTT	..|||o||||||||o..|||||	#NAME?	TTCTGCTATGTTGCTGCTCAT
ath-miR832-3p	AT3G20935.1	5	-28.3	0.71	897	1	2	0	1	0	0	target cleavage	GAACGAACCTAACC-CTTAGTT	..|||||.||||||.|||||||	#NAME?	TTGATTCCCAATCCAAGCAAG
ath-miR832-3p	AT3G20950.1	5	-28.4	0.71	1431	1	2	0	1	0	0	target cleavage	GAACGAACCTAACC-CTTAGTT	..|||||.||||||.|||||||	#NAME?	TTGATTCCCAATCCAAGCAAG
ath-miR418	AT3G20975.1	5	-27.4	0.71	801	0	2	2	0	0	2	target cleavage	CCAGTCAAGTAGTAGTGTAAT	|||oo|.|||||||o||o||.	GGTTGGATCATCATTACGTTC	TAATGTGATGATGAACTGACC
ath-miR844	AT3G21210.1	4	-26.3	0.71	1115	1	2	0	0	0	1	target cleavage	TCGA-ATATTCGTTAGAATGGT	.|||.||||.|||||o||||||	TGCTCTATATGCAATTTTACCA	TGGTAAGATTGCTTATAAGCT
ath-miR1888	AT3G21250.1	9	-23	0.71	1378	2	1	0	0	1	4	target cleavage	AAGAAGTGTTTAGAATTGAAT	.|||||||.oo|o|||o||..	ATCTTCAC-GGTTTTAGCTA-	TAAGTTAAGATTTGTGAAGAA
ath-miR156e	AT3G21300.1	5	-29.5	0.71	1239	0	1	2	0	1	1	target cleavage	CACGAGTGAGAGAAGACAGT	||||||o.|||o||||||.o	GTGCTCGATCTTTTCTGTGG	TGACAGAAGAGAGTGAGCAC
ath-miR156a	AT3G21300.1	5	-29.5	0.71	1239	0	1	2	0	1	1	target cleavage	CACGAGTGAGAGAAGACAGT	||||||o.|||o||||||.o	GTGCTCGATCTTTTCTGTGG	TGACAGAAGAGAGTGAGCAC
ath-miR156b	AT3G21300.1	5	-29.5	0.71	1239	0	1	2	0	1	1	target cleavage	CACGAGTGAGAGAAGACAGT	||||||o.|||o||||||.o	GTGCTCGATCTTTTCTGTGG	TGACAGAAGAGAGTGAGCAC
ath-miR157b	AT3G22104.1	7.5	-28.9	0.71	266	1	1	1	0	2	1	target cleavage	CACGAGAGATAGAAGACAGTT	.||||||o|o||||||.||..	TTGCTCTTTGTCTTCTTTCT-	TTGACAGAAGATAGAGAGCAC
ath-miR157c	AT3G22104.1	7.5	-28.9	0.71	266	1	1	1	0	2	1	target cleavage	CACGAGAGATAGAAGACAGTT	.||||||o|o||||||.||..	TTGCTCTTTGTCTTCTTTCT-	TTGACAGAAGATAGAGAGCAC
ath-miR839	AT3G22310.1	9	-29.6	0.71	383	2	1	0	1	1	2	target cleavage	CCCTTGCTACTTTCC-AACCAT	..||||||||o|o||.||||..	-AGAACGATGGAGGGATTGGA-	TACCAACCTTTCATCGTTCCC
ath-miR162b	AT3G22440.1	6	-30.1	0.71	512	1	1	0	0	2	0	target cleavage	GACCTACG-TCTCCAAATAGCT	.|||||||.||||||||.|.||	ATGGATGCGAGAGGTTTTTGGA	TCGATAAACCTCTGCATCCAG
ath-miR400	AT3G22850.1	8	-24.5	0.71	914	1	3	0	0	0	4	target cleavage	CACTGAATATTATGAGAGTAT	..||||.||oo|o||||o||.	#NAME?	TATGAGAGTATTATAAGTCAC
ath-miR865-3p	AT3G23160.1	8	-22.7	0.71	1108	1	1	4	1	0	2	target cleavage	AACCTA-TTTAAACTC-CTTTTT	.|||o|.ooo||||||.|oo|||	GTGGGTTGGGTTTGAGAGGGAAA	TTTTTCCTCAAATTTATCCAA
ath-miR414	AT3G23550.1	7	-28	0.71	72	0	1	0	1	1	2	target cleavage	ACTGCTACTACTACTTCTA-CT	||||.||||||o|||||o..||	TGACCATGATGGTGAAGGAGGA	TCATCTTCATCATCATCGTCA
ath-miR867	AT3G23780.1	6	-24.7	0.71	2436	0	3	0	1	0	1	target cleavage	AAGGATTATTTGGT-ACAAGTT	.||||.|.||o|||.|||||||	ATCCTCAGAAGCCACTGTTCAA	TTGAACATGGTTTATTAGGAA
ath-miR843	AT3G24495.1	7.5	-29	0.71	3094	0	2	3	0	1	2	target cleavage	AGGTTACTTCGAGCTGGATTT	.||o|.|o||||o|.|||o|o	ACCGAGGGAGCTTGTCCTGAG	TTTAGGTCGAGCTTCATTGGA
ath-miR865-3p	AT3G25080.1	6.5	-22.6	0.71	20	2	1	3	0	1	0	target cleavage	AACCTATTTAAACTCCTTTTT	..|||.oo|||||||||.||o	#NAME?	TTTTTCCTCAAATTTATCCAA
ath-miR447a	AT3G25520.1	6.5	-29.9	0.71	30	0	1	3	0	1	2	target cleavage	GTTGTTTTGTAGAGCAGGGGTT	||o||||o|.||||||o.|o|o	CAGCAAAGCCTCTCGTTGCTAG	TTGGGGACGAGATGTTTTGTTG
ath-miR781	AT3G26210.1	6.5	-24.9	0.71	1265	0	2	1	0	1	2	target cleavage	ATTCATAGGTCTTTTGAGATT	.o||.||||||||o|.|o|||	GGAGAATCCAGAAGAGTTTAA	TTAGAGTTTTCTGGATACTTA
ath-miR396a	AT3G26220.1	7	-28.2	0.71	361	1	1	2	0	1	2	target cleavage	GTC-AAGTTCTTTCGACACCTT	.o|.|||o|||o||o||.||||	AGGTTTCGAGAGAGTTGCGGAA	TTCCACAGCTTTCTTGAACTG
ath-miR838	AT3G26850.1	4	-25.8	0.71	113	1	2	2	0	0	0	target cleavage	ACACGTTCTTCATCTTCTTTT	..||o||.o||||||||||||	#NAME?	TTTTCTTCTACTTCTTGCACA
ath-miR838	AT3G26850.2	4	-25.8	0.71	113	1	2	2	0	0	0	target cleavage	ACACGTTCTTCATCTTCTTTT	..||o||.o||||||||||||	#NAME?	TTTTCTTCTACTTCTTGCACA
ath-miR866-5p	AT3G27960.1	7.5	-25.5	0.71	192	2	1	1	0	1	2	target cleavage	AATTGTTTTAGGCAAGGAACT	..||||o||||o||||o||..	-AAACAGAATCTGTTCTTTT-	TCAAGGAACGGATTTTGTTAA
ath-miR779.1	AT3G27960.1	7.5	-29.4	0.71	900	1	1	1	1	0	3	target cleavage	TACTCGTCGTTGTAT-CGTCTT	.||.|||||o|o|||.||||oo	TTG-GCAGCGATATATGCAGGG	TTCTGCTATGTTGCTGCTCAT
ath-miR413	AT3G28915.1	8.5	-26.9	0.71	2038	3	2	1	0	1	1	target cleavage	CACGT-CTTGTTCTCTTTGATA	..||..|o||||||||o|||..	-GGCCTGGACAAGAGAGACTC-	ATAGTTTCTCTTGTTCTGCAC
ath-miR859	AT3G29030.1	5	-27.8	0.71	278	1	1	0	1	0	1	target cleavage	AAACTGAAGTGTTGT-CTCTCT	||||.||||||||||.|o|||.	TTTG-CTTCACAACATGGGAGT	TCTCTCTGTTGTGAAGTCAAA
ath-miR157d	AT3G29078.1	6	-28.3	0.71	1311	0	2	0	1	1	0	target cleavage	CACGAGAGATAGAAGACAGT	.||||||||||||.|.|||.	ATGCTCTCTATCT-CAGTCT	TGACAGAAGATAGAGAGCAC
ath-miR854d	AT3G29078.1	7.5	-33.2	0.71	2284	1	1	1	1	0	3	target cleavage	GAGGAGGAGGGATAGG-AGTAG	..|||o||||||o|o|.|o|||	#NAME?	GATGAGGATAGGGAGGAGGAG
ath-miR854a	AT3G29078.1	7.5	-33.2	0.71	2284	1	1	1	1	0	3	target cleavage	GAGGAGGAGGGATAGG-AGTAG	..|||o||||||o|o|.|o|||	#NAME?	GATGAGGATAGGGAGGAGGAG
ath-miR156g	AT3G29230.1	4.5	-29.7	0.71	176	0	2	1	1	0	0	target cleavage	CACGAGTGAGAGAAGACAGC	.|||||.o|||||.||||||	CTGCTCTTTCTCT-CTGTCG	CGACAGAAGAGAGTGAGCAC
ath-miR865-5p	AT3G29572.1	5.5	-23.8	0.71	1113	1	1	1	0	1	1	target cleavage	GAGTTAATCTAGGTTTAAGTA	..|||||o|||o|||||.|||	#NAME?	ATGAATTTGGATCTAATTGAG
ath-miR834	AT3G29770.1	7.5	-32.1	0.71	321	0	2	5	0	0	3	target cleavage	AATGGTGGCGATGACGATGGT	.|o|o.oo|||o|||||o|oo	ATGCTCTTGCTGCTGCTGCTG	TGGTAGCAGTAGCGGTGGTAA
ath-miR847	AT3G29783.1	7.5	-28.7	0.71	664	1	0	3	1	1	1	target cleavage	GTAG-TTCTTCTTCTCCT-CACT	o|||.||||o|o|||||..|||o	TATCAAAGAGGGAGAGGTCGTGG	TCACTCCTCTTCTTCTTGATG
ath-miR396a	AT3G30668.1	6	-28	0.71	730	1	2	0	1	0	1	target cleavage	GTCAAGTTCTTTCGACACCTT	..|||.|||||o||||.||||	#NAME?	TTCCACAGCTTTCTTGAACTG
ath-miR396a	AT3G30695.1	6	-28	0.71	731	1	2	0	1	0	1	target cleavage	GTCAAGTTCTTTCGACACCTT	..|||.|||||o||||.||||	#NAME?	TTCCACAGCTTTCTTGAACTG
ath-miR857	AT3G30695.1	9	-24.4	0.71	2131	2	1	0	0	1	4	target cleavage	TATGTGGAAGTTGTATGTTTT	..||.|||||oo|||o|.o||	#NAME?	TTTTGTATGTTGAAGGTGTAT
ath-miR780.2	AT3G30790.1	6	-27.6	0.71	1	0	2	0	0	0	4	target cleavage	TACGGTCTATAAGTGCTTCTT	||||.|||.o||oo|||o|||	ATGCGAGACGTTTGCGAGGAA	TTCTTCGTGAATATCTGGCAT
ath-miR838	AT3G30802.1	8	-26	0.71	902	2	2	0	0	0	4	target cleavage	ACACGTTCTTCATCTTCTTTT	..|||..||o|||||o||oo|	#NAME?	TTTTCTTCTACTTCTTGCACA
ath-miR396a	AT3G30825.1	6	-28	0.71	559	1	2	0	1	0	1	target cleavage	GTCAAGTTCTTTCGACACCTT	..|||.|||||o||||.||||	#NAME?	TTCCACAGCTTTCTTGAACTG
ath-miR838	AT3G30846.1	8	-26	0.71	239	2	2	0	0	0	4	target cleavage	ACACGTTCTTCATCTTCTTTT	..|||..||o|||||o||oo|	#NAME?	TTTTCTTCTACTTCTTGCACA
ath-miR834	AT3G31930.1	7.5	-32.4	0.71	66	1	2	1	1	0	2	target cleavage	AATGGTGGCGATGACGATG-GT	..|||o||.o|o|||||||.||	#NAME?	TGGTAGCAGTAGCGGTGGTAA
ath-miR838	AT3G31970.1	8	-26	0.71	920	2	2	0	0	0	4	target cleavage	ACACGTTCTTCATCTTCTTTT	..|||..||o|||||o||oo|	#NAME?	TTTTCTTCTACTTCTTGCACA
ath-miR396a	AT3G32000.1	6	-28	0.71	723	1	2	0	1	0	1	target cleavage	GTCAAGTTCTTTCGACACCTT	..|||.|||||o||||.||||	#NAME?	TTCCACAGCTTTCTTGAACTG
ath-miR857	AT3G32000.1	9	-24.4	0.71	2123	2	1	0	0	1	4	target cleavage	TATGTGGAAGTTGTATGTTTT	..||.|||||oo|||o|.o||	#NAME?	TTTTGTATGTTGAAGGTGTAT
ath-miR169h	AT3G32110.1	8	-31.6	0.71	1189	2	1	0	0	1	3	target cleavage	GTCCGTTCAGTAGGAACCGAT	.||||.||||o|oo|||||..	AAGGC-AGTCGTTTTTGGCG-	TAGCCAAGGATGACTTGCCTG
ath-miR169l	AT3G32110.1	8	-31.6	0.71	1189	2	1	0	0	1	3	target cleavage	GTCCGTTCAGTAGGAACCGAT	.||||.||||o|oo|||||..	AAGGC-AGTCGTTTTTGGCG-	TAGCCAAGGATGACTTGCCTG
ath-miR169n	AT3G32110.1	8	-31.6	0.71	1189	2	1	0	0	1	3	target cleavage	GTCCGTTCAGTAGGAACCGAT	.||||.||||o|oo|||||..	AAGGC-AGTCGTTTTTGGCG-	TAGCCAAGGATGACTTGCCTG
ath-miR169j	AT3G32110.1	8	-31.6	0.71	1189	2	1	0	0	1	3	target cleavage	GTCCGTTCAGTAGGAACCGAT	.||||.||||o|oo|||||..	AAGGC-AGTCGTTTTTGGCG-	TAGCCAAGGATGACTTGCCTG
ath-miR852	AT3G32385.1	8	-27.9	0.71	2174	0	2	4	1	0	2	target cleavage	GTCTTGATTCCGCGAATAGAA	.o|oo||o|||o|o||.|||.	AGGGGCTGAGGTGTTT-TCTA	AAGATAAGCGCCTTAGTTCTG
ath-miR396a	AT3G32890.1	6	-28	0.71	722	1	2	0	1	0	1	target cleavage	GTCAAGTTCTTTCGACACCTT	..|||.|||||o||||.||||	#NAME?	TTCCACAGCTTTCTTGAACTG
ath-miR857	AT3G32890.1	9	-24.4	0.71	2169	2	1	0	0	1	4	target cleavage	TATGTGGAAGTTGTATGTTTT	..||.|||||oo|||o|.o||	#NAME?	TTTTGTATGTTGAAGGTGTAT
ath-miR400	AT3G32925.1	9	-24.4	0.71	80	2	2	0	0	1	3	target cleavage	CACTGAA-TATTATGAGAGTAT	.||||.|.||oo|o||||||..	ATGACCTAATGGTGCTCTCAG-	TATGAGAGTATTATAAGTCAC
ath-miR396a	AT3G33058.1	6	-28	0.71	738	1	2	0	1	0	1	target cleavage	GTCAAGTTCTTTCGACACCTT	..|||.|||||o||||.||||	#NAME?	TTCCACAGCTTTCTTGAACTG
ath-miR867	AT3G33066.1	6.5	-24.7	0.71	3257	0	2	1	1	0	2	target cleavage	AAGGATTATTTGGTACA-AGTT	.||.||o||o||o||||.||||	GTCGTAGTAGACTATGTATCAA	TTGAACATGGTTTATTAGGAA
ath-miR396a	AT3G33071.1	6	-28.2	0.71	724	1	2	0	1	0	1	target cleavage	GTCAAGTTCTTTCGACACCTT	..|||.|||||o||||.||||	#NAME?	TTCCACAGCTTTCTTGAACTG
ath-miR869.1	AT3G33076.1	7	-26.6	0.71	3190	1	2	2	0	0	3	target cleavage	GTTGTGGT-CTTAACTTGGTTA	||o.|o||.||o||||o|||o.	CAGGATCATGAGTTGAGCCAGA	ATTGGTTCAATTCTGGTGTTG
ath-miR396a	AT3G33079.1	6	-28	0.71	255	1	2	0	1	0	1	target cleavage	GTCAAGTTCTTTCGACACCTT	..|||.|||||o||||.||||	#NAME?	TTCCACAGCTTTCTTGAACTG
ath-miR406	AT3G33377.1	8	-25.6	0.71	1526	1	2	0	1	1	1	target cleavage	GACCTAATGTTATC-GTAAGAT	.|||||||.|||||.|o|||..	ATGGATTAGAATAGCCGTTCA-	TAGAATGCTATTGTAATCCAG
ath-miR406	AT3G34299.1	8	-25.6	0.71	1475	1	2	0	1	1	1	target cleavage	GACCTAATGTTATC-GTAAGAT	.|||||||.|||||.|o|||..	ATGGATTAGAATAGCCGTTCA-	TAGAATGCTATTGTAATCCAG
ath-miR865-3p	AT3G42383.1	9	-22.6	0.71	1691	1	2	2	0	2	1	target cleavage	AACCTATTTAAACTCCTTTTT	.|||o.||o|||||||.o|..	ATGGGGAAGTTTGAGGTGAT-	TTTTTCCTCAAATTTATCCAA
ath-miR414	AT3G42410.1	3.5	-27.9	0.71	1369	1	2	1	0	0	0	target cleavage	ACTGCTACTACTACTTCTACT	.||o.|.||||||||||||||	GGATCA-GATGATGAAGATGA	TCATCTTCATCATCATCGTCA
ath-miR396a	AT3G42431.1	6	-28	0.71	749	1	2	0	1	0	1	target cleavage	GTCAAGTTCTTTCGACACCTT	..|||.|||||o||||.||||	#NAME?	TTCCACAGCTTTCTTGAACTG
ath-miR866-3p	AT3G42466.1	5	-24.4	0.71	529	0	1	0	0	1	2	target cleavage	AGAAGTTTCTGCCTAAAACA	|||||.||||o||o|||.||	TCTTCTAAGATGGGTTTGGT	ACAAAATCCGTCTTTGAAGA
ath-miR865-5p	AT3G42530.1	6.5	-23.8	0.71	1638	1	4	1	0	0	1	target cleavage	GAGTTAATCTAGGTTTAAGTA	..||o.|.|||||||o||||.	#NAME?	ATGAATTTGGATCTAATTGAG
ath-miR396a	AT3G42717.1	6	-28	0.71	724	1	2	0	1	0	1	target cleavage	GTCAAGTTCTTTCGACACCTT	..|||.|||||o||||.||||	#NAME?	TTCCACAGCTTTCTTGAACTG
ath-miR170	AT3G42860.1	6.5	-28.5	0.71	474	1	1	3	0	0	3	target cleavage	CTATAACTGTGCCGAGTTAGT	|o|o.|||oo|||o|||o||.	GGTG-TGATGCGGTTCAGTCT	TGATTGAGCCGTGTCAATATC
ath-miR857	AT3G42945.1	7	-24.3	0.71	1268	1	3	0	0	1	1	target cleavage	TATGTGGAAGTTGTATGTTTT	..||.|||||||||.o||||.	#NAME?	TTTTGTATGTTGAAGGTGTAT
ath-miR857	AT3G43152.1	9	-24.4	0.71	1946	2	1	0	0	1	4	target cleavage	TATGTGGAAGTTGTATGTTTT	..||.|||||oo|||o|.o||	#NAME?	TTTTGTATGTTGAAGGTGTAT
ath-miR396a	AT3G43304.1	6	-28	0.71	717	1	2	0	1	0	1	target cleavage	GTCAAGTTCTTTCGACACCTT	..|||.|||||o||||.||||	#NAME?	TTCCACAGCTTTCTTGAACTG
ath-miR414	AT3G43523.1	8	-27.8	0.71	132	1	2	2	0	1	2	target cleavage	ACTGCTACTACTACTTCTACT	.||o||.|o|||||o||o|..	AGATGAAGGTGATGGAGGTA-	TCATCTTCATCATCATCGTCA
ath-miR846	AT3G43563.1	9	-24.3	0.71	452	2	2	0	0	1	3	target cleavage	TTAAGTTCGTGAAGTTAAGTT	..||.||||o|||||o||o..	-CTTGAAGCGCTTCAGTTTC-	TTGAATTGAAGTGCTTGAATT
ath-miR776	AT3G43780.1	8.5	-24.8	0.71	399	0	1	3	1	1	2	target cleavage	TTGTAGTTATCTTCTGA-ATCT	o||o||o|.o||o||.|.||||	GACGTCGAGGGAGGAATGTAGA	TCTAAGTCTTCTATTGATGTT
ath-miR396a	AT3G43864.1	6	-28	0.71	723	1	2	0	1	0	1	target cleavage	GTCAAGTTCTTTCGACACCTT	..|||.|||||o||||.||||	#NAME?	TTCCACAGCTTTCTTGAACTG
ath-miR826	AT3G44050.1	7	-29	0.71	1983	2	1	2	0	1	1	target cleavage	GTGCATAGGTTTTGGCCTGAT	.o|.|||o|||||||||o|..	GGC-TATTCAAAACCGGGCA-	TAGTCCGGTTTTGGATACGTG
ath-miR826	AT3G44120.1	9.5	-29	0.71	943	2	1	1	0	2	2	target cleavage	GTGCATAGGTTTTGGCCTGAT	..o||||||o||o||.|||..	-TTGTATCCGAAGCCTGACG-	TAGTCCGGTTTTGGATACGTG
ath-miR838	AT3G44796.1	8	-26	0.71	905	2	2	0	0	0	4	target cleavage	ACACGTTCTTCATCTTCTTTT	..|||..||o|||||o||oo|	#NAME?	TTTTCTTCTACTTCTTGCACA
ath-miR778	AT3G45100.1	6	-29.6	0.71	1595	1	1	0	0	1	2	target cleavage	GCCACATGTATTTGGTTCGGT	|||||.||||o|o||||.||.	CGGTG-ACATGAGCCAATCCT	TGGCTTGGTTTATGTACACCG
ath-miR843	AT3G46020.1	7.5	-29	0.71	197	1	2	1	0	1	2	target cleavage	AGGTTACTTCGAGCTGGATTT	.o|||.||||||||o|o||..	ATCAAAGAAGCTCGGCTTAT-	TTTAGGTCGAGCTTCATTGGA
ath-miR826	AT3G46290.1	7.5	-29.2	0.71	1886	2	1	1	0	1	2	target cleavage	GTGCATAGGTTTTGGCCTGAT	.||.|o|||||o||o||||..	GAC-TGTCCAAGACTGGACC-	TAGTCCGGTTTTGGATACGTG
ath-miR869.2	AT3G46720.1	5.5	-28.7	0.71	198	1	2	1	0	1	0	target cleavage	CAGTTGATAGAGTTGTGGTCT	..|.|||||||||||||.||o	#NAME?	TCTGGTGTTGAGATAGTTGAC
ath-miR865-3p	AT3G46850.1	5	-22.8	0.71	842	1	2	0	0	0	2	target cleavage	AACCTATTTAAACTCCTTTTT	||||.||.|||||||||oo|.	TTGG-TACATTTGAGGAGGAC	TTTTTCCTCAAATTTATCCAA
ath-miR849	AT3G47110.1	10	-24.6	0.71	208	1	2	2	0	2	2	target cleavage	ATGATGTGGTTACAAATCAAT	.o||o.|||oo||||.|||..	AGCTGGACCGGTGTTAAGTG-	TAACTAAACATTGGTGTAGTA
ath-miR159b	AT3G47630.1	7	-29.4	0.71	687	1	2	2	0	1	1	target cleavage	TTCTCGAGGGAAGTTAGGTTT	.o|||o||.|||||||||o..	TGGAGTTCACTTCAATCCGT-	TTTGGATTGAAGGGAGCTCTT
ath-miR159b	AT3G47630.2	7	-29.4	0.71	390	1	2	2	0	1	1	target cleavage	TTCTCGAGGGAAGTTAGGTTT	.o|||o||.|||||||||o..	TGGAGTTCACTTCAATCCGT-	TTTGGATTGAAGGGAGCTCTT
ath-miR838	AT3G47760.1	8	-25.9	0.71	1372	2	2	0	0	1	2	target cleavage	ACACGTT-CTTCATCTTCTTTT	.|||.||.|||||o||||o|..	GGTGGAATGAAGTGGAAGGAT-	TTTTCTTCTACTTCTTGCACA
ath-miR847	AT3G47950.1	8	-28.9	0.71	567	2	1	2	1	0	2	target cleavage	GTAGTTCT-TCTTCT-CCTCACT	..||o|||.o||||o.||o||||	#NAME?	TCACTCCTCTTCTTCTTGATG
ath-miR866-5p	AT3G48201.1	7	-25.3	0.71	42	1	1	4	1	0	1	target cleavage	AATTGTTTTAGGCA-AGGAACT	..||ooo|o|||||.|o|||||	#NAME?	TCAAGGAACGGATTTTGTTAA
ath-miR851-5p	AT3G48350.1	7	-32.1	0.71	559	0	0	0	2	0	3	target cleavage	GAACACCTAGCGCT-TGGC-TCT	|||||||||o|o||.||o|.|||	CTTGTGGATTGTGACACTGAAGA	TCTCGGTTCGCGATCCACAAG
ath-miR1887	AT3G48470.1	10	-27	0.71	1321	1	1	2	0	2	3	target cleavage	AGAGAATCTGAGATGAATCAT	.|||||o|o||o|o|.|o|..	GCTCTTGGGCTTTGCCTGGA-	TACTAAGTAGAGTCTAAGAGA
ath-miR447c	AT3G48810.1	7.5	-30	0.71	624	0	2	3	0	1	2	target cleavage	GTTGTTTTCTACAGCAGGGGTT	.||o|||o|o|||o||||o.|.	GAATAAAGGGTGTTGTCCTGAT	TTGGGGACGACATCTTTTGTTG
ath-miR414	AT3G49240.1	5.5	-27.9	0.71	1925	1	2	1	0	0	2	target cleavage	ACTGCTACTACTACTTCTACT	.|.|||||.||o||o|||||o	AGCCGATG-TGGTGGAGATGG	TCATCTTCATCATCATCGTCA
ath-miR856	AT3G49500.1	8	-27.9	0.71	582	1	0	2	2	1	0	target cleavage	CGACTTCAATAACCA-TC-CTAAT	|o||o||||||||||.||.|||..	GTTGGAGTTATTGGTGAGAGATA-	TAATCCTACCAATAACTTCAGC
ath-miR2111b	AT3G50380.1	7	-28.2	0.71	1184	2	0	2	0	2	0	target cleavage	ATTT-GGAGTCCTACGTCTAAT	|o||.o||||||||||.|||..	TGAATTCTCAGGATGCTGATG-	TAATCTGCATCCTGAGGTTTA
ath-miR846	AT3G51075.1	6	-24.1	0.71	550	0	0	2	0	1	3	target cleavage	TTAAGTTCGTGAAGTTAAGTT	|o||||||||o||o|.||o|o	AGTTCAAGCATTTTACTTTAG	TTGAATTGAAGTGCTTGAATT
ath-miR390b	AT3G51310.1	6	-34.6	0.71	2050	1	2	0	0	0	3	target cleavage	CCGCGATAGGGAGGACTCGAA	.||||.|||o||o|||o|||.	TGCGC-ATCTCTTCTGGGCTG	AAGCTCAGGAGGGATAGCGCC
ath-miR169h	AT3G51510.1	4.5	-31.6	0.71	148	1	1	1	1	0	0	target cleavage	GTCCGTTCAGTAGGA-ACCGAT	|||||.|.|||||||.|||||o	CAGGCCA-TCATCCTCTGGCTG	TAGCCAAGGATGACTTGCCTG
ath-miR169l	AT3G51510.1	4.5	-31.6	0.71	148	1	1	1	1	0	0	target cleavage	GTCCGTTCAGTAGGA-ACCGAT	|||||.|.|||||||.|||||o	CAGGCCA-TCATCCTCTGGCTG	TAGCCAAGGATGACTTGCCTG
ath-miR169n	AT3G51510.1	4.5	-31.6	0.71	148	1	1	1	1	0	0	target cleavage	GTCCGTTCAGTAGGA-ACCGAT	|||||.|.|||||||.|||||o	CAGGCCA-TCATCCTCTGGCTG	TAGCCAAGGATGACTTGCCTG
ath-miR169j	AT3G51510.1	4.5	-31.6	0.71	148	1	1	1	1	0	0	target cleavage	GTCCGTTCAGTAGGA-ACCGAT	|||||.|.|||||||.|||||o	CAGGCCA-TCATCCTCTGGCTG	TAGCCAAGGATGACTTGCCTG
ath-miR414	AT3G51770.1	9	-27.9	0.71	493	1	1	4	0	1	3	target cleavage	ACTGCTACTACTACTTCTACT	..o||o||o||o||o.|o||o	#NAME?	TCATCTTCATCATCATCGTCA
ath-miR414	AT3G51770.2	9	-27.9	0.71	499	1	1	4	0	1	3	target cleavage	ACTGCTACTACTACTTCTACT	..o||o||o||o||o.|o||o	#NAME?	TCATCTTCATCATCATCGTCA
ath-miR773	AT3G52350.1	5	-28.1	0.71	63	1	0	2	0	1	1	target cleavage	CTCTGTTTTCGACCTTCGTTT	|||o|.||o|o||||||.|||	GAGGC-AAGGTTGGAAGGAAA	TTTGCTTCCAGCTTTTGTCTC
ath-miR775	AT3G53110.1	8.5	-29.9	0.71	1604	1	0	1	1	1	3	target cleavage	ACCGTGACGATCTGTA-GCTT	||||.|||||o|||o..o||o	TGGC-CTGCTGGACGAGTGAG	TTCGATGTCTAGCAGTGCCA
ath-miR780.2	AT3G53180.1	7	-27.7	0.71	1406	1	3	0	0	1	1	target cleavage	TACGGTCTATAAGTGCTTCTT	..|||.|||o||||.|||||.	#NAME?	TTCTTCGTGAATATCTGGCAT
ath-miR157b	AT3G53920.1	5.5	-29	0.71	1868	2	2	1	0	0	1	target cleavage	CAC-GAGAG-ATAGAAGACAGTT	.||.||||o.|o||||||||||.	ATGACTCTTATGTCTTCTGTCAC	TTGACAGAAGATAGAGAGCAC
ath-miR157c	AT3G53920.1	5.5	-29	0.71	1868	2	2	1	0	0	1	target cleavage	CAC-GAGAG-ATAGAAGACAGTT	.||.||||o.|o||||||||||.	ATGACTCTTATGTCTTCTGTCAC	TTGACAGAAGATAGAGAGCAC
ath-miR426	AT3G54160.1	8.5	-24.3	0.71	1266	2	2	1	0	1	2	target cleavage	GCA-TTCCTGTTTAAAGGTTTT	.||.o|||.|||o||||||o..	AGTCGAGGTCAAGTTTCCAGT-	TTTTGGAAATTTGTCCTTACG
ath-miR172b	AT3G54350.1	3.5	-28.1	0.71	942	1	1	3	0	0	0	target cleavage	TACGTCGTAGTAGTTCTAAGA	|||oo|o.||||||||||||.	ATGTGGT-TCATCAAGATTCC	AGAATCTTGATGATGCTGCAT
ath-miR172a	AT3G54350.1	3.5	-28.1	0.71	942	1	1	3	0	0	0	target cleavage	TACGTCGTAGTAGTTCTAAGA	|||oo|o.||||||||||||.	ATGTGGT-TCATCAAGATTCC	AGAATCTTGATGATGCTGCAT
ath-miR172b	AT3G54350.2	3.5	-28.1	0.71	1082	1	1	3	0	0	0	target cleavage	TACGTCGTAGTAGTTCTAAGA	|||oo|o.||||||||||||.	ATGTGGT-TCATCAAGATTCC	AGAATCTTGATGATGCTGCAT
ath-miR172a	AT3G54350.2	3.5	-28.1	0.71	1082	1	1	3	0	0	0	target cleavage	TACGTCGTAGTAGTTCTAAGA	|||oo|o.||||||||||||.	ATGTGGT-TCATCAAGATTCC	AGAATCTTGATGATGCTGCAT
ath-miR172b	AT3G54350.3	3.5	-28.1	0.71	850	1	1	3	0	0	0	target cleavage	TACGTCGTAGTAGTTCTAAGA	|||oo|o.||||||||||||.	ATGTGGT-TCATCAAGATTCC	AGAATCTTGATGATGCTGCAT
ath-miR172a	AT3G54350.3	3.5	-28.1	0.71	850	1	1	3	0	0	0	target cleavage	TACGTCGTAGTAGTTCTAAGA	|||oo|o.||||||||||||.	ATGTGGT-TCATCAAGATTCC	AGAATCTTGATGATGCTGCAT
ath-miR855	AT3G54625.1	6.5	-27.8	0.71	901	0	2	1	1	1	0	target cleavage	AAGGAAAAGGAATCGAAAA-CGA	.||o|.||||||||||||..|||	CTCTTCTTCCTTAGCTTTGAGCT	AGCAAAAGCTAAGGAAAAGGAA
[truncated: 6,730 more rows]

## Sheet: brassica
miRNA	target	score	mfe	mfe_ratio	start	gap	mismatch	GU	seed_gap	seed_mismatch	seed_GU	type	miRNA 3'	Alignment	target 5'	miRNA seq
MIMAT0005633	PUT-161a-Brassica_napus-726137963	6	-34.7	0.7	245	0	2	0	1	0	2	target cleavage	ACGTGCACGGGACGA-AGAGGT	.||||.|||oo||||.||||||	AGCACATGCTTTGCTTTCTCCA	TGGAGAAGCAGGGCACGTGCA
MIMAT0005628	PUT-161a-Brassica_napus-74176	5.5	-31	0.7	580	0	2	1	0	0	3	target cleavage	ATCTAGTACGACCGTCGAAGT	|o||||||.o|||oo|||||.	TGGATCATATTGGTGGCTTCT	TGAAGCTGCCAGCATGATCTA
MIMAT0005613	PUT-161a-Brassica_napus-7490	9	-32.5	0.7	142	1	1	2	1	1	2	target cleavage	AGCCGTTCAGTAGGAACCGAC	..|||oo|||o|o|..|||||	#NAME?	CAGCCAAGGATGACTTGCCGA
MIMAT0005612	PUT-161a-Brassica_napus-7490	9	-32.5	0.7	142	1	1	2	1	1	2	target cleavage	AGCCGTTCAGTAGGAACCGAC	..|||oo|||o|o|..|||||	#NAME?	CAGCCAAGGATGACTTGCCGA
MIMAT0005628	PUT-161a-Brassica_napus-75045	8	-30.9	0.7	382	0	3	2	0	1	2	target cleavage	ATCTAGTACGACCGTCGAAGT	.||o|.o||o||||o||.||.	GAGGTGGTGTTGGCGGCGTCC	TGAAGCTGCCAGCATGATCTA
MIMAT0005625	PUT-161a-Brassica_napus-76703	6	-34.3	0.7	79	1	0	2	1	1	0	target cleavage	AAGGGCT-GGACGTGGTTCGCT	||||||o.||||||||.|.||o	TTCCCGGCCCTGCACCTA-CGG	TCGCTTGGTGCAGGTCGGGAA
MIMAT0004448	PUT-161a-Brassica_napus-76858	8.5	-26.9	0.7	118	1	3	3	1	0	1	target cleavage	TTCAA-GTTCTTTCGAC-ACCTT	.o||..oo|||o|||||.||||.	CGGTGGTGAGAGAGCTGATGGAT	TTCCACAGCTTTCTTGAACTT
MIMAT0005628	PUT-161a-Brassica_napus-78746	10	-30.6	0.7	332	1	2	2	1	1	2	target cleavage	ATCTAGTACGACCGTCGA-AGT	..|o|.o|||||||o|o..|||	#NAME?	TGAAGCTGCCAGCATGATCTA
MIMAT0005634	PUT-161a-Brassica_napus-7889	7.5	-27.5	0.7	764	2	2	1	0	1	1	target cleavage	ATCAGTG-AAAGTCACGTAACT	.o||||..||||o|||||||..	GGGTCAGATTTCGGTGCATTT-	TCAATGCACTGAAAGTGACTA
MIMAT0004448	PUT-161a-Brassica_napus-79425	6.5	-27.1	0.7	655	1	1	3	1	0	1	target cleavage	TTC-AAGTTCTTTCGA-CACCTT	|o|.||oo||o|||||.|||||.	AGGTTTTGAGGAAGCTTGTGGAT	TTCCACAGCTTTCTTGAACTT
MIMAT0005603	PUT-161a-Brassica_napus-80587	6	-34.1	0.7	538	1	2	0	0	1	1	target cleavage	CCG-CGATAGGGAGGACTCGAA	|||.||||.||o|||.|||||.	GGCTGCTACCCTTCCGGAGCTG	AAGCTCAGGAGGGATAGCGCC
MIMAT0005604	PUT-161a-Brassica_napus-80587	6	-34.1	0.7	538	1	2	0	0	1	1	target cleavage	CCG-CGATAGGGAGGACTCGAA	|||.||||.||o|||.|||||.	GGCTGCTACCCTTCCGGAGCTG	AAGCTCAGGAGGGATAGCGCC
MIMAT0004448	PUT-161a-Brassica_napus-81265	6	-26.9	0.7	483	1	1	2	1	0	1	target cleavage	TTCAAGTTCTTTCGACACCTT	o||.|o|||o||||||.|||.	GAG-TTAAGGAAGCTG-GGAT	TTCCACAGCTTTCTTGAACTT
MIMAT0004448	PUT-161a-Brassica_napus-81266	6	-26.9	0.7	461	1	1	2	1	0	1	target cleavage	TTCAAGTTCTTTCGACACCTT	o||.|o|||o||||||.|||.	GAG-TTAAGGAAGCTG-GGAT	TTCCACAGCTTTCTTGAACTT
MIMAT0005636	PUT-161a-Brassica_napus-814137963	8	-28.6	0.7	176	1	1	0	1	1	2	target cleavage	CACGAGAGATAGAAGACAGTT	..|||||||o||||..||o||	#NAME?	TTGACAGAAGATAGAGAGCAC
MIMAT0005606	PUT-161a-Brassica_napus-81755	9	-30.5	0.7	304	1	1	2	0	1	4	target cleavage	GCACTATAACCGTGCCGAGTT	.|||o|o||||ooo||||o..	AGTGGTGTTGGTGTGGCTTC-	TTGAGCCGTGCCAATATCACG
MIMAT0005605	PUT-161a-Brassica_napus-81755	9	-30.5	0.7	304	1	1	2	0	1	4	target cleavage	GCACTATAACCGTGCCGAGTT	.|||o|o||||ooo||||o..	AGTGGTGTTGGTGTGGCTTC-	TTGAGCCGTGCCAATATCACG
MIMAT0005607	PUT-161a-Brassica_napus-81755	9	-30.5	0.7	304	1	1	2	0	1	4	target cleavage	GCACTATAACCGTGCCGAGTT	.|||o|o||||ooo||||o..	AGTGGTGTTGGTGTGGCTTC-	TTGAGCCGTGCCAATATCACG
MIMAT0005627	PUT-161a-Brassica_napus-81950	8	-31.6	0.7	390	1	2	2	0	0	4	target cleavage	AATCTAG-TACGACCGTCGAAGT	.|||o||.o||o|||oo||||o.	GTAGGTCGGTGTTGGTGGCTTTT	TGAAGCTGCCAGCATGATCTAA
MIMAT0005628	PUT-161a-Brassica_napus-81950	7	-30.8	0.7	391	1	1	2	0	0	4	target cleavage	ATCTAG-TACGACCGTCGAAGT	|||o||.o||o|||oo||||o.	TAGGTCGGTGTTGGTGGCTTTT	TGAAGCTGCCAGCATGATCTA
MIMAT0005606	PUT-161a-Brassica_napus-81994	9	-30.5	0.7	285	1	1	2	0	1	4	target cleavage	GCACTATAACCGTGCCGAGTT	.|||o|o||||ooo||||o..	AGTGGTGTTGGTGTGGCTTC-	TTGAGCCGTGCCAATATCACG
MIMAT0005605	PUT-161a-Brassica_napus-81994	9	-30.5	0.7	285	1	1	2	0	1	4	target cleavage	GCACTATAACCGTGCCGAGTT	.|||o|o||||ooo||||o..	AGTGGTGTTGGTGTGGCTTC-	TTGAGCCGTGCCAATATCACG
MIMAT0005607	PUT-161a-Brassica_napus-81994	9	-30.5	0.7	285	1	1	2	0	1	4	target cleavage	GCACTATAACCGTGCCGAGTT	.|||o|o||||ooo||||o..	AGTGGTGTTGGTGTGGCTTC-	TTGAGCCGTGCCAATATCACG
MIMAT0005606	PUT-161a-Brassica_napus-82937	9	-30.5	0.7	315	1	1	2	0	1	4	target cleavage	GCACTATAACCGTGCCGAGTT	.|||o|o||||ooo||||o..	AGTGGTGTTGGTGTGGCTTC-	TTGAGCCGTGCCAATATCACG
MIMAT0005605	PUT-161a-Brassica_napus-82937	9	-30.5	0.7	315	1	1	2	0	1	4	target cleavage	GCACTATAACCGTGCCGAGTT	.|||o|o||||ooo||||o..	AGTGGTGTTGGTGTGGCTTC-	TTGAGCCGTGCCAATATCACG
MIMAT0005607	PUT-161a-Brassica_napus-82937	9	-30.5	0.7	315	1	1	2	0	1	4	target cleavage	GCACTATAACCGTGCCGAGTT	.|||o|o||||ooo||||o..	AGTGGTGTTGGTGTGGCTTC-	TTGAGCCGTGCCAATATCACG
MIMAT0011780	PUT-161a-Brassica_napus-837137963	7	-27.6	0.7	223	1	1	4	0	1	1	target cleavage	ATTTGGAGTCCTACGTCTAAT	.o|o|||.o||o||.|||||o	GGAGCCT-GGGGTGGAGATTG	TAATCTGCATCCTGAGGTTTA
MIMAT0005631	PUT-161a-Brassica_napus-84293	8.5	-34.3	0.7	4	1	1	3	0	1	3	target cleavage	CCCCTTACTTCGGACCAGGCT	.|||oo||o||oo|||||o..	CGGGGGTGGAGTTTGGTCTT-	TCGGACCAGGCTTCATTCCCC
MIMAT0005630	PUT-161a-Brassica_napus-84293	8.5	-34.3	0.7	4	1	1	3	0	1	3	target cleavage	CCCCTTACTTCGGACCAGGCT	.|||oo||o||oo|||||o..	CGGGGGTGGAGTTTGGTCTT-	TCGGACCAGGCTTCATTCCCC
MIMAT0004445	PUT-161a-Brassica_napus-843137957	6.5	-30.7	0.7	1037	1	1	3	0	1	1	target cleavage	ACACGAGTGAGAGAAGACAGT	..||||oo|||||||.|||oo	#NAME?	TGACAGAAGAGAGTGAGCACA
MIMAT0004445	PUT-161a-Brassica_napus-843137958	6.5	-30.7	0.7	944	1	1	3	0	1	1	target cleavage	ACACGAGTGAGAGAAGACAGT	..||||oo|||||||.|||oo	#NAME?	TGACAGAAGAGAGTGAGCACA
MIMAT0004447	PUT-161a-Brassica_napus-84494	6	-29.3	0.7	55	0	2	2	0	1	1	target cleavage	CTAGTTACGCTAGGGAAACCT	.|||oo||.||||o|||.|||	CATCGGTGGGATCTCTTGGGA	TCCAAAGGGATCGCATTGATC
MIMAT0005631	PUT-161a-Brassica_napus-86716	7.5	-33.9	0.7	1162	0	1	1	2	0	2	target cleavage	CCCCTTACTTCGGACC-AG-GCT	||||||.||o||o|||.||.||o	GGGGAACGAGGCTTGGATCACGG	TCGGACCAGGCTTCATTCCCC
MIMAT0005630	PUT-161a-Brassica_napus-86716	7.5	-33.9	0.7	1162	0	1	1	2	0	2	target cleavage	CCCCTTACTTCGGACC-AG-GCT	||||||.||o||o|||.||.||o	GGGGAACGAGGCTTGGATCACGG	TCGGACCAGGCTTCATTCCCC
MIMAT0005599	PUT-161a-Brassica_napus-87100	4	-29.2	0.7	121	0	2	0	0	1	0	target cleavage	AGGGAAGAGTGTTTACCAGAT	|||||||.||||||||.|||.	TCCCTTCCCACAAATGCTCTC	TAGACCATTTGTGAGAAGGGA
MIMAT0005635	PUT-161a-Brassica_napus-87784	7.5	-29	0.7	233	0	2	3	0	1	2	target cleavage	ATCTCGAGGGAAGTTAGGTTT	.o|||||oo|||||o|.o||.	AGGAGCTTTCTTCAGTGTAAT	TTTGGATTGAAGGGAGCTCTA
MIMAT0004447	PUT-161a-Brassica_napus-87940	6	-29.6	0.7	244	1	0	4	0	1	1	target cleavage	CTAGTTAC-GCTAGGGAAACCT	|o||oo||.o|||||o|.||||	GGTCGGTGATGATCCTTGTGGA	TCCAAAGGGATCGCATTGATC
MIMAT0005599	PUT-161a-Brassica_napus-88815	4.5	-29.3	0.7	166	0	1	3	0	0	2	target cleavage	AGGGAAGAGTGTTTACCAGAT	|oo|||||oo||||||||o|.	TTTCTTCTTGCAAATGGTTTC	TAGACCATTTGTGAGAAGGGA
MIMAT0005636	PUT-161a-Brassica_napus-88887	5.5	-28.8	0.7	57	0	2	1	1	0	1	target cleavage	CACGAGAGATAGAAGACAGTT	.|||||||.||||||.|||oo	CTGCTCTCAATCTTC-GTCGG	TTGACAGAAGATAGAGAGCAC
MIMAT0004449	PUT-161a-Brassica_napus-9063	7.5	-31.9	0.7	545	0	2	3	1	1	0	target cleavage	GGCCCGTTTAGAGGAA-ACCGT	.o|||oo|||||||.|.||||.	GTGGGTGAATCTCCCTATGGCT	TGCCAAAGGAGATTTGCCCGG
MIMAT0004449	PUT-161a-Brassica_napus-90813	6.5	-32.2	0.7	853	0	3	3	0	0	2	target cleavage	GGCCCGTTTAGAGGAAACCGT	.||||.ooo|||oo||||||.	GCGGGGGGGTCTTTTTTGGCC	TGCCAAAGGAGATTTGCCCGG
MIMAT0004449	PUT-161a-Brassica_napus-9096	7.5	-31.9	0.7	625	0	2	3	1	1	0	target cleavage	GGCCCGTTTAGAGGAA-ACCGT	.o|||oo|||||||.|.||||.	GTGGGTGAATCTCCCTATGGCT	TGCCAAAGGAGATTTGCCCGG
MIMAT0005635	PUT-161a-Brassica_napus-913137957	6.5	-29.3	0.7	197	0	2	1	1	0	2	target cleavage	ATCTCGAGGGAAGTT-AGGTTT	.||||||o.o||||o.||||||	GAGAGCTTGTTTCAGATCCAAA	TTTGGATTGAAGGGAGCTCTA
MIMAT0005635	PUT-161a-Brassica_napus-91746	7	-29.2	0.7	410	3	1	0	0	1	1	target cleavage	ATCTCG-AGGGAAGTTAGGTTT	.||.||.||||||o||||||..	AAG-GCTTCCCTTTAATCCAT-	TTTGGATTGAAGGGAGCTCTA
MIMAT0005628	PUT-161a-Brassica_napus-112316	7.5	-30.6	0.7	457	1	1	1	0	1	3	target cleavage	ATCTAGTACGACCGTCGAAGT	..|||o|||||||oo|o||.|	#NAME?	TGAAGCTGCCAGCATGATCTA
MIMAT0011780	PUT-161a-Brassica_napus-113552	9	-27.7	0.7	147	1	3	2	0	1	2	target cleavage	ATTTGGAGTCCTACGTCTAAT	.|oo.|||.||||||o|o|..	GAGGGCTCTGGATGCGGGTA-	TAATCTGCATCCTGAGGTTTA
MIMAT0005633	PUT-161a-Brassica_napus-92243	5	-34.4	0.7	104	2	1	0	0	1	0	target cleavage	ACGTGCAC-GGGACGAAGAGGT	|||||.||.||||||.|||||.	TGCAC-TGTCCCTGCCTCTCCT	TGGAGAAGCAGGGCACGTGCA
MIMAT0005633	PUT-161a-Brassica_napus-95814	6.5	-34.5	0.7	1005	1	1	1	1	0	2	target cleavage	ACGT-GCACGGGACGAAG-AGGT	.|||.||||o|o||||||.||o|	GGCATCGTGTCTTGCTTCGTCTA	TGGAGAAGCAGGGCACGTGCA
MIMAT0005624	PUT-161a-Brassica_napus-95837	8.5	-30.4	0.7	312	1	1	1	1	1	2	target cleavage	GCCG-TTCAGTAGAAA-CCGAGT	||||.o|||||||||..||o|o.	CGGCTGAGTCATCTTCGGGTTTC	TGAGCCAAAGATGACTTGCCG
MIMAT0011781	PUT-161a-Brassica_napus-96566	7	-30	0.7	303	0	3	2	1	0	1	target cleavage	CCATTAGACATAGGGC-TCCTA	.||oo|||.|o|||||.||||.	TGTGGTCTCTGTCCCGAAGGAG	ATCCTCGGGATACAGATTACC
MIMAT0011781	PUT-161a-Brassica_napus-96605	7	-30	0.7	277	0	3	2	1	0	1	target cleavage	CCATTAGACATAGGGC-TCCTA	.||oo|||.|o|||||.||||.	TGTGGTCTCTGTCCCGAAGGAG	ATCCTCGGGATACAGATTACC
MIMAT0005622	PUT-161a-Brassica_napus-96635	9	-33.9	0.7	472	1	1	2	1	2	0	target cleavage	CGTCCGTTCAGTAGGAACCGAT	||||||oo|.|||||..|||..	GCAGGCGGGCCATCCC-GGCG-	TAGCCAAGGATGACTTGCCTGC
MIMAT0005621	PUT-161a-Brassica_napus-96635	9	-33.9	0.7	472	1	1	2	1	2	0	target cleavage	CGTCCGTTCAGTAGGAACCGAT	||||||oo|.|||||..|||..	GCAGGCGGGCCATCCC-GGCG-	TAGCCAAGGATGACTTGCCTGC
MIMAT0005623	PUT-161a-Brassica_napus-96635	9	-33.9	0.7	472	1	1	2	1	2	0	target cleavage	CGTCCGTTCAGTAGGAACCGAT	||||||oo|.|||||..|||..	GCAGGCGGGCCATCCC-GGCG-	TAGCCAAGGATGACTTGCCTGC
MIMAT0004448	PUT-161a-Brassica_napus-96722	7	-27.1	0.7	203	1	1	2	1	0	2	target cleavage	TTCAA-GTTCTTTCGAC-ACCTT	||||..|o||o||||||.|||oo	AAGTACCGAGGAAGCTGATGGGG	TTCCACAGCTTTCTTGAACTT
MIMAT0005635	PUT-161a-Brassica_napus-97027	6.5	-29	0.7	196	2	2	1	0	0	2	target cleavage	ATC-TC-GAGGGAAGTTAGGTTT	.o|.||.|||||||o||||o||.	AGGAAGCCTCCCTTTAATCTAAT	TTTGGATTGAAGGGAGCTCTA
MIMAT0004448	PUT-161a-Brassica_napus-9724	4	-26.9	0.7	181	0	3	0	0	0	1	target cleavage	TTCAAGTTCTTTCGACACCTT	|||.|.|||||||o||||||.	AAGATAAAGAAAGTTGTGGAC	TTCCACAGCTTTCTTGAACTT
MIMAT0005633	PUT-161a-Brassica_napus-97461	7	-34.8	0.7	961	1	2	0	1	1	0	target cleavage	ACGT-GCACGGGACGA-AGAGGT	.|||.|||.||||||..||||||	AGCAACGTACCCTGCAGTCTCCA	TGGAGAAGCAGGGCACGTGCA
MIMAT0004445	PUT-161a-Brassica_napus-97579	8	-30.9	0.7	207	2	2	0	1	1	0	target cleavage	ACACGAGT-GAGAGAAGA-CAGT	..||||||.||||||||..|||.	#NAME?	TGACAGAAGAGAGTGAGCACA
MIMAT0004445	PUT-161a-Brassica_napus-97581	8	-30.9	0.7	339	2	2	0	1	1	0	target cleavage	ACACGAGT-GAGAGAAGA-CAGT	..||||||.||||||||..|||.	#NAME?	TGACAGAAGAGAGTGAGCACA
MIMAT0004449	PUT-161a-Brassica_napus-97638	7.5	-32.1	0.7	354	1	2	1	1	1	0	target cleavage	GGCCCGT-TTAGAGGAAACCGT	.||||||.o||||||..||||.	ACGGGCAGGATCTCCA-TGGCC	TGCCAAAGGAGATTTGCCCGG
MIMAT0005625	PUT-161a-Brassica_napus-97880	6.5	-34	0.7	392	1	2	1	0	1	1	target cleavage	AAG-GGCTGGACGTGGTTCGCT	.||.||||o.||o|||.|||||	ATCACCGATGTGTACCTAGCGA	TCGCTTGGTGCAGGTCGGGAA
MIMAT0004445	PUT-161a-Brassica_napus-98124	7.5	-30.8	0.7	81	1	1	1	1	1	1	target cleavage	ACA-CGAGTGAGAGAAGA-CAGT	.||.|||||o|o|||||..||||	GGTGGCTCATTTTCTTCCGGTCA	TGACAGAAGAGAGTGAGCACA
MIMAT0004448	PUT-161a-Brassica_napus-98440	8	-27	0.7	327	0	2	2	1	1	1	target cleavage	TTCAAGTTCTTTCGA-CACCTT	.o|||.o|||||||..||||o|	TGGTTAGAGAAAGCGAGTGGGA	TTCCACAGCTTTCTTGAACTT
MIMAT0004448	PUT-161a-Brassica_napus-991137960	6.5	-26.9	0.7	1199	0	2	1	1	0	2	target cleavage	TTCAAGTTCTTTCG-ACACCTT	|||.|.o||o||||.|||||o|	AAGATGGAGGAAGCGTGTGGGA	TTCCACAGCTTTCTTGAACTT
MIMAT0004448	PUT-161a-Brassica_napus-99190	7	-26.9	0.7	489	2	2	2	0	1	0	target cleavage	TTCAAGTTCTTTCGACACCTT	.o||..o||||||||||||..	TGGTA-GAGAAAGCTGTGGC-	TTCCACAGCTTTCTTGAACTT
MIMAT0004448	PUT-161a-Brassica_napus-99276	6.5	-27.1	0.7	626	1	1	3	1	0	1	target cleavage	TTC-AAGTTCTTTCGA-CACCTT	|o|.||oo||o|||||.|||||.	AGGTTTTGAGGAAGCTTGTGGAT	TTCCACAGCTTTCTTGAACTT
MIMAT0005625	PUT-161a-Brassica_napus-99509	9	-34.4	0.7	227	1	2	2	1	1	1	target cleavage	AAGGGCTGGACGTGGTTCGCT	..||o|o|||||o||..|||.	#NAME?	TCGCTTGGTGCAGGTCGGGAA
MIMAT0005636	PUT-161a-Brassica_napus-996137961	5.5	-28.6	0.7	1239	0	1	3	0	0	3	target cleavage	CACGAGAGATAGAAGACAGTT	|||o|o|.|o||||o||||oo	GTGTTTTGTGTCTTTTGTCGG	TTGACAGAAGATAGAGAGCAC
MIMAT0005610	PUT-161a-Brassica_napus-102357	8	-30.6	0.7	1021	2	1	2	0	1	2	target cleavage	CTATA-ACCGCGCCGAGTTAGT	.||o|.|||o|o||||||o|..	CATGTGTGGTGTGGCTCAGTA-	TGATTGAGCCGCGCCAATATC
MIMAT0005628	PUT-161a-Brassica_napus-102450	7	-30.9	0.7	718	0	2	0	1	0	3	target cleavage	ATCTAGTACGACCGTC-GAAGT	.||||.|||o|||oo|.|||||	AAGATGATGTTGGTGGTCTTCA	TGAAGCTGCCAGCATGATCTA
MIMAT0005628	PUT-161a-Brassica_napus-102451	7	-30.9	0.7	253	0	2	0	1	0	3	target cleavage	ATCTAGTACGACCGTC-GAAGT	.||||.|||o|||oo|.|||||	AAGATGATGTTGGTGGTCTTCA	TGAAGCTGCCAGCATGATCTA
MIMAT0005633	PUT-161a-Brassica_napus-114654	6.5	-34.4	0.7	57	1	1	3	0	1	1	target cleavage	ACGTGCACGGGACGAAGAGGT	..|o||||o||||||||.|oo	#NAME?	TGGAGAAGCAGGGCACGTGCA
MIMAT0005606	PUT-161a-Brassica_napus-115966	5.5	-30.1	0.7	336	2	2	1	0	0	1	target cleavage	GCACTATAACCGTGCCGAGTT	..||||o..|||||||||o||	#NAME?	TTGAGCCGTGCCAATATCACG
MIMAT0005605	PUT-161a-Brassica_napus-115966	5.5	-30.1	0.7	336	2	2	1	0	0	1	target cleavage	GCACTATAACCGTGCCGAGTT	..||||o..|||||||||o||	#NAME?	TTGAGCCGTGCCAATATCACG
MIMAT0005607	PUT-161a-Brassica_napus-115966	5.5	-30.1	0.7	336	2	2	1	0	0	1	target cleavage	GCACTATAACCGTGCCGAGTT	..||||o..|||||||||o||	#NAME?	TTGAGCCGTGCCAATATCACG
MIMAT0005622	PUT-161a-Brassica_napus-116428	5	-33.8	0.7	535	1	3	0	0	0	1	target cleavage	CGTCCGTTCAGTAGGAACCGAT	..||||||.||||o|||||||.	#NAME?	TAGCCAAGGATGACTTGCCTGC
MIMAT0005621	PUT-161a-Brassica_napus-116428	5	-33.8	0.7	535	1	3	0	0	0	1	target cleavage	CGTCCGTTCAGTAGGAACCGAT	..||||||.||||o|||||||.	#NAME?	TAGCCAAGGATGACTTGCCTGC
MIMAT0005623	PUT-161a-Brassica_napus-116428	5	-33.8	0.7	535	1	3	0	0	0	1	target cleavage	CGTCCGTTCAGTAGGAACCGAT	..||||||.||||o|||||||.	#NAME?	TAGCCAAGGATGACTTGCCTGC
MIMAT0005636	PUT-161a-Brassica_napus-116641	5.5	-28.6	0.7	120	0	1	3	0	0	3	target cleavage	CACGAGAGATAGAAGACAGTT	|||o|o|.|o||||o||||oo	GTGTTTTGTGTCTTTTGTCGG	TTGACAGAAGATAGAGAGCAC
MIMAT0005636	PUT-161a-Brassica_napus-118273	7.5	-28.8	0.7	253	1	1	1	1	1	1	target cleavage	CACGAGAGATAGAAGACAGTT	.||||||o|o|||||.|||..	CTGCTCTTTGTCTTC-GTCC-	TTGACAGAAGATAGAGAGCAC
MIMAT0005606	PUT-161a-Brassica_napus-11863	9	-30.5	0.7	196	1	1	2	0	1	4	target cleavage	GCACTATAACCGTGCCGAGTT	.|||o|o||||ooo||||o..	AGTGGTGTTGGTGTGGCTTC-	TTGAGCCGTGCCAATATCACG
MIMAT0005605	PUT-161a-Brassica_napus-11863	9	-30.5	0.7	196	1	1	2	0	1	4	target cleavage	GCACTATAACCGTGCCGAGTT	.|||o|o||||ooo||||o..	AGTGGTGTTGGTGTGGCTTC-	TTGAGCCGTGCCAATATCACG
MIMAT0005607	PUT-161a-Brassica_napus-11863	9	-30.5	0.7	196	1	1	2	0	1	4	target cleavage	GCACTATAACCGTGCCGAGTT	.|||o|o||||ooo||||o..	AGTGGTGTTGGTGTGGCTTC-	TTGAGCCGTGCCAATATCACG
MIMAT0005625	PUT-161a-Brassica_napus-1194137962	8	-34.4	0.7	694	2	2	2	0	1	1	target cleavage	AAGGGCT-GGACGTGGTTCGCT	.|||o|..|o|||||||o||..	CTCCTGTTCTTGCACCAGGCT-	TCGCTTGGTGCAGGTCGGGAA
MIMAT0011780	PUT-161a-Brassica_napus-12004	7	-27.6	0.7	89	1	1	4	0	1	1	target cleavage	ATTTGGAGTCCTACGTCTAAT	.o|o|||.o||o||.|||||o	GGAGCCT-GGGGTGGAGATTG	TAATCTGCATCCTGAGGTTTA
MIMAT0005625	PUT-161a-Brassica_napus-120733	7	-34.1	0.7	93	3	1	2	0	1	0	target cleavage	AAGGGCTGGACGTGGTTCGCT	..||o|o.|||||||||||..	-CCCTGG-CTGCACCAAGCA-	TCGCTTGGTGCAGGTCGGGAA
MIMAT0005600	PUT-161a-Brassica_napus-12085	4.5	-30.7	0.7	416	1	1	3	0	0	1	target cleavage	TGTAGTTGCGACGTGAGTTACT	||||.|o|.o|||||||o|||o	ACATGAGC-TTGCACTCGATGG	TCATTGAGTGCAGCGTTGATGT
MIMAT0011780	PUT-161a-Brassica_napus-12101	9.5	-27.7	0.7	848	1	2	3	0	1	3	target cleavage	ATTTGGAGTCCTACGTCTAAT	.o|||o|.o||o||oo|||..	CGAACTTGGGGGTGTGGATA-	TAATCTGCATCCTGAGGTTTA
MIMAT0005633	PUT-161a-Brassica_napus-121339	4	-34.8	0.7	332	0	3	2	0	0	0	target cleavage	ACGTGCACGGGACGAAGAGGT	.||o|.|.o||||||||||||	GGCGCCTCTCCTGCTTCTCCA	TGGAGAAGCAGGGCACGTGCA
MIMAT0005625	PUT-161a-Brassica_napus-12137957	7	-34.1	0.7	376	3	1	2	0	1	0	target cleavage	AAGGGCTGGACGTGGTTCGCT	..||o|o.|||||||||||..	-CCCTGG-CTGCACCAAGCA-	TCGCTTGGTGCAGGTCGGGAA
MIMAT0005599	PUT-161a-Brassica_napus-122306	4.5	-29.3	0.7	167	0	1	3	0	0	2	target cleavage	AGGGAAGAGTGTTTACCAGAT	|oo|||||oo||||||||o|.	TTTCTTCTTGCAAATGGTTTC	TAGACCATTTGTGAGAAGGGA
MIMAT0005636	PUT-161a-Brassica_napus-122691	5.5	-28.6	0.7	1273	0	1	3	0	0	3	target cleavage	CACGAGAGATAGAAGACAGTT	|||o|o|.|o||||o||||oo	GTGTTTTGTGTCTTTTGTCGG	TTGACAGAAGATAGAGAGCAC
MIMAT0004447	PUT-161a-Brassica_napus-122712	5.5	-29.5	0.7	528	1	1	3	1	0	0	target cleavage	CTAGTTACGCTAGGGAA-ACCT	||||.o.|o||||||||.|||o	GATCTG-GTGATCCCTTATGGG	TCCAAAGGGATCGCATTGATC
MIMAT0005636	PUT-161a-Brassica_napus-122755	5.5	-28.6	0.7	302	0	1	3	0	0	3	target cleavage	CACGAGAGATAGAAGACAGTT	|||o|o|.|o||||o||||oo	GTGTTTTGTGTCTTTTGTCGG	TTGACAGAAGATAGAGAGCAC
MIMAT0005606	PUT-161a-Brassica_napus-123070	9	-30.5	0.7	235	1	1	2	0	1	4	target cleavage	GCACTATAACCGTGCCGAGTT	.|||o|o||||ooo||||o..	AGTGGTGTTGGTGTGGCTTC-	TTGAGCCGTGCCAATATCACG
MIMAT0005605	PUT-161a-Brassica_napus-123070	9	-30.5	0.7	235	1	1	2	0	1	4	target cleavage	GCACTATAACCGTGCCGAGTT	.|||o|o||||ooo||||o..	AGTGGTGTTGGTGTGGCTTC-	TTGAGCCGTGCCAATATCACG
MIMAT0005607	PUT-161a-Brassica_napus-123070	9	-30.5	0.7	235	1	1	2	0	1	4	target cleavage	GCACTATAACCGTGCCGAGTT	.|||o|o||||ooo||||o..	AGTGGTGTTGGTGTGGCTTC-	TTGAGCCGTGCCAATATCACG
MIMAT0005635	PUT-161a-Brassica_napus-12347	10	-29.1	0.7	723	1	1	4	0	2	2	target cleavage	ATCTCGAGGGAAGTTAGGTTT	.o|o|o|o|||||oo.|||..	GGGGGTTTCCTTCGGGCCAT-	TTTGGATTGAAGGGAGCTCTA
MIMAT0005633	PUT-161a-Brassica_napus-124137960	7	-34.8	0.7	138	1	2	0	1	1	0	target cleavage	ACGT-GCACGGGACGA-AGAGGT	.|||.|||.||||||..||||||	AGCAACGTACCCTGCAGTCTCCA	TGGAGAAGCAGGGCACGTGCA
MIMAT0005624	PUT-161a-Brassica_napus-124967	5.5	-30.5	0.7	195	2	1	1	0	1	0	target cleavage	GCCGTTCAGTAGAAACCGAGT	o||||||..||||||||||..	TGGCAAGA-ATCTTTGGCTA-	TGAGCCAAAGATGACTTGCCG
MIMAT0005628	PUT-161a-Brassica_napus-124970	7.5	-30.6	0.7	119	1	1	1	0	1	3	target cleavage	ATCTAGTACGACCGTCGAAGT	..|||o|||||||oo|o||.|	#NAME?	TGAAGCTGCCAGCATGATCTA
MIMAT0005599	PUT-161a-Brassica_napus-125073	7	-29.1	0.7	1326	0	2	2	1	0	2	target cleavage	AGGGAAGAGTGTTTACC-AGAT	.|o||.||||||oo|||.|||o	GCTCTGCTCACAGGTGGATCTG	TAGACCATTTGTGAGAAGGGA
MIMAT0004448	PUT-161a-Brassica_napus-126282	7	-27	0.7	518	1	3	0	0	1	1	target cleavage	TTCAAGTTCTTTCGACACCTT	..|||.|||||o||||.|||.	#NAME?	TTCCACAGCTTTCTTGAACTT
MIMAT0005603	PUT-161a-Brassica_napus-12691	6.5	-34.2	0.7	265	2	0	1	0	1	2	target cleavage	CCGCGATAGGGAGGACTCGAA	||||.|||o||||o||o||..	GGCG-TATTCCTCTTGGGCA-	AAGCTCAGGAGGGATAGCGCC
MIMAT0005604	PUT-161a-Brassica_napus-12691	6.5	-34.2	0.7	265	2	0	1	0	1	2	target cleavage	CCGCGATAGGGAGGACTCGAA	||||.|||o||||o||o||..	GGCG-TATTCCTCTTGGGCA-	AAGCTCAGGAGGGATAGCGCC
MIMAT0004448	PUT-161a-Brassica_napus-127484	9	-26.8	0.7	366	1	2	2	0	1	3	target cleavage	TTCAAGTTCTTTCGACACCTT	..|||.o|||oo|o.|||||o	#NAME?	TTCCACAGCTTTCTTGAACTT
MIMAT0005624	PUT-161a-Brassica_napus-12749	7	-30.4	0.7	34	1	1	4	0	0	3	target cleavage	GCCGTT-CAGTAGAAACCGAGT	.||ooo.|||o|o|||||||oo	AGGTGGCGTCGTTTTTGGCTTG	TGAGCCAAAGATGACTTGCCG
MIMAT0005603	PUT-161a-Brassica_napus-128111	7	-34.1	0.7	306	2	0	0	1	1	1	target cleavage	CCGCGATAGGGAGGACTCGAA	||||||.||||||o||.||..	GGCGCT-TCCCTCTTG-GCC-	AAGCTCAGGAGGGATAGCGCC
MIMAT0005604	PUT-161a-Brassica_napus-128111	7	-34.1	0.7	306	2	0	0	1	1	1	target cleavage	CCGCGATAGGGAGGACTCGAA	||||||.||||||o||.||..	GGCGCT-TCCCTCTTG-GCC-	AAGCTCAGGAGGGATAGCGCC
MIMAT0004448	PUT-161a-Brassica_napus-128398	7	-26.8	0.7	1105	1	1	4	1	0	1	target cleavage	TTCAAGTT-CTTTCGACA-CCTT	oo|||o|..|o|||||||.|||o	GGGTTTATCGGAAGCTGTAGGAG	TTCCACAGCTTTCTTGAACTT
MIMAT0004449	PUT-161a-Brassica_napus-128650	4.5	-31.8	0.7	350	1	0	3	1	0	0	target cleavage	GGCCCGTTTAGAGGA-AACCGT	oo|||.|||||||||.|||||o	TTGGG-AAATCTCCTTTTGGCG	TGCCAAAGGAGATTTGCCCGG
MIMAT0005635	PUT-161a-Brassica_napus-128992	6.5	-29.3	0.7	480	0	2	1	1	0	2	target cleavage	ATCTCGAGGGAAGTT-AGGTTT	.||||||o.o||||o.||||||	GAGAGCTTGTTTCAGATCCAAA	TTTGGATTGAAGGGAGCTCTA
MIMAT0004448	PUT-161a-Brassica_napus-130924	7.5	-26.8	0.7	600	0	2	1	1	0	3	target cleavage	TTCAAGTTCTTTCG-ACACCTT	||||.o|||o|o||.|||||o.	AAGTATAAGGAGGCATGTGGGC	TTCCACAGCTTTCTTGAACTT
MIMAT0005633	PUT-161a-Brassica_napus-13134	6.5	-34.4	0.7	248	1	1	3	0	1	1	target cleavage	ACGTGCACGGGACGAAGAGGT	..|o||||o||||||||.|oo	#NAME?	TGGAGAAGCAGGGCACGTGCA
MIMAT0005633	PUT-161a-Brassica_napus-131446	6	-34.5	0.7	499	2	1	2	0	0	2	target cleavage	ACG-TGCA-CGGGACGAAGAGGT	.||.|o||.||o|||o||||||o	AGCAATGTAGCTCTGTTTCTCCG	TGGAGAAGCAGGGCACGTGCA
MIMAT0004448	PUT-161a-Brassica_napus-103682	10	-26.8	0.7	183	1	1	0	2	1	2	target cleavage	TTCAAGTTCTTTCGA-CAC-CTT	..|||||||||o|o..|||.|||	#NAME?	TTCCACAGCTTTCTTGAACTT
MIMAT0005625	PUT-161a-Brassica_napus-10414	5.5	-34.4	0.7	585	1	1	3	0	1	0	target cleavage	AAGGGCTGGACGTGGTTCGCT	.|||o|.o||||||||.|||o	CTCCTG-TCTGCACCACGCGG	TCGCTTGGTGCAGGTCGGGAA
MIMAT0005603	PUT-161a-Brassica_napus-1045137962	5	-34.1	0.7	719	0	1	0	0	1	2	target cleavage	CCGCGATAGGGAGGACTCGAA	||||||||.|o|o|.||||||	GGCGCTATGCTTTCAGAGCTT	AAGCTCAGGAGGGATAGCGCC
MIMAT0005604	PUT-161a-Brassica_napus-1045137962	5	-34.1	0.7	719	0	1	0	0	1	2	target cleavage	CCGCGATAGGGAGGACTCGAA	||||||||.|o|o|.||||||	GGCGCTATGCTTTCAGAGCTT	AAGCTCAGGAGGGATAGCGCC
MIMAT0005625	PUT-161a-Brassica_napus-10461	7	-34.4	0.7	612	1	1	2	1	1	0	target cleavage	AAGGGCTGGACGTG-GTTCGCT	..|o|||o||||||.||.||||	#NAME?	TCGCTTGGTGCAGGTCGGGAA
MIMAT0004447	PUT-161a-Brassica_napus-105255	6	-29.3	0.7	81	0	2	2	0	1	1	target cleavage	CTAGTTACGCTAGGGAAACCT	.|||oo||.||||o|||.|||	CATCGGTGGGATCTCTTGGGA	TCCAAAGGGATCGCATTGATC
MIMAT0005627	PUT-161a-Brassica_napus-105255	9	-31.5	0.7	1148	1	1	2	0	1	4	target cleavage	AATCTAGTACGACCGTCGAAGT	..o|o|||||o|||oo|o|.||	#NAME?	TGAAGCTGCCAGCATGATCTAA
MIMAT0005625	PUT-161a-Brassica_napus-132016	10	-34.1	0.7	645	3	1	0	1	2	0	target cleavage	AAGGGC-TGGACGTGGTTCGCT	..||||.|||||||||..||..	-ACCCGCACCTGCACCT-GCA-	TCGCTTGGTGCAGGTCGGGAA
MIMAT0005622	PUT-161a-Brassica_napus-132600	5	-33.8	0.7	670	1	3	0	0	0	1	target cleavage	CGTCCGTTCAGTAGGAACCGAT	..||||||.||||o|||||||.	#NAME?	TAGCCAAGGATGACTTGCCTGC
MIMAT0005621	PUT-161a-Brassica_napus-132600	5	-33.8	0.7	670	1	3	0	0	0	1	target cleavage	CGTCCGTTCAGTAGGAACCGAT	..||||||.||||o|||||||.	#NAME?	TAGCCAAGGATGACTTGCCTGC
MIMAT0005623	PUT-161a-Brassica_napus-132600	5	-33.8	0.7	670	1	3	0	0	0	1	target cleavage	CGTCCGTTCAGTAGGAACCGAT	..||||||.||||o|||||||.	#NAME?	TAGCCAAGGATGACTTGCCTGC
MIMAT0005627	PUT-161a-Brassica_napus-133410	6.5	-31.5	0.7	807	1	3	3	0	0	1	target cleavage	AATCTAGTACGACCGTCGAAGT	..||o|.o.|||||||||||oo	#NAME?	TGAAGCTGCCAGCATGATCTAA
MIMAT0005599	PUT-161a-Brassica_napus-134450	6.5	-29.3	0.7	849	1	1	3	0	1	1	target cleavage	AGGGAAGAGTGTTTACCAGAT	.|o|||o|o|o||||||||..	GCTCTTTTTATAAATGGTCG-	TAGACCATTTGTGAGAAGGGA
MIMAT0005606	PUT-161a-Brassica_napus-134681	9	-30.5	0.7	336	1	1	2	0	1	4	target cleavage	GCACTATAACCGTGCCGAGTT	.|||o|o||||ooo||||o..	AGTGGTGTTGGTGTGGCTTC-	TTGAGCCGTGCCAATATCACG
MIMAT0005605	PUT-161a-Brassica_napus-134681	9	-30.5	0.7	336	1	1	2	0	1	4	target cleavage	GCACTATAACCGTGCCGAGTT	.|||o|o||||ooo||||o..	AGTGGTGTTGGTGTGGCTTC-	TTGAGCCGTGCCAATATCACG
MIMAT0005607	PUT-161a-Brassica_napus-134681	9	-30.5	0.7	336	1	1	2	0	1	4	target cleavage	GCACTATAACCGTGCCGAGTT	.|||o|o||||ooo||||o..	AGTGGTGTTGGTGTGGCTTC-	TTGAGCCGTGCCAATATCACG
MIMAT0004448	PUT-161a-Brassica_napus-137365	6.5	-26.9	0.7	773	1	2	1	1	0	1	target cleavage	TTCAAGTTCTTTCGACACCTT	..|||.o|||o|||||.||||	#NAME?	TTCCACAGCTTTCTTGAACTT
MIMAT0005636	PUT-161a-Brassica_napus-137461	5.5	-28.6	0.7	80	0	1	3	0	0	3	target cleavage	CACGAGAGATAGAAGACAGTT	|||o|o|.|o||||o||||oo	GTGTTTTGTGTCTTTTGTCGG	TTGACAGAAGATAGAGAGCAC
MIMAT0004445	PUT-161a-Brassica_napus-137846	6	-30.6	0.7	670	1	2	2	1	0	0	target cleavage	ACACGAGTGAGAGAAGACAGT	..||o||o||||||||.|||.	#NAME?	TGACAGAAGAGAGTGAGCACA
MIMAT0005606	PUT-161a-Brassica_napus-14193	8	-30.5	0.7	208	1	1	2	1	1	1	target cleavage	GCACTAT-AACCGTG-CCGAGTT	.|||o||.|||||||.||||.oo	AGTGGTACTTGGCACAGGCTGGG	TTGAGCCGTGCCAATATCACG
MIMAT0005605	PUT-161a-Brassica_napus-14193	8	-30.5	0.7	208	1	1	2	1	1	1	target cleavage	GCACTAT-AACCGTG-CCGAGTT	.|||o||.|||||||.||||.oo	AGTGGTACTTGGCACAGGCTGGG	TTGAGCCGTGCCAATATCACG
MIMAT0005607	PUT-161a-Brassica_napus-14193	8	-30.5	0.7	208	1	1	2	1	1	1	target cleavage	GCACTAT-AACCGTG-CCGAGTT	.|||o||.|||||||.||||.oo	AGTGGTACTTGGCACAGGCTGGG	TTGAGCCGTGCCAATATCACG
MIMAT0011780	PUT-161a-Brassica_napus-1470137963	9	-27.8	0.7	410	2	1	4	0	1	2	target cleavage	ATTTGGAG-TCCTACGTCTAAT	.|oo|o|o.|||o|||||o|..	GAGGCTTTAAGGGTGCAGGTA-	TAATCTGCATCCTGAGGTTTA
MIMAT0005625	PUT-161a-Brassica_napus-15179	8	-34.4	0.7	638	2	1	0	1	1	1	target cleavage	AAGGG-CTGGACGTGGTTCGCT	..|||.||||||o|||..||||	#NAME?	TCGCTTGGTGCAGGTCGGGAA
MIMAT0004448	PUT-161a-Brassica_napus-15805	5.5	-26.8	0.7	174	0	2	3	1	0	0	target cleavage	TTCAAGTTCTTTCGACACCTT	|o|.|o|o||||||||.|||.	AGGGTTAGGAAAGCTG-GGAT	TTCCACAGCTTTCTTGAACTT
MIMAT0005625	PUT-161a-Brassica_napus-16573	11.5	-34	0.7	311	1	1	1	1	2	3	target cleavage	AAGGGCTGGACGTGGTTCGCT	.|||||o||||oo|o..||..	CTCCCGGCCTGTGCTT-GCA-	TCGCTTGGTGCAGGTCGGGAA
MIMAT0005636	PUT-161a-Brassica_napus-16575	5.5	-28.6	0.7	83	0	1	3	0	0	3	target cleavage	CACGAGAGATAGAAGACAGTT	|||o|o|.|o||||o||||oo	GTGTTTTGTGTCTTTTGTCGG	TTGACAGAAGATAGAGAGCAC
MIMAT0004449	PUT-161a-Brassica_napus-16825	7	-32.1	0.7	523	0	1	2	0	2	1	target cleavage	GGCCCGTTTAGAGGAAACCGT	|||||.o|||o||||.|||.o	CCGGGGGAATTTCCTGTGGGG	TGCCAAAGGAGATTTGCCCGG
MIMAT0004445	PUT-161a-Brassica_napus-18137960	8	-30.9	0.7	354	2	2	0	1	1	0	target cleavage	ACACGAGT-GAGAGAAGA-CAGT	..||||||.||||||||..|||.	#NAME?	TGACAGAAGAGAGTGAGCACA
MIMAT0005613	PUT-161a-Brassica_napus-18549	9	-32.2	0.7	1333	2	0	0	1	2	1	target cleavage	AGCC-GTTCAGTAGGAA-CCGAC	||||.|||||||||o|..|||..	TCGGACAAGTCATCTTGCGGCA-	CAGCCAAGGATGACTTGCCGA
MIMAT0005628	PUT-161a-Brassica_napus-191137957	6.5	-30.6	0.7	108	1	2	1	1	0	1	target cleavage	ATCTAGTACGACCGTCGAAGT	..||||o|.o||||||||.||	#NAME?	TGAAGCTGCCAGCATGATCTA
MIMAT0004448	PUT-161a-Brassica_napus-194137960	6.5	-26.8	0.7	619	1	1	3	0	0	3	target cleavage	TTCAAGTTCTTTCGACACCTT	|o|||o..|||o|o|||||oo	AGGTTTT-GAAGGTTGTGGGG	TTCCACAGCTTTCTTGAACTT
MIMAT0004445	PUT-161a-Brassica_napus-21137957	8	-30.9	0.7	315	2	2	0	1	1	0	target cleavage	ACACGAGT-GAGAGAAGA-CAGT	..||||||.||||||||..|||.	#NAME?	TGACAGAAGAGAGTGAGCACA
MIMAT0005635	PUT-161a-Brassica_napus-21794	8.5	-29	0.7	318	0	1	1	1	1	3	target cleavage	ATCTCGAGGGAAGTT-AGGTTT	|||.|||||||||o..||o|oo	TAGTGCTCCCTTCGCCTCTAGG	TTTGGATTGAAGGGAGCTCTA
MIMAT0005625	PUT-161a-Brassica_napus-22137960	7	-34.1	0.7	376	3	1	2	0	1	0	target cleavage	AAGGGCTGGACGTGGTTCGCT	..||o|o.|||||||||||..	-CCCTGG-CTGCACCAAGCA-	TCGCTTGGTGCAGGTCGGGAA
MIMAT0005635	PUT-161a-Brassica_napus-22870	7	-29	0.7	507	1	1	2	0	0	4	target cleavage	ATCTCGAGGGAAGTTAGGTTT	..|||o|o|o||oo||||o||	#NAME?	TTTGGATTGAAGGGAGCTCTA
MIMAT0005599	PUT-161a-Brassica_napus-23034	7.5	-29	0.7	329	2	0	1	1	1	1	target cleavage	AGGGAAG-AGTGTTTACC-AGAT	|||o|||.||||||o|||.||..	TCCTTTCGTCACAAGTGGATCC-	TAGACCATTTGTGAGAAGGGA
MIMAT0005625	PUT-161a-Brassica_napus-24301	8	-34.1	0.7	337	1	1	2	0	2	1	target cleavage	AAGGGCTGGACGTGGTTCGCT	..||||o|o|||||o|.|.||	#NAME?	TCGCTTGGTGCAGGTCGGGAA
MIMAT0004445	PUT-161a-Brassica_napus-26418	5.5	-30.6	0.7	817	1	2	1	1	0	0	target cleavage	ACACGAGTGAGAGA-AGACAGT	..||.|||o|||||.|||||||	#NAME?	TGACAGAAGAGAGTGAGCACA
MIMAT0005636	PUT-161a-Brassica_napus-27346	5.5	-28.8	0.7	46	0	2	1	1	0	1	target cleavage	CACGAGAGATAGAAGACAGTT	.|||||||.||||||.|||oo	CTGCTCTCAATCTTC-GTCGG	TTGACAGAAGATAGAGAGCAC
MIMAT0005628	PUT-161a-Brassica_napus-27493	7.5	-30.6	0.7	356	1	1	1	0	1	3	target cleavage	ATCTAGTACGACCGTCGAAGT	..|||o|||||||oo|o||.|	#NAME?	TGAAGCTGCCAGCATGATCTA
MIMAT0005610	PUT-161a-Brassica_napus-27599	7.5	-30.4	0.7	592	1	2	1	1	0	2	target cleavage	CTATAACCGCGCCG-AGTTAGT	..||||||o|o|||.|||||o.	#NAME?	TGATTGAGCCGCGCCAATATC
MIMAT0004448	PUT-161a-Brassica_napus-28989	6.5	-27.1	0.7	578	1	1	3	1	0	1	target cleavage	TTC-AAGTTCTTTCGA-CACCTT	|o|.||oo||o|||||.|||||.	AGGTTTTGAGGAAGCTTGTGGAT	TTCCACAGCTTTCTTGAACTT
MIMAT0005628	PUT-161a-Brassica_napus-290137955	5	-31	0.7	291	2	0	2	0	0	2	target cleavage	ATCTAGT-ACGACCGTCGAAGT	|o|o.||.||||||o|||||o|	TGGG-CATTGCTGGTAGCTTTA	TGAAGCTGCCAGCATGATCTA
MIMAT0011780	PUT-161a-Brassica_napus-33648	8	-27.8	0.7	188	2	0	2	1	1	1	target cleavage	ATTTGGA-GTCCTAC-GTCTAAT	|o||o||.||||o||.|||||..	TGAATCTACAGGGTGGCAGATA-	TAATCTGCATCCTGAGGTTTA
MIMAT0005599	PUT-161a-Brassica_napus-105764	9	-29.3	0.7	566	1	1	0	1	1	3	target cleavage	AGGGAAGAGTGTTTACCAGAT	.|||||||||oo||.|||o..	GCCCTTCTCATGAA-GGTTG-	TAGACCATTTGTGAGAAGGGA
MIMAT0005603	PUT-161a-Brassica_napus-10578	5.5	-34.4	0.7	693	1	1	1	1	0	1	target cleavage	CCGCGA-TAGGGAGGACTCGAA	||||||.||o|||o|||.|||.	GGCGCTCATTCCTTCTG-GCTG	AAGCTCAGGAGGGATAGCGCC
MIMAT0005604	PUT-161a-Brassica_napus-10578	5.5	-34.4	0.7	693	1	1	1	1	0	1	target cleavage	CCGCGA-TAGGGAGGACTCGAA	||||||.||o|||o|||.|||.	GGCGCTCATTCCTTCTG-GCTG	AAGCTCAGGAGGGATAGCGCC
MIMAT0005634	PUT-161a-Brassica_napus-106312	7.5	-27.2	0.7	1273	2	2	1	0	1	1	target cleavage	ATCAGTGAAAGTCACGTAACT	..|||o||.||||||o|||..	-CGTCGCTGTCAGTGTATTC-	TCAATGCACTGAAAGTGACTA
MIMAT0004445	PUT-161a-Brassica_napus-1066137955	8	-30.9	0.7	397	2	2	0	1	1	0	target cleavage	ACACGAGT-GAGAGAAGA-CAGT	..||||||.||||||||..|||.	#NAME?	TGACAGAAGAGAGTGAGCACA
MIMAT0005610	PUT-161a-Brassica_napus-106854	8	-30.6	0.7	48	2	1	2	0	1	2	target cleavage	CTATA-ACCGCGCCGAGTTAGT	.||o|.|||o|o||||||o|..	CATGTGTGGTGTGGCTCAGTA-	TGATTGAGCCGCGCCAATATC
MIMAT0004448	PUT-161a-Brassica_napus-107297	5.5	-26.9	0.7	838	0	1	1	2	0	0	target cleavage	TTCAAGTTCTTTCGACAC-CTT	o|||.|||||||||||.|.|||	GAGTACAAGAAAGCTG-GTGAA	TTCCACAGCTTTCTTGAACTT
MIMAT0004448	PUT-161a-Brassica_napus-107355	5.5	-26.9	0.7	185	0	1	1	2	0	0	target cleavage	TTCAAGTTCTTTCGACAC-CTT	o|||.|||||||||||.|.|||	GAGTACAAGAAAGCTG-GTGAA	TTCCACAGCTTTCTTGAACTT
MIMAT0005634	PUT-161a-Brassica_napus-107512	4.5	-27.2	0.7	84	0	1	1	0	1	1	target cleavage	ATCAGTGAAAGTCACGTAACT	|||||.o||||||||o.||||	TAGTCCTTTTCAGTGTTTTGA	TCAATGCACTGAAAGTGACTA
MIMAT0005625	PUT-161a-Brassica_napus-107845	7.5	-34.1	0.7	45	1	2	1	0	1	2	target cleavage	AAGGGCTGGACGTGGTTCGCT	..||||o.|||||o.|||o||	#NAME?	TCGCTTGGTGCAGGTCGGGAA
MIMAT0004449	PUT-161a-Brassica_napus-33863	7	-32.2	0.7	29	1	0	2	2	0	1	target cleavage	GGCCC-GTTTAGAGG-AAAC-CGT	|||||.|o|||||||.||||.|oo	CCGGGTCGAATCTCCATTTGTGTG	TGCCAAAGGAGATTTGCCCGG
MIMAT0005636	PUT-161a-Brassica_napus-34123	5.5	-28.7	0.7	100	1	2	1	1	0	0	target cleavage	CACGAGAGATAGAAGACAGTT	..|o||||||||||||.|||.	#NAME?	TTGACAGAAGATAGAGAGCAC
MIMAT0005627	PUT-161a-Brassica_napus-36354	9.5	-31.7	0.7	523	2	1	1	0	2	2	target cleavage	AATCTAGTACGACCGTCGAAGT	..o|||||||||||o.|o||..	-CGGATCATGCTGGTCGTTTA-	TGAAGCTGCCAGCATGATCTAA
MIMAT0005627	PUT-161a-Brassica_napus-36355	9.5	-31.7	0.7	547	2	1	1	0	2	2	target cleavage	AATCTAGTACGACCGTCGAAGT	..o|||||||||||o.|o||..	-CGGATCATGCTGGTCGTTTA-	TGAAGCTGCCAGCATGATCTAA
MIMAT0005627	PUT-161a-Brassica_napus-36511	9.5	-31.7	0.7	837	2	1	1	0	2	2	target cleavage	AATCTAGTACGACCGTCGAAGT	..o|||||||||||o.|o||..	-CGGATCATGCTGGTCGTTTA-	TGAAGCTGCCAGCATGATCTAA
MIMAT0005625	PUT-161a-Brassica_napus-36827	9	-34.3	0.7	474	2	1	2	1	1	1	target cleavage	AAGGGCTGGACGTGGTTCGCT	..|o||o|||||o|||.||..	-GCTCGGCCTGCGCCA-GCC-	TCGCTTGGTGCAGGTCGGGAA
MIMAT0004445	PUT-161a-Brassica_napus-37390	8.5	-30.9	0.7	1180	0	2	1	1	1	2	target cleavage	ACACGAGTGAGAGAAGA-CAGT	.|||||o|||||o||o..|||.	GGTGCTTACTCTTTTTGGGTCC	TGACAGAAGAGAGTGAGCACA
MIMAT0005599	PUT-161a-Brassica_napus-38168	6.5	-29.2	0.7	248	0	1	1	1	1	1	target cleavage	AGGGAAGAGTGTTTACC-AGAT	|||||.|||||||o||..|||o	TCCCTGCTCACAAGTGTATCTG	TAGACCATTTGTGAGAAGGGA
MIMAT0004448	PUT-161a-Brassica_napus-388137957	7	-26.9	0.7	455	1	1	2	1	0	2	target cleavage	TTCAAG-TTCTTTCG-ACACCTT	||||.o.|||o||||.|||||oo	AAGTGTAAAGGAAGCATGTGGGG	TTCCACAGCTTTCTTGAACTT
MIMAT0005624	PUT-161a-Brassica_napus-39261	8	-30.5	0.7	363	1	1	2	1	1	1	target cleavage	GCC-GTTCAGTAGAAA-CCGAGT	.||.oo|||||||||..||||o|	AGGTTGAGTCATCTTCGGGCTTA	TGAGCCAAAGATGACTTGCCG
MIMAT0005625	PUT-161a-Brassica_napus-39717	7	-34.1	0.7	383	3	1	2	0	1	0	target cleavage	AAGGGCTGGACGTGGTTCGCT	..||o|o.|||||||||||..	-CCCTGG-CTGCACCAAGCA-	TCGCTTGGTGCAGGTCGGGAA
MIMAT0005625	PUT-161a-Brassica_napus-39807	7	-34.1	0.7	423	3	1	2	0	1	0	target cleavage	AAGGGCTGGACGTGGTTCGCT	..||o|o.|||||||||||..	-CCCTGG-CTGCACCAAGCA-	TCGCTTGGTGCAGGTCGGGAA
MIMAT0005614	PUT-161a-Brassica_napus-406137960	9.5	-30.7	0.7	636	3	2	1	0	1	2	target cleavage	ATCCGTT-CAGTAGGAACCGAT	..|||.o.|||o|o||||||..	-CGGCCGTGTCGTTCTTGGCG-	TAGCCAAGGATGACTTGCCTA
MIMAT0004448	PUT-161a-Brassica_napus-410137958	4	-26.9	0.7	1879	1	1	2	0	0	1	target cleavage	TTCAAGTTCTTTCGACACCTT	|o||.|||.||o||||||||o	AGGTCCAA-AAGGCTGTGGAG	TTCCACAGCTTTCTTGAACTT
MIMAT0005637	PUT-161a-Brassica_napus-41140	5.5	-30.8	0.7	393	1	2	1	1	0	0	target cleavage	CGAGGCTAACCAAAT-CCGACA	.|||||o.|||||||.|||||.	CCTCCGG-TGGTTTAGGGCTGC	ACAGCCTAAACCAATCGGAGC
MIMAT0005633	PUT-161a-Brassica_napus-41567	6	-34.7	0.7	298	0	2	0	1	0	2	target cleavage	ACGTGCACGGGACGA-AGAGGT	.||||.|||oo||||.||||||	AGCACATGCTTTGCTTTCTCCA	TGGAGAAGCAGGGCACGTGCA
MIMAT0005636	PUT-161a-Brassica_napus-41809	9.5	-28.5	0.7	654	1	1	1	1	2	1	target cleavage	CACGAGAGATAGAAGA-CAGTT	.||o|||||o|||||..|||..	ATGTTCTCTGTCTTCACGTCC-	TTGACAGAAGATAGAGAGCAC
MIMAT0005599	PUT-161a-Brassica_napus-4184	9	-29.3	0.7	641	1	1	0	1	1	3	target cleavage	AGGGAAGAGTGTTTACCAGAT	.|||||||||oo||.|||o..	GCCCTTCTCATGAA-GGTTG-	TAGACCATTTGTGAGAAGGGA
MIMAT0005599	PUT-161a-Brassica_napus-42933	6.5	-29.2	0.7	253	0	1	1	1	1	1	target cleavage	AGGGAAGAGTGTTTACC-AGAT	|||||.|||||||o||..|||o	TCCCTGCTCACAAGTGTATCTG	TAGACCATTTGTGAGAAGGGA
MIMAT0004448	PUT-161a-Brassica_napus-44243	6	-27	0.7	507	1	1	2	1	0	1	target cleavage	TTCAAGTTCTTTCGACAC-CTT	||||..o||||o||||||.||o	AAGTA-GAGAAGGCTGTGAGAG	TTCCACAGCTTTCTTGAACTT
MIMAT0005635	PUT-161a-Brassica_napus-44361	6.5	-29.3	0.7	32	0	2	1	1	0	2	target cleavage	ATCTCGAGGGAAGTT-AGGTTT	.||||||o.o||||o.||||||	GAGAGCTTGTTTCAGATCCAAA	TTTGGATTGAAGGGAGCTCTA
MIMAT0004445	PUT-161a-Brassica_napus-44972	5.5	-30.8	0.7	82	1	3	1	0	0	1	target cleavage	ACACGAGTGAGAGAAGACAGT	..|||.|o||o|||||||||.	#NAME?	TGACAGAAGAGAGTGAGCACA
MIMAT0005599	PUT-161a-Brassica_napus-45024	6	-29	0.7	64	2	0	0	0	2	0	target cleavage	AGGGAA-GAGTGTTTACCAGAT	||||||.|||||||||.|||..	TCCCTTCCTCACAAATTGTCC-	TAGACCATTTGTGAGAAGGGA
MIMAT0011780	PUT-161a-Brassica_napus-45788	6.5	-27.6	0.7	272	1	1	1	1	0	2	target cleavage	ATTTGGAG-TCCTACGTCTAAT	.|o|||||.|||o||.o|||||	CAGACCTCAAGGGTG-GGATTA	TAATCTGCATCCTGAGGTTTA
MIMAT0005603	PUT-161a-Brassica_napus-45970	5.5	-34.2	0.7	264	0	1	3	0	1	1	target cleavage	CCGCGATAGGGAGGACTCGAA	||||o|o|o|o||||.||||.	GGCGTTGTTCTTCCTCAGCTC	AAGCTCAGGAGGGATAGCGCC
MIMAT0005604	PUT-161a-Brassica_napus-45970	5.5	-34.2	0.7	264	0	1	3	0	1	1	target cleavage	CCGCGATAGGGAGGACTCGAA	||||o|o|o|o||||.||||.	GGCGTTGTTCTTCCTCAGCTC	AAGCTCAGGAGGGATAGCGCC
MIMAT0005622	PUT-161a-Brassica_napus-46303	3.5	-33.9	0.7	594	1	1	1	0	0	1	target cleavage	CGTCCGTTCAGTAGGAACCGAT	||||.|||.||o|||||||||o	GCAGCCAA-TCGTCCTTGGCTG	TAGCCAAGGATGACTTGCCTGC
MIMAT0005621	PUT-161a-Brassica_napus-46303	3.5	-33.9	0.7	594	1	1	1	0	0	1	target cleavage	CGTCCGTTCAGTAGGAACCGAT	||||.|||.||o|||||||||o	GCAGCCAA-TCGTCCTTGGCTG	TAGCCAAGGATGACTTGCCTGC
MIMAT0005623	PUT-161a-Brassica_napus-46303	3.5	-33.9	0.7	594	1	1	1	0	0	1	target cleavage	CGTCCGTTCAGTAGGAACCGAT	||||.|||.||o|||||||||o	GCAGCCAA-TCGTCCTTGGCTG	TAGCCAAGGATGACTTGCCTGC
MIMAT0005606	PUT-161a-Brassica_napus-48496	9	-30.5	0.7	193	1	1	2	0	1	4	target cleavage	GCACTATAACCGTGCCGAGTT	.|||o|o||||ooo||||o..	AGTGGTGTTGGTGTGGCTTC-	TTGAGCCGTGCCAATATCACG
MIMAT0005605	PUT-161a-Brassica_napus-48496	9	-30.5	0.7	193	1	1	2	0	1	4	target cleavage	GCACTATAACCGTGCCGAGTT	.|||o|o||||ooo||||o..	AGTGGTGTTGGTGTGGCTTC-	TTGAGCCGTGCCAATATCACG
MIMAT0005607	PUT-161a-Brassica_napus-48496	9	-30.5	0.7	193	1	1	2	0	1	4	target cleavage	GCACTATAACCGTGCCGAGTT	.|||o|o||||ooo||||o..	AGTGGTGTTGGTGTGGCTTC-	TTGAGCCGTGCCAATATCACG
MIMAT0005606	PUT-161a-Brassica_napus-48545	9	-30.5	0.7	188	1	1	2	0	1	4	target cleavage	GCACTATAACCGTGCCGAGTT	.|||o|o||||ooo||||o..	AGTGGTGTTGGTGTGGCTTC-	TTGAGCCGTGCCAATATCACG
MIMAT0005605	PUT-161a-Brassica_napus-48545	9	-30.5	0.7	188	1	1	2	0	1	4	target cleavage	GCACTATAACCGTGCCGAGTT	.|||o|o||||ooo||||o..	AGTGGTGTTGGTGTGGCTTC-	TTGAGCCGTGCCAATATCACG
MIMAT0005607	PUT-161a-Brassica_napus-48545	9	-30.5	0.7	188	1	1	2	0	1	4	target cleavage	GCACTATAACCGTGCCGAGTT	.|||o|o||||ooo||||o..	AGTGGTGTTGGTGTGGCTTC-	TTGAGCCGTGCCAATATCACG
MIMAT0004449	PUT-161a-Brassica_napus-488137954	6	-31.8	0.7	849	2	2	0	0	1	0	target cleavage	GGCCCGTTTAGAGGAAACCGT	..||||.|||||||||.|||.	#NAME?	TGCCAAAGGAGATTTGCCCGG
MIMAT0005614	PUT-161a-Brassica_napus-49129	6	-30.6	0.7	326	2	2	0	0	0	2	target cleavage	ATCC-GTTCAGTAGGAACCGAT	..||.||||.|o||o|||||||	#NAME?	TAGCCAAGGATGACTTGCCTA
MIMAT0005616	PUT-161a-Brassica_napus-49129	6	-30.6	0.7	326	2	2	0	0	0	2	target cleavage	ATCC-GTTCAGTAGGAACCGAT	..||.||||.|o||o|||||||	#NAME?	TAGCCAAGGATGACTTGCCTA
MIMAT0005615	PUT-161a-Brassica_napus-49129	6	-30.6	0.7	326	2	2	0	0	0	2	target cleavage	ATCC-GTTCAGTAGGAACCGAT	..||.||||.|o||o|||||||	#NAME?	TAGCCAAGGATGACTTGCCTA
MIMAT0005600	PUT-161a-Brassica_napus-49639	6.5	-30.5	0.7	554	1	2	1	0	1	1	target cleavage	TGTAGTTGCGACGTGAGTTACT	||||.|o.||||||||||o|..	ACATGAGAGCTGCACTCAGTA-	TCATTGAGTGCAGCGTTGATGT
MIMAT0005624	PUT-161a-Brassica_napus-50535	8.5	-30.4	0.7	420	1	1	1	1	1	2	target cleavage	GCCG-TTCAGTAGAAA-CCGAGT	||||.o|||||||||..||o|o.	CGGCTGAGTCATCTTCGGGTTTC	TGAGCCAAAGATGACTTGCCG
MIMAT0005624	PUT-161a-Brassica_napus-50592	8.5	-30.4	0.7	460	1	1	1	1	1	2	target cleavage	GCCG-TTCAGTAGAAA-CCGAGT	||||.o|||||||||..||o|o.	CGGCTGAGTCATCTTCGGGTTTC	TGAGCCAAAGATGACTTGCCG
MIMAT0005635	PUT-161a-Brassica_napus-52255	8.5	-29.3	0.7	871	0	2	3	0	1	3	target cleavage	ATCTCGAGGGAAGTTAGGTTT	.o|o|o|||o|||oo.||||.	AGGGGTTCCTTTCGGACCAAC	TTTGGATTGAAGGGAGCTCTA
MIMAT0004448	PUT-161a-Brassica_napus-531137962	6.5	-26.9	0.7	703	2	0	1	1	1	0	target cleavage	TTCAAGTTCTTTCGAC-ACCTT	||||||.o||||||||.|||..	AAGTTC-GGAAAGCTGATGGT-	TTCCACAGCTTTCTTGAACTT
MIMAT0004448	PUT-161a-Brassica_napus-53117	8	-27	0.7	327	0	2	2	1	1	1	target cleavage	TTCAAGTTCTTTCGA-CACCTT	.o|||.o|||||||..||||o|	TGGTTAGAGAAAGCGAGTGGGA	TTCCACAGCTTTCTTGAACTT
MIMAT0005603	PUT-161a-Brassica_napus-54137963	9.5	-34.3	0.7	349	1	0	3	1	2	1	target cleavage	CCGCGATAGGGAGGAC-TCGAA	||||o|o|o||||||..o||..	GGCGTTGTTCCTCCTCCGGCG-	AAGCTCAGGAGGGATAGCGCC
MIMAT0005604	PUT-161a-Brassica_napus-54137963	9.5	-34.3	0.7	349	1	0	3	1	2	1	target cleavage	CCGCGATAGGGAGGAC-TCGAA	||||o|o|o||||||..o||..	GGCGTTGTTCCTCCTCCGGCG-	AAGCTCAGGAGGGATAGCGCC
MIMAT0004448	PUT-161a-Brassica_napus-54973	6.5	-27.1	0.7	621	1	1	3	1	0	1	target cleavage	TTCAAG-TTCTTTCGACACCTT	o|||.o.|o||o|||||.||||	GAGTATAAGGAGAGCTG-GGAA	TTCCACAGCTTTCTTGAACTT
MIMAT0004448	PUT-161a-Brassica_napus-55609	6.5	-26.9	0.7	834	1	2	1	1	0	1	target cleavage	TTCAAGTTCTTTCGACACCTT	..|||.o|||o|||||.||||	#NAME?	TTCCACAGCTTTCTTGAACTT
MIMAT0005627	PUT-161a-Brassica_napus-55972	9.5	-31.7	0.7	463	2	1	1	0	2	2	target cleavage	AATCTAGTACGACCGTCGAAGT	..o|||||||||||o.|o||..	-CGGATCATGCTGGTCGTTTA-	TGAAGCTGCCAGCATGATCTAA
MIMAT0005627	PUT-161a-Brassica_napus-55974	9.5	-31.7	0.7	484	2	1	1	0	2	2	target cleavage	AATCTAGTACGACCGTCGAAGT	..o|||||||||||o.|o||..	-CGGATCATGCTGGTCGTTTA-	TGAAGCTGCCAGCATGATCTAA
MIMAT0005614	PUT-161a-Brassica_napus-56996	5	-30.8	0.7	432	3	1	2	0	0	0	target cleavage	ATCC-GTTCAGTAGGAACCGAT	..||.oo||.||||||||||||	#NAME?	TAGCCAAGGATGACTTGCCTA
MIMAT0004448	PUT-161a-Brassica_napus-57175	6.5	-26.9	0.7	870	0	0	3	1	0	3	target cleavage	TTCAAGTTCTTTCGACACCTT	|||||oo||o|o|||.|||oo	AAGTTTGAGGAGGCT-TGGGG	TTCCACAGCTTTCTTGAACTT
MIMAT0005625	PUT-161a-Brassica_napus-57388	8.5	-34.1	0.7	220	3	1	1	1	1	0	target cleavage	AAGGGCT-GGACGTGGTTC-GCT	..||o||.|||||||||||.|..	-GCCTGAGCCTGCACCAAGGCA-	TCGCTTGGTGCAGGTCGGGAA
MIMAT0005635	PUT-161a-Brassica_napus-57444	5	-29	0.7	712	1	1	2	1	0	0	target cleavage	ATCTCGAGGGAAGTTAGGTTT	.o|o|||.|||||||.|||||	GGGGGCT-CCTTCAA-CCAAA	TTTGGATTGAAGGGAGCTCTA
MIMAT0004448	PUT-161a-Brassica_napus-57661	6	-27.1	0.7	541	0	2	2	1	0	1	target cleavage	TTCAAGTTCTTTCGACAC-CTT	|||.|oo||o||||||||.||.	AAGCTTGAGGAAGCTGTGAGAT	TTCCACAGCTTTCTTGAACTT
MIMAT0005599	PUT-161a-Brassica_napus-57730	6.5	-29.2	0.7	236	0	1	1	1	1	1	target cleavage	AGGGAAGAGTGTTTACC-AGAT	|||||.|||||||o||..|||o	TCCCTGCTCACAAGTGTATCTG	TAGACCATTTGTGAGAAGGGA
MIMAT0004448	PUT-161a-Brassica_napus-57980	6	-27.1	0.7	178	0	1	4	1	0	1	target cleavage	TTCAAGTTCTTTCGACACCTT	oo|.|oo|||o|||||.||||	GGGCTTGAGAGAGCTG-GGAA	TTCCACAGCTTTCTTGAACTT
MIMAT0005627	PUT-161a-Brassica_napus-6059	9	-31.5	0.7	255	1	1	2	0	1	4	target cleavage	AATCTAGTACGACCGTCGAAGT	..o|o|||||o|||oo|o|.||	#NAME?	TGAAGCTGCCAGCATGATCTAA
MIMAT0004448	PUT-161a-Brassica_napus-62147	8	-27.1	0.7	420	1	1	0	1	1	2	target cleavage	TTCAAGTTCTTTCGAC-ACCTT	|||.|||||o|o||||.|||..	AAGATCAAGGAGGCTGGTGGC-	TTCCACAGCTTTCTTGAACTT
MIMAT0004446	PUT-161a-Brassica_napus-62313	6.5	-32.2	0.7	410	1	3	1	0	1	0	target cleavage	TCTATAACC-GCGCCGAGTTAGT	.|o|.||||.|||||||||.||.	CGGTCTTGGCCGCGGCTCATTCT	TGATTGAGCCGCGCCAATATCT
MIMAT0005599	PUT-161a-Brassica_napus-62426	6.5	-29.1	0.7	261	0	1	1	1	1	1	target cleavage	AGGGAAGAGTGTTTACC-AGAT	|||||.|||||||o||..|||o	TCCCTGCTCACAAGTGCATCTG	TAGACCATTTGTGAGAAGGGA
MIMAT0005625	PUT-161a-Brassica_napus-109530	8	-34.4	0.7	616	2	1	0	1	1	1	target cleavage	AAGGG-CTGGACGTGGTTCGCT	..|||.||||||o|||..||||	#NAME?	TCGCTTGGTGCAGGTCGGGAA
MIMAT0004445	PUT-161a-Brassica_napus-111114	4	-30.6	0.7	107	0	2	0	1	0	0	target cleavage	ACACGAGTGAGAGAAGACAGT	.|||.||||||||||||.|||	CGTGATCACTCTCTTCT-TCA	TGACAGAAGAGAGTGAGCACA
MIMAT0005606	PUT-161a-Brassica_napus-634137956	9	-30.5	0.7	266	1	1	2	0	1	4	target cleavage	GCACTATAACCGTGCCGAGTT	.|||o|o||||ooo||||o..	AGTGGTGTTGGTGTGGCTTC-	TTGAGCCGTGCCAATATCACG
MIMAT0005605	PUT-161a-Brassica_napus-634137956	9	-30.5	0.7	266	1	1	2	0	1	4	target cleavage	GCACTATAACCGTGCCGAGTT	.|||o|o||||ooo||||o..	AGTGGTGTTGGTGTGGCTTC-	TTGAGCCGTGCCAATATCACG
MIMAT0005607	PUT-161a-Brassica_napus-634137956	9	-30.5	0.7	266	1	1	2	0	1	4	target cleavage	GCACTATAACCGTGCCGAGTT	.|||o|o||||ooo||||o..	AGTGGTGTTGGTGTGGCTTC-	TTGAGCCGTGCCAATATCACG
MIMAT0005603	PUT-161a-Brassica_napus-6384	6.5	-34	0.7	307	1	2	1	0	0	3	target cleavage	CCGCGATA-GGGAGGACTCGAA	||.|||o..||||oo||o||||	GGGGCTGGGCCCTTTTGGGCTT	AAGCTCAGGAGGGATAGCGCC
MIMAT0005604	PUT-161a-Brassica_napus-6384	6.5	-34	0.7	307	1	2	1	0	0	3	target cleavage	CCGCGATA-GGGAGGACTCGAA	||.|||o..||||oo||o||||	GGGGCTGGGCCCTTTTGGGCTT	AAGCTCAGGAGGGATAGCGCC
MIMAT0005606	PUT-161a-Brassica_napus-641137956	9	-30.5	0.7	279	1	1	2	0	1	4	target cleavage	GCACTATAACCGTGCCGAGTT	.|||o|o||||ooo||||o..	AGTGGTGTTGGTGTGGCTTC-	TTGAGCCGTGCCAATATCACG
MIMAT0005605	PUT-161a-Brassica_napus-641137956	9	-30.5	0.7	279	1	1	2	0	1	4	target cleavage	GCACTATAACCGTGCCGAGTT	.|||o|o||||ooo||||o..	AGTGGTGTTGGTGTGGCTTC-	TTGAGCCGTGCCAATATCACG
MIMAT0005607	PUT-161a-Brassica_napus-641137956	9	-30.5	0.7	279	1	1	2	0	1	4	target cleavage	GCACTATAACCGTGCCGAGTT	.|||o|o||||ooo||||o..	AGTGGTGTTGGTGTGGCTTC-	TTGAGCCGTGCCAATATCACG
MIMAT0005625	PUT-161a-Brassica_napus-64603	6	-34.4	0.7	277	1	3	2	0	0	1	target cleavage	AAGGGCTGGACGTGGTTCGCT	..|||.o.||||||||||o|o	#NAME?	TCGCTTGGTGCAGGTCGGGAA
MIMAT0011780	PUT-161a-Brassica_napus-6553	6	-27.7	0.7	862	0	1	2	0	1	2	target cleavage	ATTTGGAGTCCTACGTCTAAT	|||||o||.||o||.o||||o	TAAACTTCCGGGTGGGGATTG	TAATCTGCATCCTGAGGTTTA
MIMAT0005625	PUT-161a-Brassica_napus-66103	7	-34.1	0.7	543	2	2	0	1	0	1	target cleavage	AAGG-GCT-GGACGTGGTTCGCT	.|||.||..|||||o|||.||||	GTCCACGCTCCTGCGCCA-GCGA	TCGCTTGGTGCAGGTCGGGAA
MIMAT0004448	PUT-161a-Brassica_napus-66438	6.5	-27.1	0.7	563	1	2	1	0	1	1	target cleavage	TTCAAGTT-CTTTCGACACCTT	.o||||.|.||o|||||.||||	TGGTTCCATGAGAGCTGAGGAA	TTCCACAGCTTTCTTGAACTT
MIMAT0005635	PUT-161a-Brassica_napus-66464	7.5	-29	0.7	299	0	2	3	0	1	2	target cleavage	ATCTCGAGGGAAGTTAGGTTT	.o|||||oo|||||o|.o||.	AGGAGCTTTCTTCAGTGTAAT	TTTGGATTGAAGGGAGCTCTA
MIMAT0004448	PUT-161a-Brassica_napus-66842	7	-27	0.7	579	1	3	0	0	1	1	target cleavage	TTCAAGTTCTTTCGACACCTT	..|||.|||||o||||.|||.	#NAME?	TTCCACAGCTTTCTTGAACTT
MIMAT0004445	PUT-161a-Brassica_napus-67520	5.5	-30.9	0.7	38	0	0	3	0	1	2	target cleavage	ACACGAGTGAGAGAAGACAGT	||||||o|o||||||o.||oo	TGTGCTTATTCTCTTTCGTTG	TGACAGAAGAGAGTGAGCACA
MIMAT0004448	PUT-161a-Brassica_napus-678137956	6.5	-26.9	0.7	668	1	2	1	1	0	1	target cleavage	TTCAAGTTCTTTCGACACCTT	..|||.o|||o|||||.||||	#NAME?	TTCCACAGCTTTCTTGAACTT
MIMAT0004448	PUT-161a-Brassica_napus-67989	8	-27	0.7	536	0	2	2	1	1	1	target cleavage	TTCAAGTTCTTTCGA-CACCTT	.o|||.o|||||||..||||o|	TGGTTAGAGAAAGCGAGTGGGA	TTCCACAGCTTTCTTGAACTT
MIMAT0004448	PUT-161a-Brassica_napus-68434	6	-27	0.7	477	1	2	2	1	0	0	target cleavage	TTCAAGTTCTTTCGACACCTT	o|||..o|||||||||.|||.	GAGTG-GAGAAAGCTG-GGAT	TTCCACAGCTTTCTTGAACTT
MIMAT0004448	PUT-161a-Brassica_napus-69270	7.5	-26.9	0.7	37	0	1	3	1	0	3	target cleavage	TTCAAGTTCTTTCGACAC-CTT	o||||o.||o|o|o||||.||o	GAGTTTCAGGAGGTTGTGTGAG	TTCCACAGCTTTCTTGAACTT
MIMAT0005606	PUT-161a-Brassica_napus-694137961	8	-30.4	0.7	404	0	2	2	0	1	3	target cleavage	GCACTATAACCGTGCCGAGTT	||||o|o.|||oo|||.||o.	CGTGGTGGTGGTGCGGGTCGT	TTGAGCCGTGCCAATATCACG
MIMAT0005605	PUT-161a-Brassica_napus-694137961	8	-30.4	0.7	404	0	2	2	0	1	3	target cleavage	GCACTATAACCGTGCCGAGTT	||||o|o.|||oo|||.||o.	CGTGGTGGTGGTGCGGGTCGT	TTGAGCCGTGCCAATATCACG
MIMAT0005607	PUT-161a-Brassica_napus-694137961	8	-30.4	0.7	404	0	2	2	0	1	3	target cleavage	GCACTATAACCGTGCCGAGTT	||||o|o.|||oo|||.||o.	CGTGGTGGTGGTGCGGGTCGT	TTGAGCCGTGCCAATATCACG
MIMAT0005606	PUT-161a-Brassica_napus-694137962	8	-30.4	0.7	160	0	2	2	0	1	3	target cleavage	GCACTATAACCGTGCCGAGTT	||||o|o.|||oo|||.||o.	CGTGGTGGTGGTGCGGGTCGT	TTGAGCCGTGCCAATATCACG
MIMAT0005605	PUT-161a-Brassica_napus-694137962	8	-30.4	0.7	160	0	2	2	0	1	3	target cleavage	GCACTATAACCGTGCCGAGTT	||||o|o.|||oo|||.||o.	CGTGGTGGTGGTGCGGGTCGT	TTGAGCCGTGCCAATATCACG
MIMAT0005607	PUT-161a-Brassica_napus-694137962	8	-30.4	0.7	160	0	2	2	0	1	3	target cleavage	GCACTATAACCGTGCCGAGTT	||||o|o.|||oo|||.||o.	CGTGGTGGTGGTGCGGGTCGT	TTGAGCCGTGCCAATATCACG
MIMAT0004448	PUT-161a-Brassica_napus-70142	5.5	-26.9	0.7	838	0	1	1	2	0	0	target cleavage	TTCAAGTTCTTTCGACAC-CTT	o|||.|||||||||||.|.|||	GAGTACAAGAAAGCTG-GTGAA	TTCCACAGCTTTCTTGAACTT
MIMAT0005633	PUT-161a-Brassica_napus-7048	7	-34.8	0.7	556	1	2	0	1	1	0	target cleavage	ACGT-GCACGGGACGA-AGAGGT	.|||.|||.||||||..||||||	AGCAACGTACCCTGCAGTCTCCA	TGGAGAAGCAGGGCACGTGCA
MIMAT0005635	PUT-161a-Brassica_napus-710137960	7	-29.1	0.7	548	1	3	0	0	0	3	target cleavage	ATCTCG-AGGGAAGTTAGGTTT	.|||||.|.||||oo|||||o.	CAGAGCATGCCTTTGATCCAGC	TTTGGATTGAAGGGAGCTCTA
MIMAT0005636	PUT-161a-Brassica_napus-71255	4.5	-28.5	0.7	817	1	1	3	0	0	1	target cleavage	CACGAGA-GATAGAAGACAGTT	.||o|||.o||||||||||o|o	TTGTTCTATTATCTTCTGTTAG	TTGACAGAAGATAGAGAGCAC
MIMAT0005635	PUT-161a-Brassica_napus-71476	8.5	-29.7	0.71	375	3	1	1	0	1	2	target cleavage	ATCTCGAGGGAAGTTAGGTTT	..||||.|o||||oo||||..	-CGAGC-CTCTTCGGTCCAC-	TTTGGATTGAAGGGAGCTCTA
MIMAT0011780	PUT-161a-Brassica_napus-72528	7	-28.1	0.71	382	1	0	4	0	1	2	target cleavage	ATTTGGA-GTCCTACGTCTAAT	|oo||||.|o||o||o||.||o	TGGACCTCCGGGGTGTAGCTTG	TAATCTGCATCCTGAGGTTTA
MIMAT0004448	PUT-161a-Brassica_napus-73790	7	-27.2	0.71	29	0	1	2	1	0	3	target cleavage	TTCAAGTTCTTTCGACAC-CTT	o||||o.||o|o|o||||.|||	GAGTTTTAGGAGGTTGTGTGAA	TTCCACAGCTTTCTTGAACTT
MIMAT0005627	PUT-161a-Brassica_napus-74176	5.5	-31.9	0.71	579	0	2	1	0	0	3	target cleavage	AATCTAGTACGACCGTCGAAGT	||o||||||.o|||oo|||||.	TTGGATCATATTGGTGGCTTCT	TGAAGCTGCCAGCATGATCTAA
MIMAT0005635	PUT-161a-Brassica_napus-74270	8.5	-29.7	0.71	26	0	3	1	0	1	3	target cleavage	ATCTCGAGGGAAGTTAGGTTT	.o|.||||||||||o|o.|o.	CGGCGCTCCCTTCAGTTGAGC	TTTGGATTGAAGGGAGCTCTA
MIMAT0005622	PUT-161a-Brassica_napus-75243	6	-34.1	0.71	687	0	1	4	0	0	3	target cleavage	CGTCCGTTCAGTAGGAACCGAT	.o|||oo||||||oo||||o|o	TTAGGTGAGTCATTTTTGGTTG	TAGCCAAGGATGACTTGCCTGC
MIMAT0005621	PUT-161a-Brassica_napus-75243	6	-34.1	0.71	687	0	1	4	0	0	3	target cleavage	CGTCCGTTCAGTAGGAACCGAT	.o|||oo||||||oo||||o|o	TTAGGTGAGTCATTTTTGGTTG	TAGCCAAGGATGACTTGCCTGC
MIMAT0005623	PUT-161a-Brassica_napus-75243	6	-34.1	0.71	687	0	1	4	0	0	3	target cleavage	CGTCCGTTCAGTAGGAACCGAT	.o|||oo||||||oo||||o|o	TTAGGTGAGTCATTTTTGGTTG	TAGCCAAGGATGACTTGCCTGC
MIMAT0004448	PUT-161a-Brassica_napus-76547	6.5	-27.3	0.71	155	0	2	3	0	1	1	target cleavage	TTCAAGTTCTTTCGACACCTT	o||.|.o||||o||.|||||o	GAGATGGAGAAGGCGGTGGAG	TTCCACAGCTTTCTTGAACTT
MIMAT0005633	PUT-161a-Brassica_napus-77307	7	-35.1	0.71	583	1	2	2	0	1	1	target cleavage	ACGT-GCACGGGACGAAGAGGT	.|oo.|||||||||||.|||o.	CGTGTCGTGCCCTGCTCCTCTT	TGGAGAAGCAGGGCACGTGCA
MIMAT0005635	PUT-161a-Brassica_napus-77891	6	-29.5	0.71	534	1	3	2	0	0	1	target cleavage	ATCTCGAGGGAAGTTAGGTTT	.o|o||..||||o|||||||.	GGGGGCG-CCTTTAATCCAAT	TTTGGATTGAAGGGAGCTCTA
MIMAT0005635	PUT-161a-Brassica_napus-79539	7	-29.6	0.71	125	1	1	4	1	0	1	target cleavage	ATCTCGAGGGAAGTT-AGGTTT	..|o|o|o||||||o.|||||o	#NAME?	TTTGGATTGAAGGGAGCTCTA
MIMAT0005599	PUT-161a-Brassica_napus-8056	7.5	-29.4	0.71	115	1	1	1	0	2	1	target cleavage	AGGGAAGAGTGTTTACCAGAT	.||o|||||||o||||.||..	GCCTTTCTCACGAATGTTCA-	TAGACCATTTGTGAGAAGGGA
MIMAT0004445	PUT-161a-Brassica_napus-8137957	5	-31.1	0.71	277	2	1	0	1	0	0	target cleavage	ACACGAGTGAGAGAAGACAGT	..|||.||||||||||||.||	#NAME?	TGACAGAAGAGAGTGAGCACA
MIMAT0004448	PUT-161a-Brassica_napus-828	7.5	-27.2	0.71	528	1	1	1	0	2	1	target cleavage	TTCAAGTTCTTTCGACACCTT	|o|||.|||||o||.||||..	AGGTTGAAGAAGGCGGTGGC-	TTCCACAGCTTTCTTGAACTT
MIMAT0005603	PUT-161a-Brassica_napus-82947	7	-34.6	0.71	370	2	0	2	0	1	2	target cleavage	CCGCGA-TAGGGAGGACTCGAA	||o|||.||oo||||||o||..	GGTGCTGATTTCTCCTGGGCC-	AAGCTCAGGAGGGATAGCGCC
MIMAT0005604	PUT-161a-Brassica_napus-82947	7	-34.6	0.71	370	2	0	2	0	1	2	target cleavage	CCGCGA-TAGGGAGGACTCGAA	||o|||.||oo||||||o||..	GGTGCTGATTTCTCCTGGGCC-	AAGCTCAGGAGGGATAGCGCC
MIMAT0004448	PUT-161a-Brassica_napus-83083	8.5	-27.3	0.71	593	2	2	1	0	1	2	target cleavage	TTCAAGTTCTTTCGACACCTT	..|||||o.oo||||||||..	-TGTTCAGCGGAGCTGTGGC-	TTCCACAGCTTTCTTGAACTT
MIMAT0005599	PUT-161a-Brassica_napus-83899	8	-29.4	0.71	1093	1	2	2	0	1	2	target cleavage	AGGGAAGAGTGTTTACCAGAT	.o|o||.||||oo||||||..	GTCTTTGTCACGGATGGTCG-	TAGACCATTTGTGAGAAGGGA
MIMAT0011783	PUT-161a-Brassica_napus-85733	8	-33.4	0.71	411	0	1	2	1	1	2	target cleavage	CCATTAGGCGTAGGGCTCCTG	|||oo.||||o|||..|||o|	GGTGGGCCGCGTCCA-AGGGC	GTCCTCGGGATGCGGATTACC
MIMAT0004448	PUT-161a-Brassica_napus-86192	7.5	-27.5	0.71	939	1	1	3	1	0	2	target cleavage	TTCAA-GTTCTTTCGACAC-CTT	o|||..|o|||o||o||||.||o	GAGTGACGAGAGAGTTGTGAGAG	TTCCACAGCTTTCTTGAACTT
MIMAT0004449	PUT-161a-Brassica_napus-863137960	7.5	-32.4	0.71	824	0	2	1	1	1	1	target cleavage	GGCCCGTTTAGAGGAA-ACCGT	||.|||||o|||||.|.|||o.	CCAGGCAAGTCTCCGTCTGGTT	TGCCAAAGGAGATTTGCCCGG
MIMAT0011783	PUT-161a-Brassica_napus-86584	5	-33.6	0.71	233	1	1	0	1	0	1	target cleavage	CCATTAGGCGTAGGGCTCCTG	||.||.||||o|||||.||||	GGCAA-CCGCGTCCCG-GGAC	GTCCTCGGGATGCGGATTACC
MIMAT0005635	PUT-161a-Brassica_napus-86676	5	-29.4	0.71	184	1	1	0	0	0	3	target cleavage	ATCTCGAGGGAAGTTAGGTTT	.||||||.|o||||o|o||||	GAGAGCT-CTTTCAGTTCAAA	TTTGGATTGAAGGGAGCTCTA
MIMAT0004448	PUT-161a-Brassica_napus-86720	6	-27.4	0.71	13	1	3	0	0	0	2	target cleavage	TTCAAGTTCTTTCGACACCTT	.|||..|||||o|o||||||.	CAGTG-AAGAAGGTTGTGGAT	TTCCACAGCTTTCTTGAACTT
MIMAT0005635	PUT-161a-Brassica_napus-86919	6	-29.4	0.71	460	0	1	6	0	0	2	target cleavage	ATCTCGAGGGAAGTTAGGTTT	.o|o|o|oo|||||||o||oo	CGGGGTTTTCTTCAATTCAGG	TTTGGATTGAAGGGAGCTCTA
MIMAT0005603	PUT-161a-Brassica_napus-870137961	7	-34.9	0.71	594	2	2	2	0	1	0	target cleavage	CCGCGA-TAGGGAGGACTCGAA	||.||..o|o||||||||||..	GGGGCAAGTTCCTCCTGAGCA-	AAGCTCAGGAGGGATAGCGCC
MIMAT0005604	PUT-161a-Brassica_napus-870137961	7	-34.9	0.71	594	2	2	2	0	1	0	target cleavage	CCGCGA-TAGGGAGGACTCGAA	||.||..o|o||||||||||..	GGGGCAAGTTCCTCCTGAGCA-	AAGCTCAGGAGGGATAGCGCC
MIMAT0005603	PUT-161a-Brassica_napus-87730	6	-34.7	0.71	232	1	1	2	1	0	1	target cleavage	CCGCGATAGGGAGGAC-TCGAA	..||||o|o|||||||.||o||	#NAME?	AAGCTCAGGAGGGATAGCGCC
MIMAT0005604	PUT-161a-Brassica_napus-87730	6	-34.7	0.71	232	1	1	2	1	0	1	target cleavage	CCGCGATAGGGAGGAC-TCGAA	..||||o|o|||||||.||o||	#NAME?	AAGCTCAGGAGGGATAGCGCC
MIMAT0004448	PUT-161a-Brassica_napus-891137962	6.5	-27.5	0.71	673	0	3	3	1	0	0	target cleavage	TTCAAGTTCTTTCGAC-ACCTT	.o||.o|o||||||||.||||.	TGGTGTAGGAAAGCTGATGGAT	TTCCACAGCTTTCTTGAACTT
MIMAT0004448	PUT-161a-Brassica_napus-89195	6	-27.5	0.71	683	0	1	4	0	1	1	target cleavage	TTCAAGTTCTTTCGACACCTT	oo|||.|o|||||||.|||oo	GGGTTGAGGAAAGCTCTGGGG	TTCCACAGCTTTCTTGAACTT
MIMAT0005625	PUT-161a-Brassica_napus-89681	8	-34.5	0.71	350	1	1	2	0	1	3	target cleavage	AAGGGCTGGACGTGGTTCGCT	..oo||||||||o|o.||o||	#NAME?	TCGCTTGGTGCAGGTCGGGAA
MIMAT0005625	PUT-161a-Brassica_napus-89738	8	-34.5	0.71	348	1	1	2	0	1	3	target cleavage	AAGGGCTGGACGTGGTTCGCT	..oo||||||||o|o.||o||	#NAME?	TCGCTTGGTGCAGGTCGGGAA
MIMAT0011780	PUT-161a-Brassica_napus-90092	10.5	-28.1	0.71	581	2	1	3	1	1	2	target cleavage	ATTTGGAG-TCCTACGT-CTAAT	.ooo||||.|||o|||o.|||..	GGGGCCTCGAGGGTGCGTGATC-	TAATCTGCATCCTGAGGTTTA
MIMAT0005635	PUT-161a-Brassica_napus-90921	8	-29.7	0.71	293	1	1	2	1	1	1	target cleavage	ATCTCGAGGGAAGTT-AGGTTT	..|||o|o||||||..||||o|	#NAME?	TTTGGATTGAAGGGAGCTCTA
MIMAT0004448	PUT-161a-Brassica_napus-91757	6	-27.3	0.71	42	0	0	2	1	1	1	target cleavage	TTCAAGTTCTTTCGA-CACCTT	|||||oo||||o|||.|.||||	AAGTTTGAGAAGGCTAGAGGAA	TTCCACAGCTTTCTTGAACTT
MIMAT0011780	PUT-161a-Brassica_napus-113503	8	-28.1	0.71	13	1	1	2	1	1	1	target cleavage	ATTTGGAGTCCTACGTCTAAT	.o|||||o||||||.||o|..	AGAACCTTAGGATG-AGGTC-	TAATCTGCATCCTGAGGTTTA
MIMAT0005635	PUT-161a-Brassica_napus-114060	8.5	-29.6	0.71	56	0	0	3	1	1	3	target cleavage	ATCTCGAGGGAAGTT-AGGTTT	|o|||o|||o||o|..|||o|o	TGGAGTTCCTTTTATCTCCGAG	TTTGGATTGAAGGGAGCTCTA
MIMAT0005635	PUT-161a-Brassica_napus-114119	8.5	-29.6	0.71	459	2	2	1	0	1	2	target cleavage	ATCTCGAGGGAAGTTAGGTTT	..|o|||.||||oo|||||..	-TGGGCTGCCTTTGATCCAT-	TTTGGATTGAAGGGAGCTCTA
MIMAT0011780	PUT-161a-Brassica_napus-93137959	7	-28.1	0.71	373	1	0	4	0	1	2	target cleavage	ATTTGGA-GTCCTACGTCTAAT	|oo||||.|o||o||o||.||o	TGGACCTCCGGGGTGTAGCTTG	TAATCTGCATCCTGAGGTTTA
MIMAT0005625	PUT-161a-Brassica_napus-94616	7.5	-34.5	0.71	554	2	2	1	0	1	1	target cleavage	AAGGGCTG-GACGTGGTTCGCT	.|||o|.|.|||||||o|||..	GTCCTGTCACTGCACCGAGCC-	TCGCTTGGTGCAGGTCGGGAA
MIMAT0005625	PUT-161a-Brassica_napus-957137954	9	-34.5	0.71	983	2	2	0	0	1	3	target cleavage	AAGGGCTG-GACGTGGTTCGCT	..||||||.||||o|.|o|o|.	#NAME?	TCGCTTGGTGCAGGTCGGGAA
MIMAT0004445	PUT-161a-Brassica_napus-97517	8	-31.1	0.71	345	2	2	0	1	1	0	target cleavage	ACACGAGT-GAGAGAAGA-CAGT	..||||||.||||||||..|||.	#NAME?	TGACAGAAGAGAGTGAGCACA
MIMAT0004445	PUT-161a-Brassica_napus-97580	8	-31.1	0.71	455	2	2	0	1	1	0	target cleavage	ACACGAGT-GAGAGAAGA-CAGT	..||||||.||||||||..|||.	#NAME?	TGACAGAAGAGAGTGAGCACA
MIMAT0005622	PUT-161a-Brassica_napus-97946	7	-34	0.71	366	1	2	0	0	1	2	target cleavage	CGTCCG-TTCAGTAGGAACCGAT	|||||..|||||o||o.|||||.	GCAGGGAAAGTCGTCTCTGGCTT	TAGCCAAGGATGACTTGCCTGC
MIMAT0005621	PUT-161a-Brassica_napus-97946	7	-34	0.71	366	1	2	0	0	1	2	target cleavage	CGTCCG-TTCAGTAGGAACCGAT	|||||..|||||o||o.|||||.	GCAGGGAAAGTCGTCTCTGGCTT	TAGCCAAGGATGACTTGCCTGC
MIMAT0005623	PUT-161a-Brassica_napus-97946	7	-34	0.71	366	1	2	0	0	1	2	target cleavage	CGTCCG-TTCAGTAGGAACCGAT	|||||..|||||o||o.|||||.	GCAGGGAAAGTCGTCTCTGGCTT	TAGCCAAGGATGACTTGCCTGC
MIMAT0005635	PUT-161a-Brassica_napus-9796	8	-29.4	0.71	1044	0	1	2	1	1	2	target cleavage	ATCTCGAGGGAAGTTA-GGTTT	.||||o|o||||||o..||o||	AAGAGTTTCCTTCAGAACCGAA	TTTGGATTGAAGGGAGCTCTA
MIMAT0005599	PUT-161a-Brassica_napus-98013	7.5	-29.7	0.71	229	0	0	1	2	1	1	target cleavage	AGGGAAGAGTGTTTAC-CA-GAT	||||||o||||||o||.|..|||	TCCCTTTTCACAAGTGCGCCCTA	TAGACCATTTGTGAGAAGGGA
MIMAT0004448	PUT-161a-Brassica_napus-98374	6	-27.4	0.71	532	0	2	2	1	0	1	target cleavage	TTCAAGTTCTTTCGACACCTT	.||||o.o||||||||.||o|	CAGTTTTGGAAAGCTG-GGGA	TTCCACAGCTTTCTTGAACTT
MIMAT0005625	PUT-161a-Brassica_napus-99090	9	-34.8	0.71	42	2	2	0	1	0	3	target cleavage	AAGGGCTGGACGTGG-TTCGCT	..||||.|||||o||.oo|||.	#NAME?	TCGCTTGGTGCAGGTCGGGAA
MIMAT0005633	PUT-161a-Brassica_napus-99090	5.5	-35.1	0.71	577	1	1	1	0	1	1	target cleavage	ACGTGCACGGGACGAAGAGGT	.|||||.|o|o||||.|||||	AGCACG-GTCTTGCTGCTCCA	TGGAGAAGCAGGGCACGTGCA
MIMAT0005599	PUT-161a-Brassica_napus-101087	7	-29.7	0.71	201	0	1	0	1	0	4	target cleavage	AGGGAAGAGTGTTTACCAGAT	|||.|||||o|o|o.|||o||	TCCGTTCTCGCGAG-GGTTTA	TAGACCATTTGTGAGAAGGGA
MIMAT0005635	PUT-161a-Brassica_napus-101101	8	-29.6	0.71	406	0	1	4	1	1	1	target cleavage	ATCTCGAGGGAAGTTAGGTTT	.o|o|||o|||||o..||||o	GGGGGCTTCCTTCGC-CCAAG	TTTGGATTGAAGGGAGCTCTA
MIMAT0005635	PUT-161a-Brassica_napus-101791	8.5	-29.6	0.71	399	0	1	3	1	1	2	target cleavage	ATCTCGAGGGAAGTTA-GGTTT	|||o|o||o|||||o..||o|.	TAGGGTTCTCTTCAGCGCCGAC	TTTGGATTGAAGGGAGCTCTA
MIMAT0005635	PUT-161a-Brassica_napus-102669	6.5	-29.5	0.71	154	2	1	1	1	0	1	target cleavage	ATCTCGAG-GGAAGTTA-GGTTT	..||||||.|o||||||.||||o	#NAME?	TTTGGATTGAAGGGAGCTCTA
MIMAT0005635	PUT-161a-Brassica_napus-114508	8	-29.4	0.71	75	1	1	2	0	1	3	target cleavage	ATCTCGAGGGAAGTTAGGTTT	..|||||o|o|||o|||.|oo	#NAME?	TTTGGATTGAAGGGAGCTCTA
MIMAT0005634	PUT-161a-Brassica_napus-114755	5	-27.6	0.71	626	0	4	0	0	0	1	target cleavage	ATCAGTGAAAGTCACGTAACT	.||.||.||||o||||||||.	GAGACAGTTTCGGTGCATTGT	TCAATGCACTGAAAGTGACTA
MIMAT0005606	PUT-161a-Brassica_napus-114868	7.5	-30.9	0.71	98	1	3	1	0	1	1	target cleavage	GCACTATAACCGTGCCGAGTT	.|||o|.|.|||||||||o..	AGTGGTTTAGGCACGGCTTC-	TTGAGCCGTGCCAATATCACG
MIMAT0005605	PUT-161a-Brassica_napus-114868	7.5	-30.9	0.71	98	1	3	1	0	1	1	target cleavage	GCACTATAACCGTGCCGAGTT	.|||o|.|.|||||||||o..	AGTGGTTTAGGCACGGCTTC-	TTGAGCCGTGCCAATATCACG
MIMAT0005607	PUT-161a-Brassica_napus-114868	7.5	-30.9	0.71	98	1	3	1	0	1	1	target cleavage	GCACTATAACCGTGCCGAGTT	.|||o|.|.|||||||||o..	AGTGGTTTAGGCACGGCTTC-	TTGAGCCGTGCCAATATCACG
MIMAT0004448	PUT-161a-Brassica_napus-115092	8.5	-27.3	0.71	583	2	2	1	0	1	2	target cleavage	TTCAAGTTCTTTCGACACCTT	..|||||o.oo||||||||..	-TGTTCAGCGGAGCTGTGGC-	TTCCACAGCTTTCTTGAACTT
MIMAT0005606	PUT-161a-Brassica_napus-115445	6.5	-30.6	0.71	28	0	2	1	1	0	2	target cleavage	GCACTATAACCGTGC-CGAGTT	o||||.|||||o|o|.|||||.	TGTGAAATTGGTATGCGCTCAC	TTGAGCCGTGCCAATATCACG
MIMAT0005605	PUT-161a-Brassica_napus-115445	6.5	-30.6	0.71	28	0	2	1	1	0	2	target cleavage	GCACTATAACCGTGC-CGAGTT	o||||.|||||o|o|.|||||.	TGTGAAATTGGTATGCGCTCAC	TTGAGCCGTGCCAATATCACG
MIMAT0005607	PUT-161a-Brassica_napus-115445	6.5	-30.6	0.71	28	0	2	1	1	0	2	target cleavage	GCACTATAACCGTGC-CGAGTT	o||||.|||||o|o|.|||||.	TGTGAAATTGGTATGCGCTCAC	TTGAGCCGTGCCAATATCACG
MIMAT0005599	PUT-161a-Brassica_napus-115974	7.5	-29.5	0.71	95	1	0	1	1	2	0	target cleavage	AGGGAAGAGTGTTT-ACCAGAT	|||o||||||||||.|||.|..	TCCTTTCTCACAAACTGGCCG-	TAGACCATTTGTGAGAAGGGA
MIMAT0005613	PUT-161a-Brassica_napus-116428	5	-32.6	0.71	536	1	3	0	0	0	1	target cleavage	AGCCGTTCAGTAGGAACCGAC	..|||||.||||o|||||||.	#NAME?	CAGCCAAGGATGACTTGCCGA
MIMAT0005612	PUT-161a-Brassica_napus-116428	5	-32.6	0.71	536	1	3	0	0	0	1	target cleavage	AGCCGTTCAGTAGGAACCGAC	..|||||.||||o|||||||.	#NAME?	CAGCCAAGGATGACTTGCCGA
MIMAT0004446	PUT-161a-Brassica_napus-118694	6.5	-32.3	0.71	203	0	3	3	1	0	0	target cleavage	TCTATAACCGCGCCGAGTTAGT	.|o|o.|||o|||||.|||||.	CGGTGGTGGTGCGGC-CAATCC	TGATTGAGCCGCGCCAATATCT
MIMAT0004446	PUT-161a-Brassica_napus-118695	6.5	-32.3	0.71	203	0	3	3	1	0	0	target cleavage	TCTATAACCGCGCCGAGTTAGT	.|o|o.|||o|||||.|||||.	CGGTGGTGGTGCGGC-CAATCC	TGATTGAGCCGCGCCAATATCT
MIMAT0004447	PUT-161a-Brassica_napus-120973	5	-29.7	0.71	240	1	0	4	0	0	2	target cleavage	CTAGTTACGCTAGGGAAACCT	|o|oo|.|||o|o|||||||o	GGTTGA-GCGGTTCCTTTGGG	TCCAAAGGGATCGCATTGATC
MIMAT0004445	PUT-161a-Brassica_napus-124564	5	-31	0.71	287	2	1	0	0	1	0	target cleavage	ACACGAGTGAGAGAAGACAGT	..|||||.||||||||||.||	#NAME?	TGACAGAAGAGAGTGAGCACA
MIMAT0005603	PUT-161a-Brassica_napus-126128	7.5	-34.5	0.71	806	2	0	1	0	2	1	target cleavage	CC-GCGATAGGGAGGACTCGAA	||.||||o|||||o||||.|..	GGTCGCTGTCCCTTCTGATCA-	AAGCTCAGGAGGGATAGCGCC
MIMAT0005604	PUT-161a-Brassica_napus-126128	7.5	-34.5	0.71	806	2	0	1	0	2	1	target cleavage	CC-GCGATAGGGAGGACTCGAA	||.||||o|||||o||||.|..	GGTCGCTGTCCCTTCTGATCA-	AAGCTCAGGAGGGATAGCGCC
MIMAT0004447	PUT-161a-Brassica_napus-126790	4.5	-29.9	0.71	624	1	2	1	0	0	1	target cleavage	CTAGTTA-CGCTAGGGAAACCT	||||.o|.|||||o|||||||.	GATCTGTCGCGATTCCTTTGGC	TCCAAAGGGATCGCATTGATC
MIMAT0004448	PUT-161a-Brassica_napus-1270137957	6	-27.3	0.71	182	0	0	2	1	1	1	target cleavage	TTCAAGTTCTTTCGA-CACCTT	|||||oo||||o|||.|.||||	AAGTTTGAGAAGGCTAGAGGAA	TTCCACAGCTTTCTTGAACTT
MIMAT0005603	PUT-161a-Brassica_napus-127813	5	-34.8	0.71	310	0	3	2	0	0	1	target cleavage	CCGCGATAGGGAGGACTCGAA	.|.|||o.o|||||||o||||	AGGGCTGGTCCTCCTGGGCTT	AAGCTCAGGAGGGATAGCGCC
MIMAT0005604	PUT-161a-Brassica_napus-127813	5	-34.8	0.71	310	0	3	2	0	0	1	target cleavage	CCGCGATAGGGAGGACTCGAA	.|.|||o.o|||||||o||||	AGGGCTGGTCCTCCTGGGCTT	AAGCTCAGGAGGGATAGCGCC
MIMAT0004448	PUT-161a-Brassica_napus-128943	7.5	-27.2	0.71	756	1	1	1	0	2	1	target cleavage	TTCAAGTTCTTTCGACACCTT	|o||||.||||o||.||||..	AGGTTCCAGAAGGCGGTGGT-	TTCCACAGCTTTCTTGAACTT
MIMAT0004448	PUT-161a-Brassica_napus-129376	6.5	-27.5	0.71	676	0	3	3	1	0	0	target cleavage	TTCAAGTTCTTTCGAC-ACCTT	.o||.o|o||||||||.||||.	TGGTGTAGGAAAGCTGATGGAT	TTCCACAGCTTTCTTGAACTT
MIMAT0005633	PUT-161a-Brassica_napus-103934	7	-35.3	0.71	210	2	1	0	0	1	2	target cleavage	ACGTGCACGGGACGAAGAGGT	..|||||||o|||o|||||..	-TCACGTGCTCTGTTTCTCA-	TGGAGAAGCAGGGCACGTGCA
MIMAT0005635	PUT-161a-Brassica_napus-132046	4.5	-29.4	0.71	698	0	1	1	0	0	3	target cleavage	ATCTCGAGGGAAGTTAGGTTT	|o|||.|||o|||o||o||||	TGGAGATCCTTTCGATTCAAA	TTTGGATTGAAGGGAGCTCTA
MIMAT0005622	PUT-161a-Brassica_napus-13246	7	-34	0.71	367	1	2	0	0	1	2	target cleavage	CGTCCG-TTCAGTAGGAACCGAT	|||||..|||||o||o.|||||.	GCAGGGAAAGTCGTCTCTGGCTC	TAGCCAAGGATGACTTGCCTGC
MIMAT0005621	PUT-161a-Brassica_napus-13246	7	-34	0.71	367	1	2	0	0	1	2	target cleavage	CGTCCG-TTCAGTAGGAACCGAT	|||||..|||||o||o.|||||.	GCAGGGAAAGTCGTCTCTGGCTC	TAGCCAAGGATGACTTGCCTGC
MIMAT0005623	PUT-161a-Brassica_napus-13246	7	-34	0.71	367	1	2	0	0	1	2	target cleavage	CGTCCG-TTCAGTAGGAACCGAT	|||||..|||||o||o.|||||.	GCAGGGAAAGTCGTCTCTGGCTC	TAGCCAAGGATGACTTGCCTGC
MIMAT0005613	PUT-161a-Brassica_napus-132600	5	-32.6	0.71	671	1	3	0	0	0	1	target cleavage	AGCCGTTCAGTAGGAACCGAC	..|||||.||||o|||||||.	#NAME?	CAGCCAAGGATGACTTGCCGA
MIMAT0005612	PUT-161a-Brassica_napus-132600	5	-32.6	0.71	671	1	3	0	0	0	1	target cleavage	AGCCGTTCAGTAGGAACCGAC	..|||||.||||o|||||||.	#NAME?	CAGCCAAGGATGACTTGCCGA
MIMAT0005631	PUT-161a-Brassica_napus-132739	4	-34.6	0.71	945	2	2	0	0	0	0	target cleavage	CCC-CTTACTTCGGACCAGGCT	.||.||.||.||||||||||||	TGGAGACTG-AGCCTGGTCCGA	TCGGACCAGGCTTCATTCCCC
MIMAT0005630	PUT-161a-Brassica_napus-132739	4	-34.6	0.71	945	2	2	0	0	0	0	target cleavage	CCC-CTTACTTCGGACCAGGCT	.||.||.||.||||||||||||	TGGAGACTG-AGCCTGGTCCGA	TCGGACCAGGCTTCATTCCCC
MIMAT0004449	PUT-161a-Brassica_napus-133079	5	-32.5	0.71	569	2	2	2	0	0	0	target cleavage	GGCC-CGTTTAGAGGAAACCGT	||||.|oo..|||||||||||.	CCGGTGTGT-TCTCCTTTGGCT	TGCCAAAGGAGATTTGCCCGG
MIMAT0011780	PUT-161a-Brassica_napus-133815	7	-28.1	0.71	411	1	0	4	0	1	2	target cleavage	ATTTGGA-GTCCTACGTCTAAT	|oo||||.|o||o||o||.||o	TGGACCTCCGGGGTGTAGCTTG	TAATCTGCATCCTGAGGTTTA
MIMAT0011780	PUT-161a-Brassica_napus-134260	5.5	-27.9	0.71	637	0	2	3	0	1	0	target cleavage	ATTTGGAGTCCTACGTCTAAT	.|o|o|||.||||||||.||o	AAGATCTCCGGATGCAGCTTG	TAATCTGCATCCTGAGGTTTA
MIMAT0005625	PUT-161a-Brassica_napus-13511	8.5	-34.8	0.71	490	2	2	1	0	1	2	target cleavage	AAGGGCTGGACGTGGTTCGCT	..|.o||||||||||o||o..	-ACGTGACCTGCACCGAGTT-	TCGCTTGGTGCAGGTCGGGAA
MIMAT0005603	PUT-161a-Brassica_napus-135419	7	-34.6	0.71	377	2	0	2	0	1	2	target cleavage	CCGCGA-TAGGGAGGACTCGAA	||o|||.||oo||||||o||..	GGTGCTGATTTCTCCTGGGCC-	AAGCTCAGGAGGGATAGCGCC
MIMAT0005604	PUT-161a-Brassica_napus-135419	7	-34.6	0.71	377	2	0	2	0	1	2	target cleavage	CCGCGA-TAGGGAGGACTCGAA	||o|||.||oo||||||o||..	GGTGCTGATTTCTCCTGGGCC-	AAGCTCAGGAGGGATAGCGCC
MIMAT0011780	PUT-161a-Brassica_napus-135456	7	-28.1	0.71	310	1	0	4	0	1	2	target cleavage	ATTTGGA-GTCCTACGTCTAAT	|oo||||.|o||o||o||.||o	TGGACCTCCGGGGTGTAGCTTG	TAATCTGCATCCTGAGGTTTA
MIMAT0005635	PUT-161a-Brassica_napus-13560	5	-29.7	0.71	75	0	2	2	0	0	2	target cleavage	ATCTCGAGGGAAGTTAGGTTT	.|||||.|o|||||||o|o|o	CAGAGCACTCTTCAATTCGAG	TTTGGATTGAAGGGAGCTCTA
MIMAT0005625	PUT-161a-Brassica_napus-136784	6.5	-34.5	0.71	1417	2	1	3	0	1	0	target cleavage	AAGGGCT-GGACGTGGTTCGCT	.||oo||.|o||||||||||..	CTCTTGAGCTTGCACCAAGCA-	TCGCTTGGTGCAGGTCGGGAA
MIMAT0005631	PUT-161a-Brassica_napus-137303	6	-34.8	0.71	329	1	1	2	0	1	1	target cleavage	CC-CCTTACTTCGGACCAGGCT	||.||.o||o||||||||.o||	GGCGGTGTGGAGCCTGGTGTGA	TCGGACCAGGCTTCATTCCCC
MIMAT0005630	PUT-161a-Brassica_napus-137303	6	-34.8	0.71	329	1	1	2	0	1	1	target cleavage	CC-CCTTACTTCGGACCAGGCT	||.||.o||o||||||||.o||	GGCGGTGTGGAGCCTGGTGTGA	TCGGACCAGGCTTCATTCCCC
MIMAT0011780	PUT-161a-Brassica_napus-141137962	7	-28.1	0.71	354	1	0	4	0	1	2	target cleavage	ATTTGGA-GTCCTACGTCTAAT	|oo||||.|o||o||o||.||o	TGGACCTCCGGGGTGTAGCTTG	TAATCTGCATCCTGAGGTTTA
MIMAT0005603	PUT-161a-Brassica_napus-1426	5	-34.5	0.71	631	1	0	4	0	1	0	target cleavage	CCGC-GATAGGGAGGACTCGAA	||o|.o|o|o|||||.||||||	GGTGATTGTTCCTCCGGAGCTT	AAGCTCAGGAGGGATAGCGCC
MIMAT0005604	PUT-161a-Brassica_napus-1426	5	-34.5	0.71	631	1	0	4	0	1	0	target cleavage	CCGC-GATAGGGAGGACTCGAA	||o|.o|o|o|||||.||||||	GGTGATTGTTCCTCCGGAGCTT	AAGCTCAGGAGGGATAGCGCC
MIMAT0005635	PUT-161a-Brassica_napus-1463137958	8	-29.4	0.71	569	0	1	2	1	1	2	target cleavage	ATCTCGAGGGAAGTTA-GGTTT	.||||o|o||||||o..||o||	AAGAGTTTCCTTCAGAACCGAA	TTTGGATTGAAGGGAGCTCTA
MIMAT0011780	PUT-161a-Brassica_napus-15677	5	-28.1	0.71	257	0	2	2	1	0	0	target cleavage	ATTTGGAGTCCTACGTCTAAT	.||o.|||||||||.|||||o	GAAGGCTCAGGATG-AGATTG	TAATCTGCATCCTGAGGTTTA
MIMAT0005633	PUT-161a-Brassica_napus-15719	6	-35.2	0.71	110	0	2	0	0	1	2	target cleavage	ACGTGCACGGGACGAAGAGGT	.|||||.||o|||||.|||o|	AGCACGAGCTCTGCTGCTCTA	TGGAGAAGCAGGGCACGTGCA
MIMAT0005636	PUT-161a-Brassica_napus-16127	8	-28.9	0.71	1514	1	2	0	0	1	3	target cleavage	CACGAGAGATAGAAGACAGTT	.||||.|||o||||o|||o..	ATGCTGTCTGTCTTTTGTTT-	TTGACAGAAGATAGAGAGCAC
MIMAT0011780	PUT-161a-Brassica_napus-1615137955	7	-28.1	0.71	330	1	0	4	0	1	2	target cleavage	ATTTGGA-GTCCTACGTCTAAT	|oo||||.|o||o||o||.||o	TGGACCTCCGGGGTGTAGCTTG	TAATCTGCATCCTGAGGTTTA
MIMAT0005625	PUT-161a-Brassica_napus-1656137956	6.5	-34.6	0.71	76	1	3	3	0	0	1	target cleavage	AAGGGCTGGACGTGGTTCGCT	..o|o||o.|||o|||||||.	#NAME?	TCGCTTGGTGCAGGTCGGGAA
MIMAT0011780	PUT-161a-Brassica_napus-1721137959	8.5	-28	0.71	541	2	1	3	0	1	2	target cleavage	ATTTGGAGTCCTACGTCTAAT	.|oo|||o.||o|||o|||..	CAGGCCTT-GGGTGCGGATC-	TAATCTGCATCCTGAGGTTTA
MIMAT0005635	PUT-161a-Brassica_napus-1721137963	9	-29.5	0.71	700	1	1	2	1	1	2	target cleavage	ATCTCGAGGGAAGTTAG-GTTT	.||o|||o||||oo|||.||..	AAGGGCTTCCTTTGATCTCAT-	TTTGGATTGAAGGGAGCTCTA
MIMAT0004448	PUT-161a-Brassica_napus-1743137962	6	-27.4	0.71	673	0	1	4	0	1	1	target cleavage	TTCAAGTTCTTTCGACACCTT	oo|||.|o|||||||.|||oo	GGGTTGAGGAAAGCTCTGGGG	TTCCACAGCTTTCTTGAACTT
MIMAT0005633	PUT-161a-Brassica_napus-17671	4.5	-35	0.71	174	1	1	1	1	0	0	target cleavage	ACGTGCAC-GGGACG-AAGAGGT	||o||.||.||||||.|||||||	TGTACATGTCCCTGCCTTCTCCA	TGGAGAAGCAGGGCACGTGCA
MIMAT0011781	PUT-161a-Brassica_napus-17876	6	-30.2	0.71	372	0	3	0	0	1	1	target cleavage	CCATTAGACATAGGGCTCCTA	.||.||||||o|||.|||||.	TGTCATCTGTGTCCAGAGGAA	ATCCTCGGGATACAGATTACC
MIMAT0005633	PUT-161a-Brassica_napus-18362	6	-35.2	0.71	86	0	2	0	0	1	2	target cleavage	ACGTGCACGGGACGAAGAGGT	.|||||.||o|||||.|||o|	AGCACGAGCTCTGCTGCTCTA	TGGAGAAGCAGGGCACGTGCA
MIMAT0005599	PUT-161a-Brassica_napus-18693	8	-29.4	0.71	696	2	1	0	0	1	3	target cleavage	AGGGAAG-AGTGTTTACCAGAT	||||.||.||o||o|||||o..	TCCCGTCGTCGCAGATGGTTC-	TAGACCATTTGTGAGAAGGGA
MIMAT0005599	PUT-161a-Brassica_napus-18694	8	-29.4	0.71	979	2	1	0	0	1	3	target cleavage	AGGGAAG-AGTGTTTACCAGAT	||||.||.||o||o|||||o..	TCCCGTCGTCGCAGATGGTTC-	TAGACCATTTGTGAGAAGGGA
MIMAT0005599	PUT-161a-Brassica_napus-18810	5	-29.7	0.71	536	0	2	2	0	0	2	target cleavage	AGGGAAGAGTGTTTACCAGAT	||o|.|||o|o|o|||||||.	TCTCCTCTTATAGATGGTCTC	TAGACCATTTGTGAGAAGGGA
MIMAT0005627	PUT-161a-Brassica_napus-20381	7.5	-31.9	0.71	205	1	2	1	0	1	2	target cleavage	AATCTAGTA-CGACCGTCGAAGT	.|o|||||..|o||||o||||.|	GTGGATCAAAGTTGGCGGCTTGA	TGAAGCTGCCAGCATGATCTAA
MIMAT0005628	PUT-161a-Brassica_napus-20381	6.5	-31.1	0.71	206	1	1	1	0	1	2	target cleavage	ATCTAGTA-CGACCGTCGAAGT	|o|||||..|o||||o||||.|	TGGATCAAAGTTGGCGGCTTGA	TGAAGCTGCCAGCATGATCTA
MIMAT0004449	PUT-161a-Brassica_napus-208137957	5.5	-32.3	0.71	410	1	2	1	1	0	0	target cleavage	GGCCC-GTTTAGAGGAAA-CCGT	||||..|||o||||||||.|||.	CCGGACCAAGTCTCCTTTCGGCT	TGCCAAAGGAGATTTGCCCGG
MIMAT0005603	PUT-161a-Brassica_napus-21318	5.5	-34.6	0.71	236	0	1	1	1	0	2	target cleavage	CCGCGATAGGGAGGACT-CGAA	|||||||.o||||o||o.||||	GGCGCTAGTCCTCTTGGCGCTT	AAGCTCAGGAGGGATAGCGCC
MIMAT0005604	PUT-161a-Brassica_napus-21318	5.5	-34.6	0.71	236	0	1	1	1	0	2	target cleavage	CCGCGATAGGGAGGACT-CGAA	|||||||.o||||o||o.||||	GGCGCTAGTCCTCTTGGCGCTT	AAGCTCAGGAGGGATAGCGCC
MIMAT0005625	PUT-161a-Brassica_napus-23066	8.5	-34.8	0.71	91	2	1	1	0	1	3	target cleavage	AAGGG-CTG-GACGTGGTTCGCT	.||||.|o|.||||o||.o|o||	GTCCCAGGCGCTGCGCCCGGTGA	TCGCTTGGTGCAGGTCGGGAA
MIMAT0005603	PUT-161a-Brassica_napus-2580	7.5	-34.9	0.71	314	2	0	1	0	1	3	target cleavage	CCG-CGATAGGGAGGACTCGAA	||o.|||||||||oo||||o..	GGTAGCTATCCCTTTTGAGTA-	AAGCTCAGGAGGGATAGCGCC
MIMAT0005604	PUT-161a-Brassica_napus-2580	7.5	-34.9	0.71	314	2	0	1	0	1	3	target cleavage	CCG-CGATAGGGAGGACTCGAA	||o.|||||||||oo||||o..	GGTAGCTATCCCTTTTGAGTA-	AAGCTCAGGAGGGATAGCGCC
MIMAT0005600	PUT-161a-Brassica_napus-26148	7	-31	0.71	448	1	1	4	0	1	1	target cleavage	TGTAGTTG-CGACGTGAGTTACT	o|||o.o|.||||||||||o.|o	GCATTCGCAGCTGCACTCAGGGG	TCATTGAGTGCAGCGTTGATGT
MIMAT0005633	PUT-161a-Brassica_napus-26184	4.5	-35	0.71	145	1	1	1	1	0	0	target cleavage	ACGTGCAC-GGGACG-AAGAGGT	||o||.||.||||||.|||||||	TGTACATGTCCCTGCCTTCTCCA	TGGAGAAGCAGGGCACGTGCA
MIMAT0011780	PUT-161a-Brassica_napus-27076	7.5	-27.9	0.71	639	0	1	3	1	1	1	target cleavage	ATTTGGAGTCCTACGTCTAAT	.||o|o|||||||||..o||o	AAAGCTTCAGGATGCT-GTTG	TAATCTGCATCCTGAGGTTTA
MIMAT0005599	PUT-161a-Brassica_napus-28829	10	-29.6	0.71	755	1	1	0	0	2	4	target cleavage	AGGGAAGAGTGTTTACCAGAT	.|||||||||ooo|.|||o..	CCCCTTCTCATGGAAGGTTG-	TAGACCATTTGTGAGAAGGGA
MIMAT0005627	PUT-161a-Brassica_napus-290137955	5	-31.9	0.71	290	2	0	2	0	0	2	target cleavage	AATCTAGT-ACGACCGTCGAAGT	||o|o.||.||||||o|||||o|	TTGGG-CATTGCTGGTAGCTTTA	TGAAGCTGCCAGCATGATCTAA
MIMAT0004448	PUT-161a-Brassica_napus-29981	8	-27.5	0.71	344	1	2	0	1	1	1	target cleavage	TTCAAGTTCTTTCGACA-CCTT	..|||.||||o|||||..||||	#NAME?	TTCCACAGCTTTCTTGAACTT
MIMAT0005599	PUT-161a-Brassica_napus-32000	7	-29.7	0.71	199	0	1	0	1	0	4	target cleavage	AGGGAAGAGTGTTTACCAGAT	|||.|||||o|o|o.|||o||	TCCGTTCTCGCGAG-GGTTTA	TAGACCATTTGTGAGAAGGGA
MIMAT0005613	PUT-161a-Brassica_napus-32165	5	-32.9	0.71	685	1	0	0	1	1	0	target cleavage	AGCCGTTCAGTAGGAACCGAC	|||||.|||||||||..||||	TCGGC-AGTCATCCTC-GCTG	CAGCCAAGGATGACTTGCCGA
MIMAT0004448	PUT-161a-Brassica_napus-32232	7.5	-27.5	0.71	514	1	2	1	0	1	2	target cleavage	TTCAAGT-TCTTTCGACACCTT	.|||||..o||o||o.||||||	TAGTTCTTGGAGAGTGGTGGAA	TTCCACAGCTTTCTTGAACTT
MIMAT0004445	PUT-161a-Brassica_napus-32607	4	-31	0.71	485	2	1	2	0	0	0	target cleavage	ACACGAGTGAGAGAAGACAGT	..||o|o.|||||||||||||	#NAME?	TGACAGAAGAGAGTGAGCACA
MIMAT0011781	PUT-161a-Brassica_napus-32608	6	-30.2	0.71	313	0	3	0	0	1	1	target cleavage	CCATTAGACATAGGGCTCCTA	.||.||||||o|||.|||||.	TGTCATCTGTGTCCAGAGGAA	ATCCTCGGGATACAGATTACC
MIMAT0005613	PUT-161a-Brassica_napus-32754	5	-32.8	0.71	716	0	4	0	0	0	1	target cleavage	AGCCGTTCAGTAGGAACCGAC	.|||.|.|||||o|||||||.	ACGGGATGTCATTCTTGGCTA	CAGCCAAGGATGACTTGCCGA
MIMAT0005636	PUT-161a-Brassica_napus-336137958	7	-29	0.71	67	3	1	0	0	1	1	target cleavage	CACGAGAGATAGAAGACAGTT	..|||.|||o|||||||||..	-GGCT-TCTGTCTTCTGTCT-	TTGACAGAAGATAGAGAGCAC
MIMAT0011783	PUT-161a-Brassica_napus-106605	5.5	-33.7	0.71	79	0	1	3	1	0	1	target cleavage	CCATTAGGCGTAGGG-CTCCTG	||.o||o|||||o||.|||||o	GGCGATTCGCATTCCGGAGGAT	GTCCTCGGGATGCGGATTACC
MIMAT0005636	PUT-161a-Brassica_napus-106872	6.5	-29	0.71	165	1	2	1	1	0	1	target cleavage	CACGAGAGATAGAAGACAGTT	..|.|||||o|||||||.||o	#NAME?	TTGACAGAAGATAGAGAGCAC
MIMAT0011780	PUT-161a-Brassica_napus-107761	7.5	-27.9	0.71	7	0	1	3	1	1	1	target cleavage	ATTTGGAGTCCTACGTCTAAT	.||o|o|||||||||..o||o	AAAGCTTCAGGATGCT-GTTG	TAATCTGCATCCTGAGGTTTA
MIMAT0004448	PUT-161a-Brassica_napus-35409	6.5	-27.5	0.71	623	2	2	1	0	1	0	target cleavage	TTCAAGTTCTTTCGACACCTT	..|||.|o|||||||||||..	-TGTTAAGGAAAGCTGTGGT-	TTCCACAGCTTTCTTGAACTT
MIMAT0005633	PUT-161a-Brassica_napus-35941	6.5	-35.3	0.71	519	0	2	1	1	1	0	target cleavage	ACGTGCACGGGACGAAGAGGT	.||.||||||||||.||.||o	GGCTCGTGCCCTGCCTC-CCG	TGGAGAAGCAGGGCACGTGCA
MIMAT0005631	PUT-161a-Brassica_napus-36139	6	-34.8	0.71	205	1	1	2	0	1	1	target cleavage	CC-CCTTACTTCGGACCAGGCT	||.||.o||o||||||||.o||	GGCGGTGTGGAGCCTGGTGTGA	TCGGACCAGGCTTCATTCCCC
MIMAT0005630	PUT-161a-Brassica_napus-36139	6	-34.8	0.71	205	1	1	2	0	1	1	target cleavage	CC-CCTTACTTCGGACCAGGCT	||.||.o||o||||||||.o||	GGCGGTGTGGAGCCTGGTGTGA	TCGGACCAGGCTTCATTCCCC
MIMAT0005633	PUT-161a-Brassica_napus-36194	6	-35.2	0.71	115	0	2	0	0	1	2	target cleavage	ACGTGCACGGGACGAAGAGGT	.|||||.||o|||||.|||o|	AGCACGAGCTCTGCTGCTCTA	TGGAGAAGCAGGGCACGTGCA
MIMAT0004449	PUT-161a-Brassica_napus-36556	8	-32.5	0.71	1114	0	1	4	0	2	1	target cleavage	GGCCCGTTTAGAGGAAACCGT	.o|||o|oo|o|||.|.||||	ATGGGTAGGTTTCCGTGGGCA	TGCCAAAGGAGATTTGCCCGG
MIMAT0011781	PUT-161a-Brassica_napus-37349	6	-30.2	0.71	386	0	3	0	0	1	1	target cleavage	CCATTAGACATAGGGCTCCTA	.||.||||||o|||.|||||.	TGTCATCTGTGTCCAGAGGAA	ATCCTCGGGATACAGATTACC
MIMAT0005625	PUT-161a-Brassica_napus-38479	6.5	-34.7	0.71	451	2	1	1	1	0	1	target cleavage	AAGGGC-TGGACGTGGTTCGCT	..||||.||o||||||o||.||	#NAME?	TCGCTTGGTGCAGGTCGGGAA
MIMAT0005633	PUT-161a-Brassica_napus-386137963	5	-35.2	0.71	404	1	1	2	0	0	2	target cleavage	ACGTGC-ACGGGACGAAGAGGT	||o|o|.|||o|||o||||||.	TGTATGCTGCTCTGTTTCTCCC	TGGAGAAGCAGGGCACGTGCA
MIMAT0005633	PUT-161a-Brassica_napus-41184	7	-35.3	0.71	231	2	1	0	0	1	2	target cleavage	ACGTGCACGGGACGAAGAGGT	..|||||||o|||o|||||..	-TCACGTGCTCTGTTTCTCA-	TGGAGAAGCAGGGCACGTGCA
MIMAT0011781	PUT-161a-Brassica_napus-426137954	5	-30.2	0.71	313	0	3	0	0	1	0	target cleavage	CCATTAGACATAGGGCTCCTA	.||.||||||||||.|||||.	TGTCATCTGTATCCAGAGGAA	ATCCTCGGGATACAGATTACC
MIMAT0011780	PUT-161a-Brassica_napus-42701	5.5	-27.9	0.71	140	1	0	3	0	1	1	target cleavage	ATTTGGAGTCCTACGTCTAAT	|o|||||o.|||||.o||||o	TGAACCTT-GGATGGGGATTG	TAATCTGCATCCTGAGGTTTA
MIMAT0011780	PUT-161a-Brassica_napus-42880	7	-28.1	0.71	465	1	0	4	0	1	2	target cleavage	ATTTGGA-GTCCTACGTCTAAT	|oo||||.|o||o||o||.||o	TGGACCTCCGGGGTGTAGCTTG	TAATCTGCATCCTGAGGTTTA
MIMAT0005600	PUT-161a-Brassica_napus-4301	5.5	-31.1	0.71	799	0	2	1	1	0	1	target cleavage	TGTAGTTGCGACGTGAGTTACT	|||.|o|.|||||o|||||.||	ACAACGAGGCTGCGCTCAA-GA	TCATTGAGTGCAGCGTTGATGT
MIMAT0005631	PUT-161a-Brassica_napus-430137954	6	-34.6	0.71	1212	1	0	2	0	2	0	target cleavage	CCCCTTACTTCGGACCAGGCT	||||o|.|o|||||||.|.||	GGGGGA-GGAGCCTGGACGGA	TCGGACCAGGCTTCATTCCCC
MIMAT0005630	PUT-161a-Brassica_napus-430137954	6	-34.6	0.71	1212	1	0	2	0	2	0	target cleavage	CCCCTTACTTCGGACCAGGCT	||||o|.|o|||||||.|.||	GGGGGA-GGAGCCTGGACGGA	TCGGACCAGGCTTCATTCCCC
MIMAT0005600	PUT-161a-Brassica_napus-4302	5.5	-31.1	0.71	45	0	2	1	1	0	1	target cleavage	TGTAGTTGCGACGTGAGTTACT	|||.|o|.|||||o|||||.||	ACAACGAGGCTGCGCTCAA-GA	TCATTGAGTGCAGCGTTGATGT
MIMAT0005633	PUT-161a-Brassica_napus-437137960	7	-34.9	0.71	618	0	2	0	1	1	1	target cleavage	ACGTGCACGGGACGAA-GAGGT	.|||.|||||o|||.|.|||||	AGCAAGTGCCTTGCCTGCTCCA	TGGAGAAGCAGGGCACGTGCA
MIMAT0004448	PUT-161a-Brassica_napus-4381	7.5	-27.3	0.71	229	0	2	1	1	0	3	target cleavage	TTCAAGTTCTTTCGAC-ACCTT	o||||.|||o|||o||.|||o.	GAGTTGAAGGAAGTTGTTGGGC	TTCCACAGCTTTCTTGAACTT
MIMAT0005636	PUT-161a-Brassica_napus-44310	6	-29.1	0.71	579	0	1	2	1	0	2	target cleavage	CACGAGAGATAGAAG-ACAGTT	.||o|||o|o|||||.|||o||	TTGTTCTTTGTCTTCATGTTAA	TTGACAGAAGATAGAGAGCAC
MIMAT0005606	PUT-161a-Brassica_napus-4458	5.5	-30.8	0.71	308	1	2	1	0	1	0	target cleavage	GCACTATAACCGTGCCGAGTT	..||o|.|||||||||.||||	#NAME?	TTGAGCCGTGCCAATATCACG
MIMAT0005605	PUT-161a-Brassica_napus-4458	5.5	-30.8	0.71	308	1	2	1	0	1	0	target cleavage	GCACTATAACCGTGCCGAGTT	..||o|.|||||||||.||||	#NAME?	TTGAGCCGTGCCAATATCACG
MIMAT0005607	PUT-161a-Brassica_napus-4458	5.5	-30.8	0.71	308	1	2	1	0	1	0	target cleavage	GCACTATAACCGTGCCGAGTT	..||o|.|||||||||.||||	#NAME?	TTGAGCCGTGCCAATATCACG
MIMAT0011780	PUT-161a-Brassica_napus-45571	7	-28.1	0.71	413	1	0	4	0	1	2	target cleavage	ATTTGGA-GTCCTACGTCTAAT	|oo||||.|o||o||o||.||o	TGGACCTCCGGGGTGTAGCTTG	TAATCTGCATCCTGAGGTTTA
MIMAT0004448	PUT-161a-Brassica_napus-46243	8	-27.4	0.71	179	1	1	2	0	1	3	target cleavage	TTCAA-GTTCTTTCGACACCTT	oo||..||||oo||o.||||||	GGGTCGCAAGGGAGTAGTGGAA	TTCCACAGCTTTCTTGAACTT
MIMAT0005636	PUT-161a-Brassica_napus-46843	4	-29.2	0.71	216	0	1	2	1	0	0	target cleavage	CACGAGAGATAGAAGACAGTT	.||o|o|||||||||.|||||	TTGTTTTCTATCTTC-GTCAA	TTGACAGAAGATAGAGAGCAC
MIMAT0005599	PUT-161a-Brassica_napus-47148	8.5	-29.5	0.71	678	1	1	1	1	1	2	target cleavage	AGGGAAGAGTGTTTACCAGAT	.o|||||||o|||o||.||..	ATCCTTCTCGCAAGTG-TCG-	TAGACCATTTGTGAGAAGGGA
MIMAT0004448	PUT-161a-Brassica_napus-47279	6	-27.5	0.71	348	0	1	4	0	1	1	target cleavage	TTCAAGTTCTTTCGACACCTT	oo|||.|o|||||||.|||oo	GGGTTGAGGAAAGCTCTGGGG	TTCCACAGCTTTCTTGAACTT
MIMAT0005635	PUT-161a-Brassica_napus-47339	8	-29.6	0.71	444	0	2	2	1	1	1	target cleavage	ATCTCGAGGGAAGTT-AGGTTT	.||o|||o.|||||..||||o|	CAGGGCTTGCTTCATTTCCAGA	TTTGGATTGAAGGGAGCTCTA
MIMAT0005633	PUT-161a-Brassica_napus-47808	6	-35.2	0.71	94	0	2	0	0	1	2	target cleavage	ACGTGCACGGGACGAAGAGGT	.|||||.||o|||||.|||o|	AGCACGAGCTCTGCTGCTCTA	TGGAGAAGCAGGGCACGTGCA
MIMAT0005633	PUT-161a-Brassica_napus-47870	6	-35.2	0.71	103	0	2	0	0	1	2	target cleavage	ACGTGCACGGGACGAAGAGGT	.|||||.||o|||||.|||o|	AGCACGAGCTCTGCTGCTCTA	TGGAGAAGCAGGGCACGTGCA
MIMAT0005614	PUT-161a-Brassica_napus-48899	6	-31.3	0.71	412	1	3	0	0	0	2	target cleavage	ATCCGTT-CAGTAGGAACCGAT	.||||.|.||o|||o||||||.	GAGGCTACGTTATCTTTGGCTC	TAGCCAAGGATGACTTGCCTA
MIMAT0005616	PUT-161a-Brassica_napus-48899	6	-31.3	0.71	412	1	3	0	0	0	2	target cleavage	ATCCGTT-CAGTAGGAACCGAT	.||||.|.||o|||o||||||.	GAGGCTACGTTATCTTTGGCTC	TAGCCAAGGATGACTTGCCTA
MIMAT0005615	PUT-161a-Brassica_napus-48899	6	-31.3	0.71	412	1	3	0	0	0	2	target cleavage	ATCCGTT-CAGTAGGAACCGAT	.||||.|.||o|||o||||||.	GAGGCTACGTTATCTTTGGCTC	TAGCCAAGGATGACTTGCCTA
MIMAT0005603	PUT-161a-Brassica_napus-50288	6.5	-34.7	0.71	256	0	2	1	1	0	2	target cleavage	CCGCGATAGGGAGGACT-CGAA	||o|||||.|||||||o.|o|.	GGTGCTATGCCTCCTGGTGTTC	AAGCTCAGGAGGGATAGCGCC
MIMAT0005604	PUT-161a-Brassica_napus-50288	6.5	-34.7	0.71	256	0	2	1	1	0	2	target cleavage	CCGCGATAGGGAGGACT-CGAA	||o|||||.|||||||o.|o|.	GGTGCTATGCCTCCTGGTGTTC	AAGCTCAGGAGGGATAGCGCC
MIMAT0005603	PUT-161a-Brassica_napus-50710	5.5	-34.8	0.71	120	0	3	1	0	0	2	target cleavage	CCGCGATAGGGAGGACTCGAA	|||||.o.||||o|||||o|.	GGCGCCGCCCCTTCTGAGTTG	AAGCTCAGGAGGGATAGCGCC
MIMAT0005604	PUT-161a-Brassica_napus-50710	5.5	-34.8	0.71	120	0	3	1	0	0	2	target cleavage	CCGCGATAGGGAGGACTCGAA	|||||.o.||||o|||||o|.	GGCGCCGCCCCTTCTGAGTTG	AAGCTCAGGAGGGATAGCGCC
MIMAT0005606	PUT-161a-Brassica_napus-51604	7.5	-30.6	0.71	70	2	2	1	0	0	3	target cleavage	GCACTATAACCGTGCCGAGTT	..|||.o||||||o||||oo.	-ATGAAGTTGGCATGGCTTG-	TTGAGCCGTGCCAATATCACG
MIMAT0005605	PUT-161a-Brassica_napus-51604	7.5	-30.6	0.71	70	2	2	1	0	0	3	target cleavage	GCACTATAACCGTGCCGAGTT	..|||.o||||||o||||oo.	-ATGAAGTTGGCATGGCTTG-	TTGAGCCGTGCCAATATCACG
MIMAT0005607	PUT-161a-Brassica_napus-51604	7.5	-30.6	0.71	70	2	2	1	0	0	3	target cleavage	GCACTATAACCGTGCCGAGTT	..|||.o||||||o||||oo.	-ATGAAGTTGGCATGGCTTG-	TTGAGCCGTGCCAATATCACG
MIMAT0011780	PUT-161a-Brassica_napus-52449	7	-28.1	0.71	324	1	0	4	0	1	2	target cleavage	ATTTGGA-GTCCTACGTCTAAT	|oo||||.|o||o||o||.||o	TGGACCTCCGGGGTGTAGCTTG	TAATCTGCATCCTGAGGTTTA
MIMAT0005633	PUT-161a-Brassica_napus-53128	6	-35.2	0.71	86	0	2	0	0	1	2	target cleavage	ACGTGCACGGGACGAAGAGGT	.|||||.||o|||||.|||o|	AGCACGAGCTCTGCTGCTCTA	TGGAGAAGCAGGGCACGTGCA
MIMAT0005603	PUT-161a-Brassica_napus-54792	5	-34.7	0.71	893	0	1	0	0	0	4	target cleavage	CCGCGATAGGGAGGACTCGAA	|||.||||||||oo||o|o||	GGCTCTATCCCTTTTGGGTTT	AAGCTCAGGAGGGATAGCGCC
MIMAT0005604	PUT-161a-Brassica_napus-54792	5	-34.7	0.71	893	0	1	0	0	0	4	target cleavage	CCGCGATAGGGAGGACTCGAA	|||.||||||||oo||o|o||	GGCTCTATCCCTTTTGGGTTT	AAGCTCAGGAGGGATAGCGCC
MIMAT0011780	PUT-161a-Brassica_napus-54793	8.5	-28.1	0.71	4	2	2	3	0	0	3	target cleavage	ATTTGG-AGTCCTACGTCTAAT	..oo||.||o||o||oo||||.	#NAME?	TAATCTGCATCCTGAGGTTTA
MIMAT0005636	PUT-161a-Brassica_napus-5520	4	-29.2	0.71	241	0	1	2	1	0	0	target cleavage	CACGAGAGATAGAAGACAGTT	.||o|o|||||||||.|||||	TTGTTTTCTATCTTC-GTCAA	TTGACAGAAGATAGAGAGCAC
MIMAT0004448	PUT-161a-Brassica_napus-554137962	7.5	-27.5	0.71	948	2	1	3	0	1	1	target cleavage	TTCAAGTTCTTTCGACACCTT	o||..|oo|o|||||||||..	GAGG-CGGGGAAGCTGTGGC-	TTCCACAGCTTTCTTGAACTT
MIMAT0005603	PUT-161a-Brassica_napus-56009	7	-34.6	0.71	390	2	0	2	0	1	2	target cleavage	CCGCGA-TAGGGAGGACTCGAA	||o|||.||oo||||||o||..	GGTGCTGATTTCTCCTGGGCC-	AAGCTCAGGAGGGATAGCGCC
MIMAT0005604	PUT-161a-Brassica_napus-56009	7	-34.6	0.71	390	2	0	2	0	1	2	target cleavage	CCGCGA-TAGGGAGGACTCGAA	||o|||.||oo||||||o||..	GGTGCTGATTTCTCCTGGGCC-	AAGCTCAGGAGGGATAGCGCC
MIMAT0005636	PUT-161a-Brassica_napus-560137955	5.5	-28.9	0.71	101	1	0	1	1	0	2	target cleavage	CACGAGAG-ATAGAAGAC-AGTT	||||||||.||||||o||.|o|o	GTGCTCTCCTATCTTTTGATTAG	TTGACAGAAGATAGAGAGCAC
MIMAT0004446	PUT-161a-Brassica_napus-56993	7.5	-32.3	0.71	392	2	1	1	1	0	2	target cleavage	TCTATAAC-C-GCGCCGA-GTTAGT	.|||o|||.|.|||||||.||o|o|	CGATGTTGAGCCGCGGCTTCAGTTA	TGATTGAGCCGCGCCAATATCT
MIMAT0005614	PUT-161a-Brassica_napus-571137960	6	-31.3	0.71	1101	1	3	0	0	0	2	target cleavage	ATCCGTT-CAGTAGGAACCGAT	.||||.|.||o|||o||||||.	GAGGCTACGTTATCTTTGGCTC	TAGCCAAGGATGACTTGCCTA
MIMAT0005616	PUT-161a-Brassica_napus-571137960	6	-31.3	0.71	1101	1	3	0	0	0	2	target cleavage	ATCCGTT-CAGTAGGAACCGAT	.||||.|.||o|||o||||||.	GAGGCTACGTTATCTTTGGCTC	TAGCCAAGGATGACTTGCCTA
MIMAT0005615	PUT-161a-Brassica_napus-571137960	6	-31.3	0.71	1101	1	3	0	0	0	2	target cleavage	ATCCGTT-CAGTAGGAACCGAT	.||||.|.||o|||o||||||.	GAGGCTACGTTATCTTTGGCTC	TAGCCAAGGATGACTTGCCTA
MIMAT0005635	PUT-161a-Brassica_napus-57362	5.5	-29.4	0.71	439	1	3	1	0	0	1	target cleavage	ATC-TCGAGGGAAGTTAGGTTT	.||.o|||.||||o|||||||.	CAGTGGCTGCCTTTAATCCAAC	TTTGGATTGAAGGGAGCTCTA
MIMAT0005628	PUT-161a-Brassica_napus-57617	5	-31.2	0.71	37	0	3	0	0	1	0	target cleavage	ATCTAGTACGACCGTCGAAGT	.||.|||.||||||||||.||	CAGCTCAAGCTGGCAGCTCCA	TGAAGCTGCCAGCATGATCTA
MIMAT0004448	PUT-161a-Brassica_napus-58506	7.5	-27.2	0.71	1228	1	1	3	0	1	2	target cleavage	TTCAAG-TTCTTTCGACACCTT	o||||o.|o|o|o||||.|||.	GAGTTTGAGGGAGGCTGCGGAT	TTCCACAGCTTTCTTGAACTT
MIMAT0005635	PUT-161a-Brassica_napus-5853	8	-29.7	0.71	442	3	1	0	0	1	2	target cleavage	ATCT-C-GAGGGAAGTTAGGTTT	.|||.|.|||||||||o|o||..	GAGATGCCTCCCTTCAGTTCAC-	TTTGGATTGAAGGGAGCTCTA
MIMAT0005634	PUT-161a-Brassica_napus-58531	5	-27.7	0.71	2	1	2	2	0	0	1	target cleavage	ATCAGTGAAAGTCACGTAACT	.||..|o|||||||||o|||o	AAGG-ATTTTCAGTGCGTTGG	TCAATGCACTGAAAGTGACTA
MIMAT0005600	PUT-161a-Brassica_napus-58562	4.5	-31.3	0.71	754	1	1	1	0	0	2	target cleavage	TGTAGTTG-CGACGTGAGTTACT	|o||||||.|.||||||oo||||	ATATCAACAGGTGCACTTGATGA	TCATTGAGTGCAGCGTTGATGT
MIMAT0004448	PUT-161a-Brassica_napus-595137954	6	-27.5	0.71	245	2	1	2	0	0	2	target cleavage	TTC-AAGT-TCTTTCGACACCTT	.||.||||.o|o|||o||||||o	TAGCTTCAGGGGAAGTTGTGGAG	TTCCACAGCTTTCTTGAACTT
MIMAT0005600	PUT-161a-Brassica_napus-59651	7.5	-31.2	0.71	460	0	1	3	1	0	3	target cleavage	TGTAGTTGCGACGTGAGTTACT	||o|.|o||||||o||o.o||o	ACGTGAGCGCTGCGCTT-GTGG	TCATTGAGTGCAGCGTTGATGT
MIMAT0005614	PUT-161a-Brassica_napus-59785	5.5	-31.1	0.71	1430	2	1	1	0	1	0	target cleavage	ATCCGTTCAGTAGGAACCGAT	..|||||.|||||||.||||o	#NAME?	TAGCCAAGGATGACTTGCCTA
MIMAT0005606	PUT-161a-Brassica_napus-61190	7	-30.9	0.71	496	3	2	0	0	0	2	target cleavage	GCACTATA-ACCGTGCCGAGTT	..|||||..||||||||||oo.	-TTGATACCTGGCACGGCTTG-	TTGAGCCGTGCCAATATCACG
MIMAT0005605	PUT-161a-Brassica_napus-61190	7	-30.9	0.71	496	3	2	0	0	0	2	target cleavage	GCACTATA-ACCGTGCCGAGTT	..|||||..||||||||||oo.	-TTGATACCTGGCACGGCTTG-	TTGAGCCGTGCCAATATCACG
MIMAT0005607	PUT-161a-Brassica_napus-61190	7	-30.9	0.71	496	3	2	0	0	0	2	target cleavage	GCACTATA-ACCGTGCCGAGTT	..|||||..||||||||||oo.	-TTGATACCTGGCACGGCTTG-	TTGAGCCGTGCCAATATCACG
MIMAT0004448	PUT-161a-Brassica_napus-62103	8	-27.2	0.71	422	1	1	0	1	1	2	target cleavage	TTCAAGTTCTTTCGAC-ACCTT	|||.|||||o|o||||.|||..	AAGATCAAGGAGGCTGGTGGC-	TTCCACAGCTTTCTTGAACTT
MIMAT0004448	PUT-161a-Brassica_napus-62104	8	-27.2	0.71	514	1	1	0	1	1	2	target cleavage	TTCAAGTTCTTTCGAC-ACCTT	|||.|||||o|o||||.|||..	AAGATCAAGGAGGCTGGTGGC-	TTCCACAGCTTTCTTGAACTT
MIMAT0004448	PUT-161a-Brassica_napus-62145	8	-27.2	0.71	464	1	1	0	1	1	2	target cleavage	TTCAAGTTCTTTCGAC-ACCTT	|||.|||||o|o||||.|||..	AAGATCAAGGAGGCTGGTGGC-	TTCCACAGCTTTCTTGAACTT
MIMAT0004448	PUT-161a-Brassica_napus-62146	8	-27.2	0.71	444	1	1	0	1	1	2	target cleavage	TTCAAGTTCTTTCGAC-ACCTT	|||.|||||o|o||||.|||..	AAGATCAAGGAGGCTGGTGGC-	TTCCACAGCTTTCTTGAACTT
MIMAT0004449	PUT-161a-Brassica_napus-10866	7	-32.3	0.71	463	1	2	4	0	1	0	target cleavage	GGCCCGTTTAGAGGAAACCGT	..|||o.oo||||||||||.o	#NAME?	TGCCAAAGGAGATTTGCCCGG
MIMAT0005622	PUT-161a-Brassica_napus-109328	6	-34.1	0.71	484	0	1	4	0	0	3	target cleavage	CGTCCGTTCAGTAGGAACCGAT	.o|||oo||||||oo||||o|o	TTAGGTGAGTCATTTTTGGTTG	TAGCCAAGGATGACTTGCCTGC
MIMAT0005621	PUT-161a-Brassica_napus-109328	6	-34.1	0.71	484	0	1	4	0	0	3	target cleavage	CGTCCGTTCAGTAGGAACCGAT	.o|||oo||||||oo||||o|o	TTAGGTGAGTCATTTTTGGTTG	TAGCCAAGGATGACTTGCCTGC
MIMAT0005623	PUT-161a-Brassica_napus-109328	6	-34.1	0.71	484	0	1	4	0	0	3	target cleavage	CGTCCGTTCAGTAGGAACCGAT	.o|||oo||||||oo||||o|o	TTAGGTGAGTCATTTTTGGTTG	TAGCCAAGGATGACTTGCCTGC
MIMAT0005603	PUT-161a-Brassica_napus-109708	5	-34.7	0.71	669	0	2	0	1	0	1	target cleavage	CCGCGATAGGGAGGACTCGAA	||.|||||||o|||||.|||.	GGAGCTATCCTTCCTG-GCTC	AAGCTCAGGAGGGATAGCGCC
MIMAT0005604	PUT-161a-Brassica_napus-109708	5	-34.7	0.71	669	0	2	0	1	0	1	target cleavage	CCGCGATAGGGAGGACTCGAA	||.|||||||o|||||.|||.	GGAGCTATCCTTCCTG-GCTC	AAGCTCAGGAGGGATAGCGCC
MIMAT0005603	PUT-161a-Brassica_napus-109709	5	-34.7	0.71	630	0	2	0	1	0	1	target cleavage	CCGCGATAGGGAGGACTCGAA	||.|||||||o|||||.|||.	GGAGCTATCCTTCCTG-GCTC	AAGCTCAGGAGGGATAGCGCC
MIMAT0005604	PUT-161a-Brassica_napus-109709	5	-34.7	0.71	630	0	2	0	1	0	1	target cleavage	CCGCGATAGGGAGGACTCGAA	||.|||||||o|||||.|||.	GGAGCTATCCTTCCTG-GCTC	AAGCTCAGGAGGGATAGCGCC
MIMAT0005603	PUT-161a-Brassica_napus-110411	5	-34.7	0.71	386	0	2	0	1	0	1	target cleavage	CCGCGATAGGGAGGACTCGAA	||.|||||||o|||||.|||.	GGAGCTATCCTTCCTG-GCTC	AAGCTCAGGAGGGATAGCGCC
MIMAT0005604	PUT-161a-Brassica_napus-110411	5	-34.7	0.71	386	0	2	0	1	0	1	target cleavage	CCGCGATAGGGAGGACTCGAA	||.|||||||o|||||.|||.	GGAGCTATCCTTCCTG-GCTC	AAGCTCAGGAGGGATAGCGCC
MIMAT0011780	PUT-161a-Brassica_napus-111137957	7	-28.1	0.71	322	1	0	4	0	1	2	target cleavage	ATTTGGA-GTCCTACGTCTAAT	|oo||||.|o||o||o||.||o	TGGACCTCCGGGGTGTAGCTTG	TAATCTGCATCCTGAGGTTTA
[truncated: 890 more rows]

## Sheet: medicago
miRNA	target	score	mfe	mfe_ratio	start	gap	mismatch	GU	seed_gap	seed_mismatch	seed_GU	type	miRNA 3'	Alignment	target 5'	miRNA seq
[truncated: 9,660 more rows]

[truncated: 1 more sheets: chlamy]
